# Supplementary material for: Efficient ammonia synthesis from the air using tandem non-thermal plasma and electrocatalysis at ambient conditions
Source: Nat Commun. 2024 Apr 25;15:3524. doi: 10.1038/s41467-024-47765-9 (PMC11045753; doi:10.1038/s41467-024-47765-9)
Supplement: Supplementary file 3 — Source data [file 41467_2024_47765_MOESM3_ESM.xlsx]

## Sheet: Figure 1e
Ni(OH)x/Cu		Ni(OH)x/CuO
X-axis	Y-axis	X-axis	Y-axis
Raman shift (cm-1)	Intensity (a. u.)	Raman shift (cm-1)	Intensity (a. u.)
799.506	2727.83	799.186	5544.15
797.717	2754.33	797.396	5538.77
795.928	2775.73	795.607	5559.25
794.139	2754.73	793.818	5544.34
792.348	2701.55	792.027	5417.9
790.557	2756.83	790.236	5480.55
788.766	2729.08	788.445	5370.49
786.975	2808.04	786.654	5377.39
785.184	2751.51	784.863	5460.39
783.391	2830.43	783.07	5467.26
781.598	2750.22	781.277	5415.72
779.805	2747.88	779.484	5319.39
778.012	2762.46	777.691	5364.3
776.217	2738.14	775.896	5246.31
774.424	2717.2	774.102	5293.93
772.629	2745.3	772.307	5276.41
770.834	2680.44	770.512	5261.61
769.037	2710.22	768.717	5173.58
767.242	2621.74	766.92	5301.17
765.445	2686.99	765.123	5312.12
763.648	2738.71	763.326	5277
761.852	2630.03	761.529	5176.85
760.053	2646.28	759.732	5179.7
758.254	2753.65	757.934	5152.75
756.457	2661.91	756.135	5139.36
754.656	2711.88	754.336	5197.71
752.857	2714.61	752.537	5130.18
751.059	2666.78	750.736	5065.38
749.258	2568.4	748.936	5037.14
747.457	2680.69	747.135	5114.39
745.656	2600.88	745.334	5125.35
743.854	2654.16	743.533	5059.26
742.053	2675.43	741.73	5085.1
740.25	2681.53	739.928	5090.66
738.447	2640.51	738.125	5031.38
736.645	2697.09	736.322	5090.96
734.84	2699.82	734.518	5016.86
733.035	2653.78	732.715	5104.76
731.23	2696.87	730.91	4983.46
729.426	2679.42	729.105	5036.25
727.621	2667.03	727.299	5006.74
725.814	2550.47	725.494	4923.3
724.01	2704.4	723.688	5070.44
722.203	2686.97	721.881	5005.89
720.395	2731.67	720.072	5006.06
718.588	2692.42	718.266	4848.6
716.779	2678.36	716.457	5068.35
714.971	2692.82	714.648	4986.35
713.162	2656.96	712.84	4994.6
711.354	2748.57	711.031	4958.43
709.543	2726.12	709.221	4871.14
707.734	2742.24	707.412	4954.74
705.924	2758.35	705.602	4996.61
704.111	2719.17	703.789	4910.71
702.301	2812.32	701.979	4879.98
700.488	2766.44	700.166	4932.58
698.676	2682.08	698.354	4837.36
696.863	2673.08	696.541	4910.1
695.051	2670.77	694.729	4797.46
693.238	2686.87	692.914	4863.47
691.424	2641.07	691.102	4750.89
689.609	2660.51	689.287	4700.11
687.795	2598.02	687.473	4749.99
685.979	2645.88	685.656	4828.01
684.164	2621.86	683.84	4826.87
682.348	2641.29	682.025	4741.25
680.531	2563.83	680.209	4703.93
678.715	2589.94	678.391	4709.52
676.896	2550.93	676.574	4717.78
675.078	2632.11	674.756	4697.91
673.26	2641.49	672.938	4759.74
671.441	2705.93	671.119	4730.49
669.623	2661.92	669.299	4711.97
667.803	2637.95	667.48	4755.01
665.982	2545.63	665.66	4681.63
664.162	2663.36	663.84	4754.1
662.342	2599.41	662.02	4867.98
660.521	2642.11	660.197	4761.2
658.699	2526.56	658.375	4820.22
656.877	2507.64	656.553	4987.46
655.055	2581.96	654.73	4963.56
653.23	2611.3	652.908	5037.19
651.408	2597.37	651.084	4970.55
649.584	2573.47	649.26	4961.36
647.76	2571.19	647.436	5012.24
645.936	2577.23	645.611	4976.35
644.109	2546.69	643.787	5079.23
642.285	2659.1	641.961	5006
640.459	2577.05	640.135	5004.8
638.631	2549.86	638.309	5056.94
636.805	2592.43	636.48	5089.06
634.977	2558.61	634.654	5070.53
633.15	2652.62	632.826	5113.28
631.322	2593.9	630.998	5097.41
629.492	2609.87	629.17	5112.18
627.664	2582.71	627.34	5128.27
625.834	2691.55	625.51	5008.59
624.004	2503.56	623.68	5052.64
622.174	2668.72	621.85	4988.9
620.344	2513.96	620.02	4962.44
618.512	2622.71	618.188	4973.23
616.68	2587.3	616.355	4950.77
614.848	2540.32	614.523	4865.86
613.016	2571.17	612.691	4840.78
611.182	2628.49	610.857	4810.4
609.35	2586.49	609.025	4770.73
607.516	2453.52	607.191	4774.9
605.682	2591.87	605.355	4691.46
603.846	2553.22	603.521	4720.86
602.01	2519.54	601.686	4664
600.176	2573.48	599.852	4656.26
598.34	2493.55	598.014	4749.31
596.502	2408.7	596.178	4664.64
594.666	2449.41	594.342	4505.78
592.828	2448.83	592.504	4487.47
590.99	2529.14	590.666	4444
589.152	2490.57	588.828	4547.58
587.312	2442.12	586.988	4404.79
585.475	2408.54	585.15	4517.6
583.635	2437.65	583.311	4513.87
581.795	2417.28	581.471	4465.15
579.953	2421.65	579.629	4413.8
578.113	2432.61	577.789	4427.3
576.271	2433.67	575.947	4434.17
574.43	2367.2	574.105	4353.78
572.588	2404.51	572.264	4297.22
570.744	2453.33	570.42	4366.23
568.902	2416.52	568.576	4381.04
567.059	2399.49	566.732	4290.17
565.215	2482.82	564.889	4245.56
563.369	2418.08	563.045	4208.9
561.525	2450.39	561.199	4284.44
559.68	2395.54	559.354	4300.57
557.834	2408.12	557.508	4223.02
555.988	2456.84	555.662	4274.77
554.141	2433.25	553.816	4257.92
552.293	2353.82	551.969	4184.38
550.445	2463.28	550.121	4145.16
548.598	2352.69	548.273	4157.34
546.75	2493.28	546.424	4209.04
544.9	2458.22	544.576	4171.15
543.051	2455.99	542.727	4145.12
541.201	2417.68	540.877	4188.89
539.352	2362.98	539.025	4137.87
537.5	2408.32	537.176	4094.77
535.65	2445.44	535.324	4246.38
533.799	2376.02	533.473	4065.18
531.945	2385.28	531.621	4141.78
530.094	2425.65	529.768	4065.85
528.24	2389.05	527.916	4039.9
526.387	2385.2	526.062	3991.63
524.533	2477.91	524.207	4007.75
522.68	2382.41	522.354	3994.96
520.824	2347.49	520.498	3955.92
518.969	2353.46	518.645	3933.97
517.113	2326.73	516.789	3915.96
515.258	2352.33	514.932	3841.54
513.402	2384.45	513.076	3889.15
511.545	2315.25	511.219	3885.59
509.688	2376.76	509.361	3887.27
507.83	2394.15	507.504	3774.92
505.971	2405	505.645	3759.6
504.113	2353.82	503.787	3719.39
502.254	2330.41	501.928	3770.88
500.395	2329.84	500.068	3756.88
498.533	2348.86	498.207	3744.19
496.674	2309.15	496.348	3760.3
494.812	2310.22	494.486	3716.21
492.951	2337.37	492.625	3740.17
491.09	2330.29	490.762	3735.34
489.227	2293.89	488.9	3623.29
487.363	2334.05	487.037	3695.62
485.5	2310.69	485.174	3630.69
483.637	2277.57	483.311	3603.68
481.773	2288.41	481.447	3734.75
479.908	2322.03	479.582	3633.28
478.043	2358.89	477.717	3541.01
476.178	2369.7	475.852	3600.2
474.312	2437.42	473.984	3629.34
472.445	2378.31	472.119	3644.12
470.578	2380.98	470.252	3588.45
468.711	2383.65	468.385	3549.76
466.844	2475.67	466.518	3539.78
464.975	2400.36	464.648	3507.64
463.107	2407.9	462.779	3449.45
461.238	2404.07	460.91	3489
459.369	2435.95	459.041	3503.78
457.498	2459.69	457.172	3496.42
455.627	2390.97	455.301	3490.37
453.758	2492.56	453.43	3511.65
451.885	2381.7	451.559	3402.79
450.014	2347.08	449.688	3414.98
448.141	2370.82	447.814	3423.25
446.27	2336.22	445.941	3414.62
444.396	2334.04	444.068	3355.29
442.521	2365.86	442.195	3357.08
440.648	2289.19	440.32	3322.48
438.773	2231.99	438.445	3478.85
436.898	2359.28	436.57	3453.33
435.023	2266.49	434.695	3482.36
433.146	2308	432.82	3412.71
431.271	2244.37	430.943	3420.97
429.395	2276.16	429.066	3291.69
427.518	2265.91	427.189	3305.16
425.639	2342.91	425.312	3323.8
423.762	2285.81	423.434	3199.83
421.883	2212.57	421.555	3210.71
420.004	2203.96	419.676	3221.59
418.123	2213.11	417.797	3238.95
416.244	2193.21	415.916	3216.14
414.363	2229.78	414.035	3189.46
412.482	2261.5	412.154	3175.74
410.602	2189.99	410.273	3169.79
408.719	2234.6	408.391	3147.02
406.836	2243.73	406.51	3121.67
404.953	2251.24	404.627	3157.12
403.07	2212.02	402.742	3122.73
401.188	2234.04	400.859	3131.02
399.303	2181.96	398.975	3118.63
397.418	2216.85	397.09	3148.88
395.533	2134.22	395.205	3022.8
393.648	2218.98	393.32	3084.06
391.762	2228.09	391.434	3057.48
389.875	2328.88	389.547	2930.23
387.988	2191.63	387.66	3003.08
386.102	2207.17	385.773	2928.8
384.213	2172.88	383.885	2913.9
382.324	2157.89	381.996	2987.98
380.436	2199.13	380.107	3005.3
378.547	2135.96	378.219	2991.68
376.656	2095.3	376.328	2913.63
374.768	2175.05	374.439	2813.72
372.877	2158.47	372.549	2834.93
370.984	2154.73	370.656	2917.93
369.094	2019.46	368.766	2910.78
367.201	2121.6	366.873	2938.39
365.309	2092.23	364.98	2902.93
363.416	2152.62	363.088	2828.89
361.523	2108.83	361.195	2794.76
359.629	2084.28	359.301	2841.65
357.734	2043.73	357.406	2876.95
355.84	2043.23	355.512	2874.96
353.945	2105.16	353.617	2872.97
352.049	2115.85	351.721	2922.36
350.152	2104.13	349.824	2889.54
348.256	2092.42	347.928	2946.61
346.359	2101.5	346.031	2967.71
344.463	2132.97	344.133	2872.02
342.564	2108.47	342.234	2905.95
340.666	2115.94	340.336	2860.35
338.766	2110.63	338.438	2836.56
336.867	2129.28	336.539	2793.56
334.967	2144.73	334.639	2760.83
333.066	2123.44	332.738	2799.88
331.166	2113.35	330.838	2808.16
329.266	2048.99	328.936	2775.45
327.363	2126.67	327.033	2815.74
325.461	2138.9	325.133	2816.33
323.559	2127.22	323.229	2799
321.654	2110.75	321.326	2775.29
319.752	2089.51	319.422	2718.32
317.848	2154.33	317.518	2741.95
315.943	2090.08	315.613	2783.47
314.037	2083.2	313.709	2768.72
312.133	2055.61	311.803	2737.37
310.227	2086.95	309.896	2817.19
308.32	2065.74	307.99	2852.26
306.412	2063.65	306.084	2960.11
304.506	2032.91	304.176	3124.07
302.598	2022.87	302.268	3040.34
300.689	1954.01	300.359	3060.01
298.781	1983.73	298.451	3084.77
296.871	1932.39	296.543	2971.77
294.961	2036.77	294.633	2879.23
293.051	2034.68	292.723	2909.12
291.141	2032.59	290.812	2770.76
289.23	2020.98	288.9	2733.12
287.318	1995.08	286.988	2696.78
285.406	1993	285.076	2655.36
283.494	1979.82	283.164	2701.82
281.58	1974.58	281.252	2605.68
279.668	1996.29	279.338	2626.67
277.754	2033.84	277.424	2661.65
275.838	2030.17	275.51	2683.89
273.924	2135.83	273.594	2604.38
272.008	2000.66	271.68	2594.84
270.092	2003.33	269.764	2652.67
268.176	1979.09	267.846	2707.93
266.26	2059.32	265.93	2586.57
264.342	2073.06	264.012	2585.93
262.424	2020.34	262.096	2545.93
260.506	2016.67	260.176	2494.52
258.588	2060.45	258.258	2580.21
256.668	2099.47	256.338	2523.74
254.748	2042.05	254.42	2441.93
252.828	2033.64	252.498	2434.99
250.908	1984.17	250.578	2417.9
248.986	1958.41	248.656	2474.35
247.066	1964.24	246.736	2435.72
245.145	2037.95	244.814	2442.72
243.221	2073.74	242.891	2414.24
241.299	2019.58	240.969	2474.43
239.375	2050.63	239.045	2454.83
237.451	2062.74	237.121	2458.02
235.527	1994.43	235.197	2477.66
233.602	1984.48	233.271	2489.69
231.676	1968.23	231.346	2566.23
229.75	2011.86	229.42	2641.46
227.824	2009.79	227.494	2671.15
225.898	2020.31	225.566	2741.26
223.971	1997.77	223.641	2885.89
222.043	2005.14	221.713	3019.07
220.115	1973.18	219.783	3076.42
218.186	1989.99	217.855	3123.63
216.256	1947.03	215.926	3006.73
214.326	1915.1	213.996	2926.48
212.396	1917.77	212.066	2842.48
210.467	1951.87	210.135	2781.24
208.535	1946.67	208.205	2687.23
206.604	2004.31	206.273	2651.26
204.672	1958.27	204.34	2601.45
202.738	1940.52	202.408	2593.24
200.807	1951.02	200.475	2620.31
198.873	1923.86	198.541	2541.58
196.939	1948.48	196.607	2501.91
195.004	1924.47	194.674	2463.53
193.068	1919.29	192.738	2523.32
191.135	1937.62	190.803	2570.51
189.197	1915.2	188.867	2517.04
187.262	1925.69	186.93	2556.66
185.324	1972.21	184.994	2504.47
183.387	1934.13	183.057	2511.39
181.449	1907.03	181.119	2561.03
179.512	2020.83	179.18	2535.27
177.572	1913.91	177.242	2527.1
175.633	1941.6	175.303	2449.87
173.693	1967.7	173.363	2493.2
171.754	1979.72	171.422	2422.3
169.812	1947.96	169.482	2494.47
167.871	1931.85	167.541	2570.37
165.93	1943.87	165.598	2550.92
163.988	1984	163.656	2596.68
162.045	1930.41	161.713	2623.61
160.102	1975.21	159.771	2670.58
158.158	1893.54	157.826	2663.65
156.215	1966.42	155.883	2828.32
154.27	1926.92	153.938	2929.05
152.324	1904.6	151.994	3193.73
150.379	1954.03	150.047	3204.2
148.434	1951.98	148.102	3015.7
146.486	1912.53	146.154	2859.83
144.539	1996.2	144.209	2791.57
142.592	1983.24	142.26	2748.36
140.645	2023.24	140.312	2693.93
138.695	2030.52	138.363	2570.78
136.746	2061.15	136.416	2600.12
134.797	2048.18	134.465	2543.26
132.848	2119.25	132.516	2656.27
130.896	2045.61	130.564	2636.88
128.945	2132.19	128.615	2666.18
126.994	2078.79	126.662	2655.53
125.043	2058.06	124.711	2692.29
123.09	2104.17	122.758	2671.66
121.137	2092.77	120.807	2677.23
119.184	2048.75	118.852	2733.91
117.23	2115.02	116.898	2705.8
115.275	2244.9	114.943	2746.24
113.322	2185.35	112.99	2769.23
111.365	2121.19	111.033	2823.33
109.41	2123.76	109.078	2949.62
107.453	2213.18	107.121	2866.73
105.498	2282.4	105.166	2777.66
103.539	2227.58	103.207	2757.05
101.582	2268.86	101.25	2808.6
99.625	2282.24	99.291	2826.55
		97.334	2883.04

## Sheet: Figure 1f
	Ni foil	Ni(OH)x/Cu	Ni(OH)2
X-axis	Y-axis
Energy (eV)	Normalized adsorption
8137.1	0.00304	0.00421	0.00624
8141.07	0.00285	0.00407	0.00561
8145.17	0.00264	0.00396	0.00483
8149.06	0.00244	0.00368	0.00301
8152.88	0.00234	0.00354	0.00169
8156.84	0.00224	0.0033	0.000986759
8160.83	0.00192	0.00322	0.000553189
8164.85	0.00189	0.00294	0.000578628
8168.98	0.00159	0.00257	0.000719084
8172.98	0.00151	0.00236	0.000920608
8176.99	0.00127	0.0021	0.00118
8180.78	0.00115	0.00207	0.00112
8184.73	0.00108	0.00184	0.000908942
8188.59	0.000873651	0.00191	0.00085226
8192.74	0.000765537	0.00164	0.000673063
8196.76	0.00055488	0.00132	0.000533226
8200.92	0.000400687	0.00118	0.000412691
8204.89	0.000441387	0.00103	0.000257878
8208.84	0.0001508	0.00083967	-1.30824e-05
8212.66	6.58179e-05	0.000626801	-0.000287019
8216.57	-6.01676e-05	0.000491474	-0.000404759
8220.75	-0.000119851	0.000383092	-0.00025835
8224.74	-0.00033691	0.000218565	0.000405023
8228.96	-0.000396712	-0.000174459	0.000319638
8232.93	-0.000440321	-0.000325862	0.000282367
8236.9	-0.000515296	-0.000457264	-3.1779e-05
8240.72	-0.000728766	-0.000626613	-0.000185757
8244.63	-0.000663355	-0.000753834	-0.000372005
8248.81	-0.000868416	-0.00087974	-0.000308216
8252.82	-0.000896733	-0.000909517	-0.000281725
8256.88	-0.000749946	-0.000986565	-0.00023122
8260.87	-0.000917372	-0.000951804	-6.28397e-05
8264.87	-0.000835391	-0.00101	-0.000103372
8268.71	-0.000824939	-0.000994259	-0.000207555
8272.56	-0.000696485	-0.00113	-0.000564068
8276.7	-0.000550379	-0.000946726	-0.00103
8280.81	-0.000294546	-0.000854398	-0.00095368
8284.89	-7.33225e-05	-0.000880502	-0.000795553
8288.85	7.69354e-05	-0.000789771	-0.000150743
8292.88	0.000543675	-0.000564397	0.000173749
8296.71	0.00103	-0.000154893	0.000407266
8300.61	0.00158	8.42365e-05	0.000508112
8304.65	0.00241	0.000706971	0.00058122
8308.63	0.00353	0.0013	0.000526572
8312.74	0.00519	0.00226	0.00111
8314.78	0.00619	0.00287	0.00193
8316.86	0.00734	0.00345	0.00346
8318.8	0.00917	0.0043	0.00507
8320.78	0.01126	0.0053	0.005
8322.79	0.01384	0.00671	0.00484
8323.45	0.01508	0.0072	0.00485
8324.18	0.01667	0.00774	0.00508
8324.87	0.01806	0.00839	0.0055
8325.56	0.01991	0.00911	0.00602
8326.22	0.0218	0.00995	0.00664
8326.89	0.02441	0.01104	0.00739
8327.51	0.02751	0.012	0.00818
8328.21	0.03143	0.01348	0.00914
8328.9	0.03771	0.0155	0.01017
8329.56	0.04571	0.01805	0.01149
8330.25	0.05789	0.02182	0.01371
8330.92	0.07853	0.02752	0.0161
8331.71	0.11125	0.03883	0.01994
8332.34	0.16553	0.05282	0.02568
8333	0.23492	0.0686	0.03244
8333.76	0.30485	0.07973	0.03503
8334.42	0.36287	0.08441	0.03353
8335.18	0.40641	0.08946	0.03259
8335.88	0.44024	0.09643	0.03574
8336.61	0.46531	0.10701	0.04259
8337.33	0.48492	0.11942	0.05227
8338.03	0.50692	0.1348	0.06441
8338.69	0.53074	0.15601	0.08072
8339.42	0.5579	0.18379	0.1073
8340.18	0.58158	0.21963	0.14285
8340.88	0.60314	0.26344	0.18835
8341.61	0.62648	0.32288	0.25789
8342.27	0.6535	0.39303	0.33847
8343.07	0.6855	0.48158	0.43516
8343.73	0.71982	0.56774	0.51491
8344.4	0.75662	0.66947	0.60452
8345.12	0.79455	0.77961	0.72073
8345.85	0.83125	0.9063	0.86142
8346.62	0.86695	1.04009	1.00701
8347.25	0.898	1.15057	1.13141
8347.95	0.92316	1.26155	1.2663
8348.71	0.93938	1.35881	1.3964
8349.44	0.94898	1.42723	1.49856
8350.14	0.95496	1.48099	1.58757
8350.8	0.95562	1.51254	1.6552
8351.47	0.95412	1.52037	1.68243
8352.17	0.9509	1.49396	1.64788
8352.86	0.94828	1.43692	1.56279
8353.5	0.94691	1.36807	1.45997
8354.23	0.94712	1.28913	1.3446
8354.89	0.95135	1.22865	1.2653
8355.62	0.95935	1.17682	1.1977
8356.29	0.9671	1.13635	1.14813
8356.89	0.97447	1.10034	1.1082
8357.62	0.98105	1.05914	1.05726
8358.28	0.98413	1.02449	1.01297
8359.02	0.9839	0.98941	0.97017
8359.68	0.98097	0.96311	0.93607
8360.38	0.97833	0.94238	0.91439
8361.01	0.97421	0.93148	0.9053
8361.78	0.97124	0.92273	0.90227
8362.38	0.96741	0.92129	0.90569
8363.11	0.96302	0.92302	0.91372
8363.85	0.95958	0.92647	0.92126
8364.58	0.95444	0.93034	0.92601
8365.28	0.94892	0.93159	0.92671
8366.01	0.94508	0.93041	0.92356
8366.68	0.94104	0.92732	0.91855
8367.42	0.93938	0.92158	0.91144
8368.15	0.93811	0.91378	0.90247
8368.78	0.93595	0.90477	0.8923
8369.55	0.93449	0.89482	0.87909
8370.29	0.93461	0.88493	0.8652
8370.99	0.93596	0.87492	0.85072
8371.75	0.93809	0.8647	0.8362
8372.42	0.94146	0.85696	0.82454
8373.16	0.94501	0.84904	0.8137
8373.83	0.94997	0.84323	0.8059
8374.56	0.95569	0.84	0.79921
8375.26	0.96129	0.83816	0.79515
8376	0.96849	0.83785	0.79332
8376.73	0.97635	0.83996	0.79361
8377.4	0.98238	0.84343	0.7957
8378.1	0.98932	0.84851	0.79964
8378.84	0.99609	0.8554	0.80572
8379.54	1.00168	0.8629	0.81304
8380.21	1.00669	0.87067	0.82215
8380.88	1.01254	0.8797	0.83357
8381.55	1.01606	0.88868	0.84572
8382.32	1.01857	0.89999	0.85904
8382.99	1.01957	0.90874	0.87181
8383.9	1.01764	0.92275	0.8929
8384.97	1.01556	0.93736	0.91775
8385.91	1.0112	0.95338	0.93727
8386.81	1.00275	0.96659	0.95674
8387.75	0.99466	0.9807	0.9771
8388.76	0.9859	0.99904	0.99877
8389.76	0.97799	1.01153	1.01912
8390.74	0.97102	1.02625	1.03745
8391.71	0.96574	1.03599	1.05385
8392.72	0.95841	1.04946	1.06877
8393.69	0.95241	1.05971	1.08082
8394.76	0.94829	1.06833	1.09274
8395.7	0.94602	1.07507	1.1001
8396.78	0.94529	1.07926	1.10605
8397.79	0.94461	1.08167	1.10893
8398.8	0.94657	1.08276	1.10841
8399.6	0.94689	1.08177	1.10607
8400.85	0.94605	1.07793	1.09984
8401.92	0.94418	1.07359	1.0925
8402.87	0.94403	1.06879	1.08513
8403.91	0.944	1.06273	1.07632
8404.92	0.9436	1.05551	1.06684
8405.9	0.94564	1.04896	1.05741
8406.97	0.94664	1.04146	1.04689
8407.95	0.95027	1.03437	1.03818
8408.93	0.95456	1.02925	1.03089
8409.97	0.9563	1.02295	1.024
8410.92	0.9594	1.01718	1.01846
8411.93	0.96057	1.01259	1.0132
8412.84	0.9638	1.00921	1.00849
8413.85	0.96549	1.00581	1.00395
8414.86	0.96908	1.00265	1.0008
8415.91	0.97381	1.00039	0.99834
8416.82	0.97746	0.99885	0.99681
8417.73	0.98082	0.99756	0.99596
8418.75	0.98471	0.99696	0.99539
8419.56	0.98865	0.9964	0.99528
8420.5	0.99348	0.99596	0.99535
8421.59	0.99603	0.99536	0.99496
8422.63	1.00045	0.99542	0.99334
8423.72	1.00489	0.9954	0.99127
8424.73	1.01053	0.99522	0.98928
8425.65	1.01521	0.99442	0.98706
8426.69	1.02029	0.99345	0.98423
8427.74	1.02481	0.99145	0.98156
8428.73	1.02884	0.99028	0.97872
8429.71	1.03246	0.98819	0.97591
8430.79	1.03568	0.98678	0.97367
8431.77	1.03688	0.98475	0.97186
8432.89	1.03865	0.98273	0.97053
8433.81	1.03714	0.98195	0.96981
8434.93	1.03585	0.98153	0.96941
8435.84	1.03183	0.98071	0.96971
8436.9	1.02739	0.98038	0.97033
8437.91	1.02367	0.98048	0.97131
8438.9	1.01926	0.98023	0.97235
8439.92	1.01411	0.98051	0.97314
8440.9	1.00971	0.981	0.97375
8441.82	1.00483	0.98071	0.97365
8442.77	0.99895	0.98066	0.9739
8443.82	0.99439	0.97993	0.97399
8444.81	0.98993	0.97874	0.97328
8445.83	0.98516	0.97709	0.97318
8446.82	0.98263	0.97631	0.97155
8447.7	0.97881	0.97346	0.96931
8448.76	0.97583	0.97094	0.96717
8449.57	0.97237	0.96844	0.96596
8450.59	0.96868	0.96548	0.96472
8451.62	0.96284	0.96409	0.9636
8452.67	0.95808	0.96183	0.96289
8454.65	0.94689	0.9602	0.96464
8456.66	0.93838	0.96116	0.969
8458.74	0.93286	0.96624	0.97527
8460.75	0.93076	0.97397	0.98436
8462.83	0.93513	0.98424	0.99577
8464.89	0.94161	0.99398	1.0072
8466.87	0.95268	1.00312	1.01615
8468.92	0.96098	1.01059	1.02324
8470.97	0.97111	1.01584	1.02654
8472.85	0.97645	1.02057	1.02886
8474.81	0.97999	1.0247	1.03112
8476.86	0.98266	1.028	1.03339
8478.71	0.98153	1.03252	1.0356
8480.7	0.98023	1.03604	1.03777
8482.66	0.98093	1.04099	1.0395
8484.54	0.98575	1.04448	1.04031
8486.71	0.99646	1.04561	1.04008
8488.77	1.00977	1.04623	1.03846
8490.73	1.02594	1.04445	1.03563
8492.79	1.03752	1.04079	1.03169
8494.96	1.04614	1.03536	1.02635
8496.92	1.05081	1.02897	1.02029
8498.99	1.05429	1.02037	1.01349
8500.95	1.05567	1.0125	1.00568
8502.92	1.05336	1.00315	0.99899
8505.02	1.05076	0.99435	0.9937
8506.92	1.04463	0.98654	0.98942
8508.85	1.03393	0.97962	0.98629
8510.78	1.02384	0.97441	0.98507
8512.75	1.00751	0.97169	0.98524
8514.73	0.99252	0.97019	0.98627
8516.8	0.97559	0.97025	0.98781
8518.77	0.95878	0.9735	0.98949
8520.85	0.9445	0.97808	0.99124
8522.86	0.93353	0.98222	0.99282
8524.94	0.93038	0.98682	0.99443
8527.02	0.9323	0.99175	0.9962
8528.96	0.93937	0.9946	0.99803
8531.05	0.95011	0.99779	0.99998
8533.09	0.96078	1.00057	1.00147
8535.04	0.97239	1.00184	1.00237
8537.02	0.98139	1.00302	1.00345
8538.97	0.9898	1.00434	1.00474
8540.85	0.99485	1.00539	1.00572
8542.8	0.99984	1.0059	1.00683
8544.78	1.00246	1.00649	1.00782
8546.8	1.00161	1.00699	1.00847
8548.83	1.00193	1.00597	1.00878
8550.85	1.0005	1.00556	1.00865
8552.84	0.9979	1.0046	1.00714
8554.97	0.99692	1.00463	1.0048
8556.99	0.99522	1.00481	1.00254
8559.02	0.99119	1.00451	1.00057
8561.08	0.98782	1.00482	0.99874
8563.08	0.98597	1.0059	0.99829
8565.03	0.98925	1.00562	0.99906
8567.07	0.99248	1.00604	0.99876
8569.03	0.99966	1.00704	0.99966
8570.99	1.00776	1.0074	1.00154
8572.85	1.01396	1.00827	1.0031
8574.81	1.02185	1.00921	1.0041
8576.88	1.02814	1.00836	1.00465
8578.78	1.0317	1.00826	1.00449
8580.82	1.03562	1.00745	1.00409
8582.82	1.03744	1.0064	1.00411
8584.93	1.03847	1.00471	1.0043
8586.97	1.03613	1.00332	1.00472
8589.01	1.03159	1.00148	1.00544
8590.98	1.02712	1.00047	1.00646
8593.06	1.02115	1.00009	1.00721
8595.07	1.01343	1.0004	1.00822
8597.05	1.0034	1.00102	1.00893
8599.02	0.99798	1.00122	1.00944
8601	0.9888	1.0029	1.01043
8602.9	0.98392	1.00373	1.01114
8604.88	0.97962	1.00394	1.01071
8606.83	0.97625	1.00437	1.01012
8608.81	0.97468	1.00435	1.0102
8610.72	0.97567	1.00418	1.01062
8612.88	0.97538	1.00265	1.01023
8614.9	0.97506	1.00289	1.00847
8616.88	0.97631	1.00223	1.0066
8618.93	0.9746	1.00027	1.00466
8621.03	0.98493	1.00152	1.00285
8622.98	0.97961	1.00174	1.00027
8625	0.98031	1.00047	0.99743
8627.13	0.98025	0.99819	0.99536
8629.09	0.98059	0.9973	0.99344
8631.08	0.98068	0.9965	0.9919
8633.07	0.98133	0.99607	0.99082
8635.78	0.98629	0.99585	0.98998
8638.73	0.99128	0.99574	0.98996
8641.76	0.99515	0.99612	0.98984
8644.76	0.9976	0.99753	0.98972
8647.86	1.0017	0.99934	0.98912
8650.9	1.00457	1.00003	0.98854
8653.9	1.0072	1.00065	0.98935
8657.05	1.00873	1.00096	0.99005
8660.02	1.01166	1.00119	0.98955
8662.95	1.01464	1.0016	0.99032
8666	1.01749	1.00221	0.99161
8668.76	1.02058	1.00228	0.99287
8671.67	1.02033	1.00279	0.99431
8674.72	1.01985	1.00301	0.996
8677.78	1.01715	1.00402	0.99769
8680.73	1.01431	1.00549	0.9987
8683.9	1.00994	1.0057	0.99929
8686.99	1.00454	1.00646	0.99918
8689.95	1.00083	1.00627	0.99887
8693.05	0.99831	1.00575	0.9979
8695.98	0.99788	1.00409	0.99696
8698.94	0.9988	1.003	0.99623
8701.76	1.00012	1.00146	0.99537
8704.76	1.00086	1.00046	0.99448
8707.73	0.99898	0.99972	0.99359
8710.77	0.99567	0.99895	0.99301
8713.74	0.99268	0.99792	0.99271
8716.83	0.9878	0.9976	0.99249
8719.99	0.987	0.99792	0.99224
8722.97	0.98724	0.99908	0.99235
8725.95	0.98768	0.99897	0.99209
8728.89	0.98946	0.99941	0.99253
8731.92	0.98782	0.99938	0.99274
8734.72	0.99125	0.99983	0.99124
8737.71	0.99156	0.99974	0.99034
8740.66	0.9926	0.99882	0.98981
8743.73	0.99619	0.99957	0.99013
8746.73	0.99717	0.99976	0.9901
8749.8	0.99881	0.99996	0.99077
8752.87	1.00083	1.0006	0.99108
8756.02	1.00194	1.00033	0.99105
8758.95	1.00365	1.00055	0.99091
8761.92	1.00636	1.00049	0.99101
8764.86	1.00712	1.0002	0.99148
8767.72	1.00938	1.00001	0.99138
8770.73	1.01003	0.99875	0.99084
8773.67	1.01119	0.99829	0.99052
8776.84	1.01167	0.99747	0.99062
8779.78	1.01047	0.99751	0.99082
8782.88	1.01101	0.99643	0.99158
8785.9	1.00928	0.9953	0.9928
8788.96	1.0084	0.99562	0.99195
8791.99	1.0055	0.99541	0.99242
8794.95	1.00358	0.99517	0.99265
8797.87	1.00239	0.9953	0.99243
8800.79	1.00212	0.99523	0.99283
8803.68	0.99929	0.99487	0.99427
8806.68	0.99966	0.99375	0.99578
8809.68	1.00042	0.99379	0.99686
8812.76	1.00141	0.9942	0.99838
8815.88	1.00207	0.99431	0.99833
8818.89	1.00146	0.99382	0.99853
8821.9	1.00266	0.99398	0.99939
8824.92	1.00139	0.99454	1.0003
8827.89	1.00101	0.9946	1.00131
8830.84	0.9992	0.99524	1.00245
8833.71	0.99723	0.99548	1.00362
8836.66	0.99584	0.99521	1.00415
8839.57	0.99488	0.99635	1.00431
8842.59	0.99584	0.99665	1.00485
8845.66	0.9961	0.99649	1.00608
8848.76	0.99623	0.99727	1.00744
8851.8	0.99594	0.99743	1.00746
8854.83	0.99522	0.99805	1.00751
8857.87	0.99467	0.99819	1.00778
8860.8	0.99505	0.99892	1.00834
8863.72	0.99503	0.99952	1.00929
8866.58	0.99812	1.00006	1.00948
8869.51	1.00032	0.99975	1.00926
8872.48	1.00078	1.0004	1.00966
8875.5	0.9999	1.00111	1.00957
8878.58	1.00082	1.00207	1.00932
8881.56	1.00263	1.00157	1.00903
8884.77	1.00546	1.00162	1.00885
8887.71	1.00662	1.00074	1.00863
8890.74	1.00871	1.00093	1.00934
8893.65	1.00899	1.00032	1.00977
8896.56	1.01031	1.00056	1.00993
8899.51	1.00918	1.00109	1.00959
8902.47	1.01024	1.00134	1.00884
8905.39	1.00744	1.00148	1.00856
8908.38	1.00758	1.00174	1.00773
8911.38	1.00476	1.00255	1.00715
8914.5	1.00414	1.00354	1.00696
8917.5	1.00203	1.00424	1.00637
8920.54	1.00171	1.00556	1.00606
8923.59	1.00031	1.00586	1.00593
8926.64	1.00101	1.00695	1.00596
8929.65	0.9993	1.00816	1.0059
8932.51	1.00041	1.0091	1.00598
8936.44	1.0005	1.01139	1.00544
8940.34	0.99969	1.01506	1.00508
8944.24	1.00059	1.01836	1.00535
8948.45	1.00036	1.02196	1.00566
8952.7	1.00004	1.02797	1.00578
8956.69	0.99804	1.03509	1.00574
8960.68	0.99895	1.04466	1.00591
8964.49	0.99818	1.05862	1.00593
8968.29	0.99837	1.07811	1.00544
8972.45	0.99749	1.11244	1.00455
8976.34	0.99913	1.18681	1.00438
8980.35	0.99742	1.51492	1.00461
8984.6	0.99706	2.23746	1.00485
8988.69	0.99805	2.38972	1.00525
8992.52	0.99788	2.54974	1.00518
8996.74	0.99847	2.67732	1.0046
9000.61	0.9995	2.66451	1.00423
9004.49	1.00133	2.68681	1.00419
9008.33	1.00065	2.67922	1.00392
9012.45	1.00023	2.64984	1.00326
9016.53	1.00023	2.64529	1.00309
9020.42	1.00109	2.66465	1.00334
9024.67	1.00314	2.69362	1.00307
9028.61	1.00282	2.70927	1.00147
9032.67	1.00148	2.69405	1.00008
9036.65	1.0025	2.67728	1.00004
9040.52	1.0029	2.66098	1.00036
9044.43	1.00111	2.6445	1.00094
9048.47	1.00279	2.62752	1.00026
9052.5	1.0019	2.61052	0.9997
9056.47	1.00169	2.59383	0.99916
9060.67	0.99963	2.57614	0.99854
9064.56	0.99852	2.55975	0.9981
9068.69	0.99936	2.54236	0.99751
9072.59	0.99955	2.52595	0.99697
9076.29	1.00037	2.51034	0.997
9080.4	0.99905	2.49307	0.99644
9084.42	0.99988	2.47611	0.99521
9088.33	0.99866	2.45964	0.9944
9092.61	0.99912	2.44165	0.99385
9096.65	0.99835	2.42465	0.99374
9100.61	0.99725	2.40796	0.99405
9104.65	0.99937	2.39093	0.99358
9108.58	0.99703	2.37438	0.99146
9112.28	0.9962	2.35882	0.99034
9116.25	0.99658	2.34207	0.9897
9120.35	0.99454	2.32481	0.98912
9124.46	0.99601	2.30753	0.9884
9128.44	0.99429	2.29074	0.98801
9132.64	0.99457	2.27309	0.98788

## Sheet: Figure 1g
	Ni foil	Ni(OH)x/Cu	Ni(OH)2
X-axis	Y-axis
R+ɑ (Å)	|FTχ(k)×k3| (Å-4)
0	0.63324	0.04552	0.33414
0.03068	0.63287	0.05363	0.40386
0.06136	0.63201	0.07295	0.55329
0.09204	0.63136	0.09672	0.71356
0.12272	0.63191	0.12025	0.8527
0.1534	0.63478	0.13918	0.9544
0.18408	0.64083	0.14884	1.00908
0.21476	0.65052	0.14462	1.01152
0.24544	0.66363	0.12245	0.96034
0.27612	0.67931	0.0796	0.85811
0.3068	0.69613	0.02079	0.71238
0.33748	0.7124	0.07884	0.53925
0.36816	0.72638	0.18581	0.3789
0.39884	0.73663	0.30849	0.33635
0.42951	0.74222	0.43949	0.47545
0.46019	0.74299	0.57026	0.69349
0.49087	0.73967	0.69116	0.92007
0.52155	0.73397	0.79218	1.12506
0.55223	0.72855	0.86378	1.29042
0.58291	0.72672	0.89807	1.40313
0.61359	0.73194	0.89035	1.45362
0.64427	0.747	0.84155	1.43565
0.67495	0.77333	0.76298	1.34652
0.70563	0.81062	0.6857	1.18741
0.73631	0.857	0.66979	0.96436
0.76699	0.90971	0.77574	0.69185
0.79767	0.96588	1.00214	0.41473
0.82835	1.02323	1.30449	0.34273
0.85903	1.08056	1.64114	0.62835
0.88971	1.13806	1.98057	1.02039
0.92039	1.19736	2.29736	1.42933
0.95107	1.26134	2.57011	1.8268
0.98175	1.3336	2.78123	2.19594
1.01243	1.41763	2.91776	2.5253
1.04311	1.51587	2.97284	2.80845
1.07379	1.62887	2.94782	3.04484
1.10447	1.75485	2.85508	3.24077
1.13515	1.88959	2.72213	3.41014
1.16583	2.02683	2.59581	3.57412
1.19651	2.15869	2.54173	3.75897
1.22718	2.27623	2.62733	3.99143
1.25786	2.36996	2.88792	4.29252
1.28854	2.43035	3.30821	4.67199
1.31922	2.44832	3.84035	5.12618
1.3499	2.41596	4.43047	5.63964
1.38058	2.32749	5.03132	6.18887
1.41126	2.18103	5.60468	6.74622
1.44194	1.98218	6.1207	7.28285
1.47262	1.75196	6.55696	7.77083
1.5033	1.54417	6.89794	8.18458
1.53398	1.46808	7.13467	8.50179
1.56466	1.65366	7.26427	8.70418
1.59534	2.13023	7.28947	8.77808
1.62602	2.83294	7.21789	8.71477
1.6567	3.69836	7.06108	8.51075
1.68738	4.6864	6.83343	8.16779
1.71806	5.7702	6.55098	7.69286
1.74874	6.92815	6.23018	7.09783
1.77942	8.14009	5.88687	6.3991
1.8101	9.38573	5.53555	5.61701
1.84078	10.644	5.189	4.77524
1.87146	11.8931	4.85849	3.90021
1.90214	13.1105	4.55425	3.02073
1.93282	14.2734	4.28609	2.16886
1.9635	15.3593	4.06356	1.38583
1.99418	16.3465	3.8952	0.75944
2.02485	17.2144	3.78677	0.58892
2.05553	17.9444	3.73869	0.91259
2.08621	18.5205	3.7443	1.2755
2.11689	18.9295	3.78984	1.54
2.14757	19.1618	3.85651	1.67617
2.17825	19.2116	3.92364	1.67824
2.20893	19.0772	3.97197	1.55349
2.23961	18.761	3.98614	1.32529
2.27029	18.27	3.95673	1.05239
2.30097	17.6151	3.88164	0.88842
2.33165	16.8115	3.76743	1.06383
2.36233	15.8775	3.6302	1.55505
2.39301	14.8351	3.4957	2.19951
2.42369	13.7082	3.39725	2.90719
2.45437	12.5231	3.36942	3.62991
2.48505	11.3069	3.43739	4.33423
2.51573	10.0871	3.60674	4.99336
2.54641	8.89087	3.86147	5.5849
2.57709	7.74394	4.1711	6.09035
2.60777	6.67012	4.50057	6.49512
2.63845	5.69032	4.81712	6.78869
2.66913	4.82162	5.09353	6.96471
2.69981	4.07627	5.30909	7.021
2.73049	3.46043	5.44966	6.9595
2.76117	2.97321	5.50724	6.78597
2.79185	2.60673	5.47952	6.50975
2.82252	2.34849	5.36919	6.14325
2.8532	2.18603	5.18327	5.70152
2.88388	2.11152	4.9322	5.20172
2.91456	2.1228	4.62888	4.66255
2.94524	2.2193	4.28761	4.10383
2.97592	2.39624	3.92297	3.54606
3.0066	2.64172	3.54864	3.01028
3.03728	2.93806	3.17635	2.51785
3.06796	3.26509	2.81494	2.0903
3.09864	3.6028	2.46975	1.74777
3.12932	3.93298	2.14246	1.50423
3.16	4.24003	1.83157	1.35866
3.19068	4.51139	1.53336	1.2892
3.22136	4.7377	1.24334	1.26051
3.25204	4.91289	0.95787	1.23884
3.28272	5.03413	0.67607	1.20084
3.3134	5.10176	0.405	1.13408
3.34408	5.119	0.20056	1.03431
3.37476	5.09167	0.28942	0.90279
3.40544	5.02775	0.53304	0.74421
3.43612	4.93689	0.78726	0.56537
3.4668	4.8298	1.02881	0.37434
3.49748	4.71755	1.24898	0.1811
3.52816	4.61085	1.44238	0.0539
3.55884	4.51936	1.60553	0.20979
3.58952	4.45097	1.7365	0.37468
3.62019	4.41143	1.83485	0.52017
3.65087	4.4042	1.90144	0.64143
3.68155	4.43057	1.93826	0.73599
3.71223	4.49008	1.9481	0.80296
3.74291	4.58104	1.93428	0.84283
3.77359	4.70098	1.90034	0.85728
3.80427	4.8469	1.84978	0.84898
3.83495	5.01544	1.7859	0.82143
3.86563	5.20288	1.71167	0.77866
3.89631	5.40507	1.62976	0.72499
3.92699	5.61747	1.54264	0.66477
3.95767	5.8351	1.4527	0.60208
3.98835	6.05276	1.36245	0.54045
4.01903	6.26518	1.27457	0.48261
4.04971	6.46727	1.19205	0.43026
4.08039	6.65437	1.118	0.38405
4.11107	6.82248	1.05545	0.34368
4.14175	6.96845	1.00695	0.30829
4.17243	7.09011	0.97408	0.27697
4.20311	7.18633	0.95712	0.2492
4.23379	7.25704	0.95507	0.2251
4.26447	7.30313	0.96597	0.20533
4.29515	7.32635	0.98749	0.1906
4.32583	7.32906	1.01741	0.1809
4.35651	7.31407	1.05397	0.17502
4.38719	7.28437	1.09589	0.17064
4.41786	7.24285	1.14221	0.1652
4.44854	7.19211	1.19212	0.1569
4.47922	7.13423	1.24471	0.1459
4.5099	7.07066	1.29884	0.13596
4.54058	7.00214	1.35312	0.13603
4.57126	6.9287	1.40587	0.157
4.60194	6.84976	1.4553	0.20218
4.63262	6.76422	1.49957	0.2669
4.6633	6.67061	1.53693	0.34522
4.69398	6.56732	1.56582	0.43222
4.72466	6.45269	1.58494	0.52372
4.75534	6.32521	1.59328	0.6159
4.78602	6.18363	1.59012	0.70509
4.8167	6.02702	1.57504	0.7878
4.84738	5.85483	1.54785	0.86075
4.87806	5.66695	1.5086	0.92099
4.90874	5.46364	1.45751	0.96592
4.93942	5.24555	1.39497	0.99348
4.9701	5.01368	1.3215	1.00212
5.00078	4.76932	1.23779	0.9909
5.03146	4.51403	1.14464	0.95955
5.06214	4.24954	1.043	0.90838
5.09282	3.97779	0.93397	0.8384
5.1235	3.70084	0.81879	0.75119
5.15418	3.42084	0.69884	0.64896
5.18486	3.14004	0.57568	0.53462
5.21553	2.86074	0.45106	0.41213
5.24621	2.58529	0.32729	0.2882
5.27689	2.31608	0.20864	0.18077
5.30757	2.05552	0.11168	0.15146
5.33825	1.80605	0.11176	0.23436
5.36893	1.57013	0.20289	0.35607
5.39961	1.35027	0.3088	0.48399
5.43029	1.14908	0.41412	0.60927
5.46097	0.96931	0.51551	0.7284
5.49165	0.81396	0.61171	0.83955
5.52233	0.68617	0.70199	0.9417
5.55301	0.58879	0.78578	1.03433
5.58369	0.52312	0.86249	1.11725
5.61437	0.48703	0.93143	1.19044
5.64505	0.47432	0.99179	1.25399
5.67573	0.47644	1.04264	1.30798
5.70641	0.48525	1.08298	1.3524
5.73709	0.49465	1.11179	1.38715
5.76777	0.50059	1.12809	1.412
5.79845	0.50062	1.13107	1.42662
5.82913	0.49325	1.12012	1.43063
5.85981	0.47762	1.09498	1.42366
5.89049	0.45331	1.05573	1.40543
5.92117	0.42032	1.00291	1.37581
5.95185	0.37937	0.93755	1.33485
5.98253	0.33239	0.86118	1.28291
6.0132	0.28382	0.77587	1.22059
6.04388	0.24313	0.68427	1.14882
6.07456	0.22702	0.58972	1.0688
6.10524	0.25117	0.49649	0.982
6.13592	0.3134	0.41022	0.8901
6.1666	0.39984	0.33859	0.79495
6.19728	0.49877	0.29121	0.69855
6.22796	0.60241	0.27551	0.60296
6.25864	0.7052	0.28889	0.51031
6.28932	0.80258	0.31938	0.4228
6.32	0.89059	0.35467	0.34277
6.35068	0.96569	0.38659	0.27293
6.38136	1.02479	0.41054	0.21657
6.41204	1.06524	0.42423	0.17752
6.44272	1.08495	0.42679	0.15831
6.4734	1.08239	0.41833	0.15656
6.50408	1.05669	0.39966	0.16502
6.53476	1.00766	0.37225	0.17646
6.56544	0.93581	0.33814	0.18633
6.59612	0.84239	0.30013	0.19237
6.6268	0.7295	0.26203	0.19371
6.65748	0.60039	0.22923	0.19019
6.68816	0.46057	0.20879	0.18205
6.71884	0.32219	0.2072	0.16975
6.74952	0.2234	0.22581	0.15387
6.7802	0.24796	0.2598	0.13504
6.81087	0.38144	0.30266	0.11405
6.84155	0.55176	0.3492	0.0919
6.87223	0.73233	0.39593	0.07024
6.90291	0.91372	0.4405	0.05252
6.93359	1.09102	0.48121	0.04585
6.96427	1.26085	0.51683	0.05504
6.99495	1.42063	0.54638	0.07406
7.02563	1.56822	0.5691	0.09643
7.05631	1.70184	0.58446	0.11916
7.08699	1.81998	0.5921	0.14083
7.11767	1.92139	0.59187	0.16064
7.14835	2.00506	0.58384	0.17806
7.17903	2.07019	0.5683	0.19273
7.20971	2.11621	0.54573	0.20447
7.24039	2.14279	0.51684	0.21321
7.27107	2.14985	0.4825	0.219
7.30175	2.13755	0.44373	0.22204
7.33243	2.10633	0.4017	0.2226
7.36311	2.05692	0.35761	0.22108
7.39379	1.99029	0.31274	0.21793
7.42447	1.9077	0.2684	0.21365
7.45515	1.81063	0.22592	0.20877
7.48583	1.70077	0.18673	0.20381
7.51651	1.58001	0.15241	0.19922
7.54719	1.45033	0.12488	0.19541
7.57787	1.31385	0.10625	0.19267
7.60854	1.17278	0.09791	0.19115
7.63922	1.02943	0.0989	0.1909
7.6699	0.88634	0.10602	0.19184
7.70058	0.74646	0.1159	0.19382
7.73126	0.61375	0.12621	0.1966
7.76194	0.49423	0.13562	0.19991
7.79262	0.39821	0.14341	0.20343
7.8233	0.34192	0.1492	0.20687
7.85398	0.33982	0.15276	0.20991
7.88466	0.38686	0.15398	0.21227
7.91534	0.4628	0.15283	0.21368
7.94602	0.55073	0.14938	0.21392
7.9767	0.64108	0.14385	0.21283
8.00738	0.72876	0.13666	0.21031
8.03806	0.8109	0.12851	0.20633
8.06874	0.88579	0.12042	0.20095
8.09942	0.95237	0.1138	0.19437
8.1301	1.01004	0.11026	0.18684
8.16078	1.05852	0.11119	0.17878
8.19146	1.09779	0.11713	0.17068
8.22214	1.1281	0.12753	0.16316
8.25282	1.14984	0.14111	0.15686
8.2835	1.1636	0.15637	0.15242
8.31418	1.17001	0.17197	0.15034
8.34486	1.16977	0.18681	0.15088
8.37554	1.16356	0.20005	0.15401
8.40621	1.15199	0.21106	0.15938
8.43689	1.13554	0.21943	0.16648
8.46757	1.1146	0.22493	0.17473
8.49825	1.08939	0.22749	0.18356
8.52893	1.06004	0.22719	0.19247
8.55961	1.02655	0.22425	0.20108
8.59029	0.98893	0.21898	0.20909
8.62097	0.94715	0.2118	0.2163
8.65165	0.90125	0.20316	0.22262
8.68233	0.85133	0.19357	0.22798
8.71301	0.79763	0.18353	0.23242
8.74369	0.74047	0.17352	0.23598
8.77437	0.68032	0.16399	0.23875
8.80505	0.61773	0.15532	0.24085
8.83573	0.55338	0.14781	0.2424
8.86641	0.48798	0.14168	0.24351
8.89709	0.42236	0.13706	0.24428
8.92777	0.35743	0.13398	0.24482
8.95845	0.29429	0.1324	0.24518
8.98913	0.23443	0.13219	0.24538
9.01981	0.18029	0.13317	0.24542
9.05049	0.13661	0.13513	0.24525
9.08117	0.11224	0.13783	0.24481
9.11185	0.11518	0.14104	0.24398
9.14253	0.13946	0.14456	0.24265
9.17321	0.17258	0.14821	0.24068
9.20388	0.20695	0.15186	0.23796
9.23456	0.23894	0.1554	0.23439
9.26524	0.26671	0.15877	0.22988
9.29592	0.28917	0.16194	0.22442
9.3266	0.30569	0.16486	0.21803
9.35728	0.31593	0.16751	0.2108
9.38796	0.31982	0.16984	0.20287
9.41864	0.31763	0.1718	0.19445
9.44932	0.3099	0.17331	0.18578
9.48	0.29761	0.17427	0.17712
9.51068	0.28213	0.17462	0.16873
9.54136	0.26534	0.17429	0.16082
9.57204	0.24963	0.17323	0.15351
9.60272	0.23766	0.17146	0.1468
9.6334	0.23197	0.16902	0.14057
9.66408	0.23408	0.16599	0.1346
9.69476	0.24394	0.16251	0.12855
9.72544	0.25992	0.15873	0.12208
9.75612	0.27963	0.15482	0.11487
9.7868	0.30061	0.15096	0.10668
9.81748	0.32076	0.14732	0.0974
9.84816	0.33847	0.14406	0.08712
9.87884	0.35262	0.1413	0.07615
9.90952	0.36252	0.13916	0.06523
9.9402	0.36785	0.13772	0.05565
9.97088	0.36859	0.13702	0.04951

## Sheet: Figure 2a
Without NO3-						With NO3-
	Ni(OH)2		Cu		Ni(OH)x/Cu		Ni(OH)2		Cu		Ni(OH)x/Cu
X-axis	Y-axis	X-axis	Y-axis	X-axis	Y-axis	X-axis	Y-axis	X-axis	Y-axis	X-axis	Y-axis
E (V vs. RHE)	Current density (mA cm-2)	E (V vs. RHE)	Current density (mA cm-2)	E (V vs. RHE)	Current density (mA cm-2)	E (V vs. RHE)	Current density (mA cm-2)	E (V vs. RHE)	Current density (mA cm-2)	E (V vs. RHE)	Current density (mA cm-2)
0.40015	-0.09838	0.39918	-0.00698	0.39917	-0.15554	0.39979	-0.11745	0.39989	-3.54816	0.39989	-4.2836
0.40016	-0.09803	0.39868	-0.01074	0.39868	-0.1565	0.39906	-0.12431	0.39964	-3.75613	0.39964	-4.57485
0.40013	-0.09781	0.39818	-0.0149	0.39818	-0.15654	0.39806	-0.11532	0.39865	-4.22522	0.39865	-5.10909
0.39989	-0.09839	0.39768	-0.01901	0.39768	-0.15659	0.39706	-0.11502	0.39765	-4.5872	0.39765	-5.46887
0.39945	-0.09849	0.39718	-0.02304	0.39718	-0.15654	0.39606	-0.11358	0.39666	-4.81909	0.39666	-5.69814
0.39895	-0.09774	0.39668	-0.02689	0.39667	-0.15636	0.39507	-0.11416	0.39566	-4.95154	0.39566	-5.88312
0.39844	-0.09762	0.39618	-0.03061	0.39618	-0.15608	0.39407	-0.11262	0.39466	-5.08739	0.39466	-6.05298
0.39794	-0.09727	0.39568	-0.03455	0.39568	-0.15522	0.39307	-0.11072	0.39366	-5.2084	0.39366	-6.16344
0.39743	-0.09718	0.39519	-0.03839	0.39518	-0.15435	0.39207	-0.10762	0.39266	-5.29512	0.39266	-6.20731
0.39693	-0.09761	0.39469	-0.04134	0.39468	-0.15342	0.39107	-0.10644	0.39166	-5.37809	0.39166	-6.2604
0.39644	-0.09734	0.39419	-0.04415	0.39419	-0.15182	0.39007	-0.10605	0.39066	-5.43476	0.39066	-6.34732
0.39594	-0.09766	0.39369	-0.04734	0.39369	-0.15016	0.38907	-0.10514	0.38966	-5.47041	0.38966	-6.41438
0.39544	-0.09778	0.39319	-0.05028	0.39319	-0.14878	0.38807	-0.10385	0.38866	-5.52846	0.38866	-6.4409
0.39494	-0.09709	0.3927	-0.0537	0.39269	-0.14728	0.38707	-0.10176	0.38766	-5.61077	0.38766	-6.4907
0.39445	-0.09757	0.39219	-0.05749	0.39219	-0.14593	0.38608	-0.10133	0.38667	-5.68308	0.38667	-6.5303
0.39396	-0.09789	0.39169	-0.06147	0.39169	-0.14499	0.38508	-0.10014	0.38567	-5.73705	0.38567	-6.5435
0.39346	-0.09785	0.39119	-0.06558	0.39119	-0.14314	0.38408	-0.09785	0.38467	-5.76849	0.38467	-6.57294
0.39295	-0.0985	0.3907	-0.06905	0.39069	-0.14024	0.38308	-0.0969	0.38367	-5.79877	0.38367	-6.62143
0.39245	-0.09826	0.3902	-0.07223	0.39019	-0.13732	0.38208	-0.09667	0.38267	-5.83788	0.38267	-6.64686
0.39195	-0.09813	0.3897	-0.07576	0.38969	-0.13528	0.38108	-0.09628	0.38167	-5.8668	0.38167	-6.68662
0.39145	-0.09831	0.3892	-0.0796	0.38919	-0.13375	0.38008	-0.09482	0.38067	-5.90888	0.38067	-6.73296
0.39095	-0.09779	0.3887	-0.08315	0.38869	-0.13206	0.37909	-0.09387	0.37968	-5.93347	0.37968	-6.75717
0.39044	-0.09745	0.3882	-0.08657	0.38819	-0.12987	0.37809	-0.09418	0.37868	-5.96168	0.37868	-6.76524
0.38994	-0.09754	0.3877	-0.09018	0.38769	-0.1274	0.37709	-0.09494	0.37751	-5.998	0.37751	-6.77051
0.38944	-0.09741	0.3872	-0.09382	0.38719	-0.12478	0.37609	-0.09615	0.37629	-6.03191	0.37629	-6.82031
0.38895	-0.09755	0.3867	-0.09751	0.38669	-0.1215	0.37509	-0.09595	0.37522	-6.06712	0.37522	-6.91156
0.38845	-0.09792	0.3862	-0.10137	0.38619	-0.11865	0.37409	-0.09601	0.37419	-6.10466	0.37419	-6.98994
0.38795	-0.09764	0.3857	-0.10512	0.38569	-0.11611	0.37309	-0.09297	0.37318	-6.14894	0.37318	-7.0259
0.38744	-0.09759	0.3852	-0.10855	0.38519	-0.11306	0.37209	-0.0922	0.37218	-6.24958	0.37218	-7.04719
0.38694	-0.09785	0.3847	-0.11175	0.3847	-0.10946	0.3711	-0.09025	0.37118	-6.31569	0.37118	-7.08125
0.38644	-0.09774	0.3842	-0.11474	0.3842	-0.10538	0.3701	-0.09097	0.37018	-6.3448	0.37018	-7.16021
0.38594	-0.09779	0.3837	-0.11769	0.3837	-0.10108	0.3691	-0.09069	0.36918	-6.36264	0.36918	-7.20467
0.38544	-0.09772	0.3832	-0.12069	0.3832	-0.09711	0.3681	-0.08961	0.36818	-6.40819	0.36818	-7.21949
0.38494	-0.09747	0.3827	-0.12411	0.3827	-0.09384	0.3671	-0.08916	0.36718	-6.46491	0.36718	-7.25118
0.38445	-0.09798	0.3822	-0.12776	0.3822	-0.09078	0.3661	-0.08832	0.36618	-6.57219	0.36618	-7.33403
0.38396	-0.09825	0.3817	-0.13104	0.3817	-0.08739	0.3651	-0.08768	0.36519	-6.65074	0.36519	-7.42728
0.38346	-0.0982	0.3812	-0.13411	0.3812	-0.08395	0.3641	-0.08474	0.36419	-6.73831	0.36419	-7.51024
0.38295	-0.09836	0.38071	-0.13714	0.3807	-0.08037	0.3631	-0.08526	0.36319	-6.81597	0.36319	-7.56741
0.38245	-0.09814	0.38021	-0.14024	0.3802	-0.07613	0.36211	-0.08515	0.36219	-6.8446	0.36219	-7.6735
0.38196	-0.09823	0.37971	-0.14367	0.3797	-0.07088	0.36111	-0.08532	0.36119	-6.89996	0.36119	-7.78426
0.38145	-0.09836	0.37921	-0.14734	0.3792	-0.06571	0.36011	-0.0864	0.36019	-6.99802	0.36019	-7.86763
0.38095	-0.09795	0.37871	-0.1505	0.3787	-0.06174	0.35911	-0.08702	0.35919	-7.09509	0.35919	-7.97819
0.38044	-0.09808	0.37821	-0.15338	0.3782	-0.05779	0.35811	-0.08897	0.3582	-7.21826	0.3582	-8.10969
0.37995	-0.09789	0.37771	-0.15646	0.3777	-0.05292	0.35711	-0.08844	0.3572	-7.32144	0.3572	-8.17069
0.37946	-0.09744	0.37721	-0.15966	0.3772	-0.04769	0.35611	-0.09035	0.3562	-7.36953	0.3562	-8.25442
0.37896	-0.0977	0.37671	-0.16279	0.3767	-0.04331	0.35511	-0.09133	0.3552	-7.39213	0.3552	-8.31702
0.37846	-0.09761	0.37621	-0.16617	0.3762	-0.03979	0.35412	-0.0923	0.3542	-7.39944	0.3542	-8.30486
0.37795	-0.09737	0.37571	-0.16972	0.3757	-0.03501	0.35312	-0.09257	0.3532	-7.38882	0.3532	-8.2959
0.37745	-0.09744	0.37521	-0.17269	0.3752	-0.02959	0.35212	-0.09298	0.3522	-7.38771	0.3522	-8.2539
0.37695	-0.09741	0.37471	-0.17541	0.3747	-0.02487	0.35112	-0.09398	0.3512	-7.38955	0.3512	-8.21398
0.37646	-0.09781	0.37421	-0.178	0.3742	-0.01939	0.35012	-0.09395	0.3502	-7.38979	0.3502	-8.14039
0.37596	-0.09804	0.37371	-0.18035	0.37371	-0.01352	0.34912	-0.09336	0.3492	-7.37744	0.3492	-8.11587
0.37546	-0.09739	0.37321	-0.1826	0.37321	-0.00843	0.34812	-0.09227	0.3482	-7.36532	0.3482	-8.08023
0.37497	-0.09735	0.37271	-0.18515	0.3727	-0.00375	0.34712	-0.0923	0.3472	-7.36232	0.3472	-7.96
0.37448	-0.09739	0.37221	-0.18813	0.3722	0.00186	0.34613	-0.0942	0.3462	-7.36438	0.3462	-7.80142
0.37397	-0.09749	0.37171	-0.19104	0.3717	0.00689	0.34513	-0.09534	0.3452	-7.36094	0.3452	-7.75753
0.37347	-0.09795	0.37121	-0.19375	0.3712	0.01115	0.34413	-0.09585	0.3442	-7.36904	0.3442	-7.71706
0.37296	-0.09778	0.37071	-0.19602	0.3707	0.01718	0.34313	-0.09521	0.34321	-7.3506	0.34321	-7.7145
0.37246	-0.09727	0.37021	-0.19788	0.3702	0.02303	0.34213	-0.09672	0.34221	-7.36062	0.34221	-7.7156
0.37196	-0.09725	0.36972	-0.19984	0.36971	0.02803	0.34113	-0.09585	0.34121	-7.34434	0.34121	-7.7858
0.37146	-0.09728	0.36921	-0.20167	0.36921	0.03416	0.34013	-0.09722	0.34021	-7.34362	0.34021	-7.89736
0.37096	-0.09771	0.36872	-0.20338	0.36871	0.03904	0.33914	-0.09623	0.33921	-7.33796	0.33921	-7.94518
0.37046	-0.09824	0.36822	-0.20537	0.36821	0.04431	0.33814	-0.09843	0.33821	-7.34965	0.33821	-7.96181
0.36997	-0.09794	0.36772	-0.20771	0.36771	0.05072	0.33714	-0.09892	0.33721	-7.3916	0.33721	-7.9796
0.36946	-0.09817	0.36722	-0.20992	0.36721	0.05529	0.33614	-0.10015	0.33621	-7.45307	0.33621	-8.05018
0.36896	-0.09808	0.36672	-0.21175	0.36671	0.06202	0.33514	-0.10088	0.33521	-7.5125	0.33521	-8.1104
0.36845	-0.09752	0.36622	-0.21377	0.36621	0.06798	0.33414	-0.10145	0.33421	-7.55758	0.33421	-8.14186
0.36795	-0.09782	0.36572	-0.21577	0.36571	0.07362	0.33314	-0.10259	0.33321	-7.59556	0.33321	-8.20757
0.36745	-0.09794	0.36522	-0.2174	0.36521	0.07992	0.33214	-0.10297	0.33222	-7.61696	0.33222	-8.32428
0.36695	-0.09784	0.36472	-0.21928	0.36471	0.08512	0.33114	-0.10447	0.33122	-7.6994	0.33122	-8.37988
0.36645	-0.09808	0.36422	-0.22133	0.36421	0.09206	0.33015	-0.10609	0.33022	-7.82279	0.33022	-8.46102
0.36595	-0.09755	0.36372	-0.22266	0.36371	0.0977	0.32915	-0.10564	0.32922	-7.91364	0.32922	-8.49412
0.36546	-0.09714	0.36322	-0.22363	0.36321	0.10404	0.32815	-0.10603	0.32822	-7.98419	0.32822	-8.60101
0.36496	-0.09719	0.36272	-0.22475	0.36271	0.10933	0.32715	-0.10656	0.32722	-8.07357	0.32722	-8.71277
0.36446	-0.09665	0.36222	-0.22571	0.36221	0.11631	0.32615	-0.10757	0.32622	-8.15382	0.32622	-8.73817
0.36396	-0.09674	0.36172	-0.22661	0.36171	0.1211	0.32515	-0.10795	0.32522	-8.25111	0.32522	-8.78944
0.36346	-0.09713	0.36122	-0.2281	0.36121	0.129	0.32415	-0.10885	0.32422	-8.34401	0.32422	-8.80653
0.36296	-0.09665	0.36072	-0.22958	0.36071	0.13342	0.32316	-0.10925	0.32322	-8.40925	0.32322	-8.95371
0.36246	-0.09685	0.36022	-0.23056	0.36022	0.13996	0.32216	-0.10945	0.32222	-8.52013	0.32222	-9.14049
0.36196	-0.09725	0.35972	-0.2317	0.35972	0.14296	0.32116	-0.10965	0.32122	-8.65629	0.32122	-9.26955
0.36145	-0.09702	0.35922	-0.23272	0.35922	0.14978	0.32016	-0.11098	0.32022	-8.7458	0.32022	-9.31248
0.36095	-0.09741	0.35872	-0.2335	0.35872	0.15391	0.31916	-0.11314	0.31922	-8.8316	0.31922	-9.42525
0.36046	-0.09755	0.35822	-0.23465	0.35822	0.15857	0.31816	-0.11361	0.31823	-8.93834	0.31823	-9.50886
0.35996	-0.09751	0.35773	-0.23612	0.35771	0.16414	0.31716	-0.11453	0.31723	-9.06349	0.31723	-9.53676
0.35947	-0.09797	0.35723	-0.2374	0.35721	0.16834	0.31616	-0.11594	0.31623	-9.17209	0.31623	-9.57069
0.35896	-0.0979	0.35673	-0.23838	0.35672	0.17611	0.31516	-0.11745	0.31523	-9.26342	0.31523	-9.67761
0.35846	-0.09805	0.35623	-0.23907	0.35622	0.18017	0.31417	-0.11845	0.31423	-9.37605	0.31423	-9.77058
0.35796	-0.09831	0.35573	-0.23977	0.35572	0.1885	0.31317	-0.11879	0.31323	-9.52672	0.31323	-9.97965
0.35745	-0.09791	0.35523	-0.24067	0.35522	0.19037	0.31217	-0.11991	0.31223	-9.65086	0.31223	-10.2403
0.35695	-0.09808	0.35473	-0.24172	0.35472	0.1948	0.31117	-0.12145	0.31123	-9.73281	0.31123	-10.3482
0.35646	-0.09797	0.35423	-0.24247	0.35422	0.20134	0.31017	-0.12196	0.31024	-9.89229	0.31024	-10.4384
0.35596	-0.0981	0.35373	-0.24274	0.35372	0.20483	0.30917	-0.12338	0.30924	-10.0431	0.30924	-10.5719
0.35546	-0.09859	0.35323	-0.24342	0.35322	0.21363	0.30817	-0.12485	0.30824	-10.1297	0.30824	-10.6694
0.35497	-0.09806	0.35273	-0.24441	0.35272	0.21667	0.30717	-0.12641	0.30724	-10.2407	0.30724	-10.8103
0.35447	-0.09816	0.35223	-0.24557	0.35222	0.21882	0.30617	-0.12598	0.30624	-10.3436	0.30624	-10.9669
0.35397	-0.09887	0.35173	-0.24662	0.35172	0.22528	0.30518	-0.12521	0.30524	-10.4195	0.30524	-11.102
0.35345	-0.09896	0.35123	-0.24753	0.35122	0.22948	0.30418	-0.12482	0.30424	-10.5667	0.30424	-11.2552
0.35295	-0.0987	0.35073	-0.24831	0.35072	0.23124	0.30318	-0.12715	0.30324	-10.7752	0.30324	-11.3658
0.35246	-0.09848	0.35023	-0.24885	0.35022	0.23653	0.30218	-0.13226	0.30224	-10.9547	0.30224	-11.5141
0.35196	-0.09822	0.34973	-0.24986	0.34972	0.24249	0.30118	-0.13267	0.30124	-11.0876	0.30124	-11.6926
0.35146	-0.09859	0.34923	-0.25109	0.34922	0.24429	0.30018	-0.13308	0.30025	-11.2129	0.30025	-11.8993
0.35096	-0.09881	0.34873	-0.25192	0.34872	0.24969	0.29918	-0.13335	0.29925	-11.3902	0.29925	-12.0479
0.35046	-0.09838	0.34823	-0.2526	0.34822	0.25657	0.29819	-0.1327	0.29825	-11.5367	0.29825	-12.2689
0.34996	-0.09866	0.34773	-0.25342	0.34772	0.25813	0.29719	-0.13422	0.29725	-11.6653	0.29725	-12.4884
0.34946	-0.09865	0.34723	-0.25395	0.34722	0.26281	0.29619	-0.13657	0.29625	-11.7985	0.29625	-12.5616
0.34896	-0.09841	0.34673	-0.25434	0.34672	0.26986	0.29519	-0.13988	0.29525	-11.9349	0.29525	-12.671
0.34845	-0.09863	0.34623	-0.2549	0.34623	0.2708	0.2942	-0.14098	0.29426	-12.1535	0.29426	-12.8668
0.34795	-0.09846	0.34574	-0.25536	0.34573	0.27361	0.2932	-0.14038	0.29326	-12.4017	0.29326	-13.0676
0.34746	-0.09846	0.34524	-0.25599	0.34523	0.27842	0.2922	-0.14161	0.29226	-12.5734	0.29226	-13.2642
0.34696	-0.09889	0.34474	-0.25669	0.34473	0.28063	0.2912	-0.14182	0.29126	-12.6624	0.29126	-13.5455
0.34646	-0.09844	0.34424	-0.25712	0.34423	0.28297	0.29021	-0.14332	0.29026	-12.7973	0.29026	-13.7434
0.34596	-0.09817	0.34374	-0.25736	0.34373	0.28629	0.28921	-0.14486	0.28927	-13.0066	0.28927	-13.8876
0.34547	-0.09823	0.34324	-0.25747	0.34323	0.29337	0.28821	-0.14523	0.28827	-13.2131	0.28827	-14.0094
0.34498	-0.09832	0.34274	-0.25783	0.34273	0.29439	0.28721	-0.14697	0.28727	-13.4053	0.28727	-14.1643
0.34447	-0.09903	0.34224	-0.25828	0.34223	0.29286	0.28621	-0.14613	0.28627	-13.5726	0.28627	-14.3887
0.34396	-0.09906	0.34174	-0.25889	0.34173	0.29745	0.28521	-0.14692	0.28527	-13.7462	0.28527	-14.4878
0.34346	-0.09871	0.34124	-0.25951	0.34123	0.30605	0.28421	-0.14691	0.28427	-13.9277	0.28427	-14.6554
0.34297	-0.09894	0.34074	-0.26019	0.34073	0.30596	0.28321	-0.14756	0.28327	-14.0872	0.28327	-14.8823
0.34246	-0.09874	0.34024	-0.26086	0.34023	0.30392	0.28221	-0.14851	0.28227	-14.2775	0.28227	-15.1491
0.34196	-0.09877	0.33974	-0.26105	0.33973	0.30571	0.28122	-0.14994	0.28127	-14.4831	0.28127	-15.4844
0.34146	-0.09906	0.33924	-0.26105	0.33923	0.31222	0.28022	-0.1528	0.28028	-14.6594	0.28028	-15.705
0.34097	-0.09893	0.33874	-0.26105	0.33873	0.31215	0.27922	-0.1564	0.27928	-14.8736	0.27928	-15.8556
0.34047	-0.09923	0.33824	-0.26119	0.33823	0.31337	0.27822	-0.15759	0.27828	-15.1053	0.27828	-16.1158
0.33997	-0.09955	0.33774	-0.26161	0.33773	0.31192	0.27722	-0.15822	0.27728	-15.2735	0.27728	-16.3443
0.33947	-0.09941	0.33725	-0.26211	0.33723	0.31802	0.27622	-0.15836	0.27628	-15.4711	0.27628	-16.4896
0.33897	-0.09965	0.33675	-0.26255	0.33673	0.32367	0.27522	-0.15844	0.27528	-15.7238	0.27528	-16.6547
0.33847	-0.09986	0.33625	-0.26283	0.33623	0.32286	0.27422	-0.15852	0.27428	-15.9439	0.27428	-16.9556
0.33797	-0.09956	0.33575	-0.26305	0.33574	0.3187	0.27323	-0.16081	0.27328	-16.1992	0.27328	-17.2568
0.33747	-0.0999	0.33525	-0.26358	0.33524	0.32043	0.27223	-0.16411	0.27228	-16.4333	0.27228	-17.536
0.33697	-0.10004	0.33475	-0.26395	0.33474	0.32718	0.27123	-0.1644	0.27129	-16.605	0.27129	-17.7979
0.33648	-0.09985	0.33425	-0.26401	0.33424	0.32871	0.27023	-0.16468	0.27029	-16.7681	0.27029	-18.073
0.33599	-0.10023	0.33375	-0.26419	0.33374	0.32725	0.26923	-0.16392	0.26929	-16.9645	0.26929	-18.3875
0.33549	-0.09993	0.33325	-0.26472	0.33323	0.32279	0.26823	-0.16471	0.26829	-17.211	0.26829	-18.5234
0.33499	-0.09928	0.33275	-0.26514	0.33273	0.32566	0.26723	-0.1663	0.26729	-17.4945	0.26729	-18.8642
0.33449	-0.09927	0.33225	-0.26517	0.33224	0.33326	0.26623	-0.16723	0.26629	-17.7936	0.26629	-19.2331
0.33398	-0.09934	0.33175	-0.2653	0.33174	0.33453	0.26524	-0.16842	0.26529	-18.0057	0.26529	-19.4211
0.33348	-0.10003	0.33125	-0.26566	0.33124	0.33099	0.26424	-0.1697	0.2643	-18.2038	0.2643	-19.6529
0.33298	-0.10091	0.33075	-0.26613	0.33074	0.32628	0.26324	-0.17382	0.2633	-18.4798	0.2633	-19.8464
0.33248	-0.10081	0.33025	-0.26634	0.33024	0.32834	0.26224	-0.17519	0.2623	-18.749	0.2623	-20.1001
0.33198	-0.10096	0.32975	-0.26634	0.32974	0.33551	0.26124	-0.17728	0.2613	-18.9972	0.2613	-20.4658
0.33147	-0.10043	0.32925	-0.26637	0.32924	0.33785	0.26024	-0.17694	0.2603	-19.2556	0.2603	-20.7942
0.33098	-0.10002	0.32875	-0.26632	0.32874	0.3342	0.25924	-0.17834	0.2593	-19.4674	0.2593	-21.0913
0.33049	-0.10059	0.32825	-0.26675	0.32824	0.32862	0.25824	-0.17846	0.2583	-19.7007	0.2583	-21.3884
0.32998	-0.10066	0.32775	-0.26696	0.32774	0.32913	0.25725	-0.17924	0.2573	-19.9854	0.2573	-21.6855
0.32947	-0.1008	0.32725	-0.26698	0.32724	0.33475	0.25625	-0.1795	0.2563	-20.2615	0.2563	-21.9826
0.32897	-0.10096	0.32676	-0.26696	0.32674	0.33776	0.25525	-0.17998	0.2553	-20.5158	0.2553	-22.2797
0.32847	-0.10068	0.32626	-0.26704	0.32624	0.33585	0.25425	-0.18187	0.2543	-20.7457	0.2543	-22.5768
0.32797	-0.10098	0.32576	-0.26713	0.32574	0.3305	0.25325	-0.18624	0.2533	-21.0235	0.2533	-22.8627
0.32747	-0.10114	0.32526	-0.26725	0.32524	0.33029	0.25225	-0.19053	0.25231	-21.3565	0.25231	-23.1803
0.32697	-0.10063	0.32476	-0.26759	0.32475	0.33537	0.25125	-0.18972	0.25131	-21.6731	0.25131	-23.4859
0.32647	-0.10073	0.32426	-0.26782	0.32425	0.33894	0.25025	-0.19083	0.25031	-21.9649	0.25031	-23.8339
0.32598	-0.10106	0.32376	-0.26789	0.32375	0.33748	0.24925	-0.18982	0.24931	-22.2114	0.24931	-24.2519
0.32548	-0.10112	0.32326	-0.26742	0.32325	0.32948	0.24825	-0.19096	0.24831	-22.5263	0.24831	-24.6442
0.32498	-0.10167	0.32276	-0.26707	0.32275	0.32685	0.24726	-0.19107	0.24731	-22.9133	0.24731	-24.9385
0.32448	-0.10176	0.32226	-0.26706	0.32225	0.32831	0.24626	-0.19289	0.24631	-23.2109	0.24631	-25.2244
0.32397	-0.10167	0.32176	-0.26703	0.32175	0.33314	0.24526	-0.19346	0.24532	-23.4835	0.24532	-25.583
0.32348	-0.10206	0.32126	-0.26709	0.32125	0.33269	0.24426	-0.19479	0.24432	-23.756	0.24432	-26.0005
0.32298	-0.10201	0.32076	-0.26726	0.32075	0.32379	0.24326	-0.19444	0.24332	-24.0286	0.24332	-26.3509
0.32247	-0.10208	0.32026	-0.26734	0.32025	0.31939	0.24227	-0.19548	0.24232	-24.3012	0.24232	-26.5858
0.32197	-0.10261	0.31976	-0.26738	0.31975	0.32063	0.24127	-0.1949	0.24132	-24.5737	0.24132	-27.0072
0.32148	-0.10231	0.31926	-0.2671	0.31925	0.32519	0.24027	-0.19651	0.24032	-24.8463	0.24032	-27.4428
0.32098	-0.10223	0.31876	-0.2669	0.31875	0.32433	0.23927	-0.19722	0.23932	-25.134	0.23932	-27.7823
0.32047	-0.10241	0.31826	-0.26687	0.31825	0.31675	0.23827	-0.20015	0.23832	-25.4217	0.23832	-28.1811
0.31997	-0.10207	0.31776	-0.26689	0.31775	0.31427	0.23727	-0.20211	0.23732	-25.7692	0.23732	-28.6411
0.31947	-0.10229	0.31726	-0.26681	0.31725	0.31426	0.23627	-0.20276	0.23632	-26.1593	0.23632	-29.0435
0.31897	-0.10291	0.31677	-0.26658	0.31675	0.31811	0.23527	-0.20269	0.23533	-26.5001	0.23533	-29.4444
0.31848	-0.10302	0.31627	-0.26635	0.31625	0.31423	0.23427	-0.2053	0.23433	-26.81	0.23433	-29.7972
0.31798	-0.10334	0.31577	-0.26627	0.31575	0.30637	0.23327	-0.20624	0.23333	-27.125	0.23333	-30.1179
0.31748	-0.10353	0.31527	-0.266	0.31525	0.30664	0.23228	-0.20998	0.23233	-27.4249	0.23233	-30.5141
0.31698	-0.10345	0.31477	-0.2658	0.31475	0.3071	0.23128	-0.21021	0.23133	-27.7337	0.23133	-31.0046
0.31648	-0.10382	0.31427	-0.26578	0.31425	0.30745	0.23028	-0.20987	0.23033	-28.1071	0.23033	-31.4792
0.31599	-0.10345	0.31377	-0.26575	0.31375	0.2998	0.22928	-0.20982	0.22933	-28.4636	0.22933	-31.9748
0.31549	-0.1033	0.31327	-0.26567	0.31325	0.29605	0.22828	-0.21045	0.22833	-28.8412	0.22833	-32.5344
0.31499	-0.10353	0.31277	-0.26527	0.31275	0.29485	0.22728	-0.21178	0.22733	-29.1855	0.22733	-32.9628
0.31449	-0.10309	0.31227	-0.26481	0.31226	0.29754	0.22628	-0.21499	0.22634	-29.5082	0.22634	-33.4128
0.314	-0.10323	0.31177	-0.26466	0.31175	0.29127	0.22529	-0.21714	0.22541	-29.9042	0.22541	-33.781
0.3135	-0.10343	0.31127	-0.26465	0.31125	0.28464	0.22429	-0.21744	0.22448	-30.261	0.22448	-34.166
0.31298	-0.10307	0.31077	-0.26465	0.31075	0.28356	0.22329	-0.21735	0.22355	-30.6	0.22355	-34.6152
0.31248	-0.10348	0.31027	-0.26463	0.31026	0.28618	0.22229	-0.21789	0.22262	-30.9908	0.22262	-35.1286
0.31198	-0.10388	0.30977	-0.26455	0.30976	0.2803	0.22129	-0.21912	0.22169	-31.3444	0.22169	-35.597
0.31149	-0.10383	0.30927	-0.2643	0.30926	0.27421	0.22029	-0.22012	0.22076	-31.7189	0.22076	-35.9923
0.311	-0.10419	0.30877	-0.26417	0.30876	0.27262	0.21929	-0.22137	0.21981	-32.1669	0.21981	-36.5368
0.31049	-0.10427	0.30827	-0.26394	0.30826	0.27257	0.21829	-0.22025	0.21883	-32.6085	0.21883	-37.0448
0.30998	-0.1047	0.30777	-0.26368	0.30776	0.26736	0.2173	-0.22248	0.21783	-33.008	0.21783	-37.544
0.30948	-0.10484	0.30727	-0.26352	0.30726	0.26552	0.2163	-0.22215	0.21684	-33.3342	0.21684	-38.1363
0.30898	-0.10455	0.30678	-0.26303	0.30676	0.26369	0.2153	-0.22413	0.21584	-33.6794	0.21584	-38.6749
0.30848	-0.105	0.30628	-0.26277	0.30626	0.25998	0.2143	-0.22507	0.21484	-34.035	0.21484	-39.2827
0.30798	-0.10504	0.30578	-0.26272	0.30576	0.2528	0.2133	-0.22758	0.21384	-34.4399	0.21384	-39.8317
0.30748	-0.10448	0.30528	-0.2626	0.30526	0.25163	0.2123	-0.22842	0.21284	-34.9133	0.21284	-40.2437
0.30698	-0.10467	0.30478	-0.26236	0.30476	0.24811	0.2113	-0.22987	0.21184	-35.2484	0.21184	-40.7893
0.30648	-0.10452	0.30428	-0.26224	0.30426	0.2414	0.2103	-0.23051	0.21084	-35.5808	0.21084	-41.3018
0.30599	-0.10456	0.30378	-0.26213	0.30376	0.24012	0.2093	-0.23071	0.20984	-36.0881	0.20984	-41.7992
0.30549	-0.10544	0.30328	-0.26187	0.30326	0.23647	0.2083	-0.23077	0.20884	-36.5658	0.20884	-42.3522
0.305	-0.10532	0.30278	-0.26109	0.30276	0.23225	0.20731	-0.23203	0.20784	-36.9425	0.20784	-42.8676
0.3045	-0.10551	0.30228	-0.26095	0.30226	0.2304	0.20631	-0.23449	0.20684	-37.283	0.20684	-43.3891
0.304	-0.10625	0.30178	-0.26067	0.30176	0.22487	0.20531	-0.23531	0.20585	-37.7568	0.20585	-43.8776
0.30349	-0.10601	0.30128	-0.26066	0.30126	0.22079	0.20431	-0.23729	0.20485	-38.2937	0.20485	-44.5762
0.30299	-0.10651	0.30078	-0.26016	0.30077	0.21891	0.20331	-0.23993	0.20385	-38.6515	0.20385	-45.2133
0.3025	-0.10751	0.30028	-0.25928	0.30027	0.21327	0.20231	-0.24257	0.20285	-39.0405	0.20285	-45.6703
0.302	-0.10683	0.29978	-0.25843	0.29977	0.21054	0.20131	-0.2432	0.20185	-39.502	0.20185	-46.1604
0.30149	-0.10682	0.29928	-0.25767	0.29927	0.20812	0.20032	-0.2433	0.20085	-39.8947	0.20085	-46.7392
0.30099	-0.10746	0.29878	-0.25722	0.29877	0.20088	0.19932	-0.24354	0.19985	-40.3232	0.19985	-47.4782
0.3005	-0.10709	0.29828	-0.25707	0.29827	0.19806	0.19832	-0.24425	0.19885	-40.8006	0.19885	-48.2089
0.3	-0.10722	0.29778	-0.25661	0.29777	0.19523	0.19732	-0.24544	0.19785	-41.3161	0.19785	-48.7836
0.29949	-0.10729	0.29728	-0.25631	0.29727	0.1906	0.19632	-0.24642	0.19685	-41.7705	0.19685	-49.4222
0.29899	-0.10778	0.29678	-0.25599	0.29677	0.18731	0.19532	-0.24761	0.19585	-42.1631	0.19585	-50.1133
0.29849	-0.1085	0.29628	-0.25547	0.29627	0.17936	0.19432	-0.24981	0.19485	-42.5445	0.19485	-50.5701
0.298	-0.10799	0.29578	-0.25454	0.29577	0.17764	0.19332	-0.25059	0.19385	-42.9421	0.19385	-51.143
0.29751	-0.10802	0.29528	-0.25368	0.29527	0.17417	0.19232	-0.25086	0.19285	-43.441	0.19285	-51.8739
0.29701	-0.10863	0.29478	-0.25305	0.29477	0.16857	0.19133	-0.25121	0.19185	-43.9315	0.19185	-52.5612
0.2965	-0.10816	0.29428	-0.25224	0.29427	0.16428	0.19033	-0.25179	0.19085	-44.4128	0.19085	-53.1257
0.296	-0.10815	0.29378	-0.25099	0.29377	0.15624	0.18933	-0.25201	0.18985	-44.9072	0.18985	-53.6006
0.29549	-0.10855	0.29328	-0.24967	0.29327	0.15352	0.18833	-0.25218	0.18885	-45.3772	0.18885	-54.166
0.29499	-0.10872	0.29278	-0.24856	0.29277	0.14538	0.18733	-0.25225	0.18786	-45.8767	0.18786	-54.881
0.29448	-0.10935	0.29228	-0.24717	0.29227	0.14287	0.18633	-0.25233	0.18686	-46.316	0.18686	-55.6911
0.29398	-0.1094	0.29178	-0.24497	0.29177	0.13726	0.18533	-0.25429	0.18586	-46.7182	0.18586	-56.4086
0.29347	-0.10927	0.29129	-0.24184	0.29127	0.13461	0.18433	-0.25673	0.18486	-47.1972	0.18486	-57.0155
0.29297	-0.10944	0.29079	-0.2389	0.29077	0.13052	0.18334	-0.25776	0.18386	-47.6997	0.18386	-57.6859
0.29247	-0.10904	0.29029	-0.23671	0.29027	0.12694	0.18234	-0.25737	0.18286	-48.2338	0.18286	-58.4063
0.29197	-0.10908	0.28979	-0.23449	0.28977	0.12218	0.18134	-0.25797	0.18186	-48.6192	0.18186	-59.1203
0.29148	-0.10957	0.28929	-0.23204	0.28927	0.11684	0.18034	-0.25805	0.18086	-49.0981	0.18086	-59.8774
0.29097	-0.10956	0.28879	-0.22935	0.28877	0.11211	0.17934	-0.26112	0.17986	-49.7217	0.17986	-60.5218
0.29046	-0.10984	0.28829	-0.22672	0.28828	0.10755	0.17834	-0.26363	0.17887	-50.2389	0.17887	-61.0949
0.28996	-0.11017	0.28779	-0.22422	0.28778	0.10254	0.17734	-0.26511	0.17786	-50.7437	0.17786	-61.6392
0.28947	-0.11019	0.28729	-0.2217	0.28728	0.0981	0.17634	-0.26633	0.17686	-51.2848	0.17686	-62.3471
0.28897	-0.11023	0.28679	-0.2191	0.28678	0.09272	0.17534	-0.26814	0.17586	-51.7599	0.17586	-63.2461
0.28847	-0.10988	0.28629	-0.2161	0.28628	0.08814	0.17434	-0.26874	0.17486	-52.1737	0.17486	-63.9647
0.28797	-0.10975	0.28579	-0.21299	0.28578	0.08209	0.17334	-0.26823	0.17386	-52.722	0.17386	-64.5548
0.28747	-0.11009	0.28529	-0.21013	0.28528	0.07815	0.17234	-0.26936	0.17287	-53.1608	0.17287	-65.2081
0.28697	-0.11045	0.28479	-0.20755	0.28478	0.07306	0.17135	-0.26788	0.17186	-53.5974	0.17186	-66.0425
0.28647	-0.11057	0.28429	-0.20523	0.28428	0.06912	0.17035	-0.269	0.17086	-54.2315	0.17086	-66.9205
0.28597	-0.11073	0.28379	-0.20323	0.28378	0.06499	0.16935	-0.26762	0.16987	-54.8317	0.16987	-67.7816
0.28547	-0.11091	0.2833	-0.20144	0.28328	0.05935	0.16835	-0.26879	0.16887	-55.333	0.16887	-68.5846
0.28497	-0.1115	0.2828	-0.19969	0.28278	0.05518	0.16735	-0.27074	0.16787	-55.8634	0.16787	-69.3076
0.28447	-0.11195	0.2823	-0.19821	0.28228	0.04964	0.16636	-0.27376	0.16687	-56.3798	0.16687	-69.9725
0.28397	-0.11171	0.2818	-0.19722	0.28178	0.04458	0.16536	-0.27545	0.16587	-56.8901	0.16587	-70.5482
0.28347	-0.11184	0.2813	-0.19665	0.28128	0.04072	0.16436	-0.27601	0.16487	-57.4088	0.16487	-71.3474
0.28297	-0.1121	0.2808	-0.1957	0.28078	0.03516	0.16336	-0.27828	0.16387	-57.8811	0.16387	-72.2465
0.28247	-0.11209	0.2803	-0.19451	0.28028	0.03097	0.16236	-0.2802	0.16287	-58.3424	0.16287	-73.0178
0.28198	-0.11249	0.2798	-0.19395	0.27978	0.02516	0.16136	-0.28071	0.16187	-58.8504	0.16187	-73.7265
0.28148	-0.11272	0.2793	-0.19362	0.27928	0.01806	0.16036	-0.2805	0.16087	-59.4694	0.16087	-74.6014
0.28097	-0.1131	0.2788	-0.19307	0.27878	0.0129	0.15936	-0.2806	0.15987	-60.0539	0.15987	-75.528
0.28047	-0.1136	0.2783	-0.19263	0.27829	0.00704	0.15836	-0.28043	0.15887	-60.5732	0.15887	-76.2783
0.27996	-0.11269	0.2778	-0.19255	0.27779	0.00102	0.15736	-0.28212	0.15787	-61.0967	0.15787	-77.1652
0.27947	-0.11252	0.2773	-0.19243	0.27728	-0.00453	0.15636	-0.28223	0.15688	-61.742	0.15688	-77.9534
0.27897	-0.11336	0.2768	-0.19311	0.27678	-0.01154	0.15537	-0.28385	0.15588	-62.3523	0.15588	-78.6082
0.27846	-0.11337	0.2763	-0.19396	0.27629	-0.01886	0.15437	-0.28439	0.15488	-62.792	0.15488	-79.2792
0.27797	-0.11349	0.2758	-0.19424	0.27579	-0.02517	0.15337	-0.28448	0.15388	-63.299	0.15388	-80.0927
0.27748	-0.11396	0.2753	-0.19434	0.27529	-0.03183	0.15237	-0.28751	0.15288	-63.8866	0.15288	-81.0735
0.27698	-0.11413	0.2748	-0.19464	0.27479	-0.03929	0.15137	-0.28547	0.15188	-64.4878	0.15188	-82.1052
0.27648	-0.11446	0.2743	-0.19554	0.27429	-0.04699	0.15037	-0.28907	0.15088	-65.1476	0.15088	-82.976
0.27598	-0.11422	0.2738	-0.19718	0.27379	-0.05494	0.14937	-0.28652	0.14988	-65.6331	0.14988	-83.8137
0.27547	-0.11448	0.2733	-0.19835	0.27329	-0.06363	0.14838	-0.28873	0.14888	-66.0948	0.14888	-84.6985
0.27497	-0.11525	0.2728	-0.1987	0.27279	-0.07308	0.14738	-0.28792	0.14788	-66.7521	0.14788	-85.4017
0.27446	-0.11504	0.2723	-0.19914	0.27229	-0.08291	0.14638	-0.28929	0.14688	-67.3726	0.14688	-86.1648
0.27396	-0.11499	0.2718	-0.19986	0.27179	-0.0924	0.14538	-0.29275	0.14588	-67.9356	0.14588	-87.0601
0.27346	-0.11544	0.2713	-0.20038	0.27129	-0.10188	0.14438	-0.29695	0.14488	-68.5937	0.14488	-87.9712
0.27297	-0.11552	0.2708	-0.20086	0.27079	-0.11177	0.14338	-0.29755	0.14388	-69.2329	0.14388	-88.7468
0.27247	-0.11594	0.2703	-0.20155	0.27029	-0.12194	0.14238	-0.29738	0.14289	-69.7968	0.14289	-89.5258
0.27197	-0.11623	0.2698	-0.20244	0.26979	-0.13225	0.14138	-0.29766	0.14189	-70.3482	0.14189	-90.5103
0.27147	-0.11603	0.2693	-0.20344	0.26929	-0.14296	0.14039	-0.29934	0.14088	-70.8939	0.14088	-91.4724
0.27096	-0.11648	0.2688	-0.20404	0.26879	-0.15416	0.13939	-0.30124	0.13988	-71.4645	0.13988	-92.5758
0.27046	-0.11617	0.26831	-0.20463	0.26829	-0.16487	0.13839	-0.30222	0.13888	-72.0314	0.13888	-93.5388
0.26997	-0.11568	0.26781	-0.20565	0.26779	-0.17558	0.13739	-0.30255	0.13789	-72.6703	0.13789	-94.2201
0.26947	-0.11606	0.26731	-0.20677	0.26729	-0.18724	0.13639	-0.30364	0.13688	-73.1812	0.13688	-95.3586
0.26896	-0.116	0.26681	-0.2077	0.26679	-0.19938	0.13539	-0.30351	0.13588	-73.6172	0.13588	-96.3981
0.26846	-0.11625	0.26631	-0.20823	0.26629	-0.21101	0.13439	-0.30458	0.13488	-74.2054	0.13488	-97.1037
0.26796	-0.11672	0.26581	-0.20863	0.26579	-0.22279	0.13339	-0.3049	0.13388	-75.06	0.13388	-97.7472
0.26747	-0.11662	0.26531	-0.20922	0.26529	-0.23598	0.13239	-0.30621	0.13288	-75.8134	0.13288	-98.5743
0.26698	-0.11686	0.26481	-0.20994	0.26479	-0.24957	0.13139	-0.30658	0.13189	-76.2788	0.13189	-99.6651
0.26648	-0.11728	0.26431	-0.21028	0.26429	-0.26217	0.13039	-0.30697	0.13088	-76.76	0.13088	-100.686
0.26598	-0.11734	0.26381	-0.21073	0.2638	-0.27397	0.12939	-0.31022	0.12988	-77.2202	0.12988	-101.703
0.26548	-0.11777	0.26331	-0.21131	0.2633	-0.28628	0.1284	-0.31347	0.12889	-77.8144	0.12889	-102.688
0.26498	-0.11808	0.26281	-0.21231	0.2628	-0.29984	0.1274	-0.31345	0.12789	-78.6024	0.12789	-103.556
0.26448	-0.11803	0.26231	-0.21305	0.2623	-0.31381	0.1264	-0.31357	0.12689	-79.3024	0.12689	-104.504
0.26397	-0.11854	0.26181	-0.21346	0.2618	-0.32709	0.1254	-0.31574	0.12589	-79.8981	0.12589	-105.429
0.26347	-0.11882	0.26131	-0.21393	0.2613	-0.33972	0.1244	-0.31639	0.12489	-80.4905	0.12489	-106.441
0.26298	-0.11896	0.26082	-0.21431	0.2608	-0.35236	0.1234	-0.31512	0.12389	-81.1858	0.12389	-107.408
0.26248	-0.11932	0.26032	-0.21482	0.2603	-0.36546	0.1224	-0.31491	0.12289	-81.7479	0.12289	-108.332
0.26198	-0.11905	0.25982	-0.21562	0.2598	-0.37879	0.12141	-0.31568	0.12189	-82.3591	0.12189	-109.337
0.26148	-0.11886	0.25932	-0.21636	0.2593	-0.39181	0.12041	-0.31681	0.12089	-83.1362	0.12089	-110.118
0.26097	-0.11902	0.25882	-0.2168	0.2588	-0.40513	0.11941	-0.318	0.11989	-83.7926	0.11989	-111.16
0.26046	-0.11853	0.25832	-0.21689	0.2583	-0.41883	0.11841	-0.31979	0.11889	-84.4096	0.11889	-112.397
0.25996	-0.11834	0.25782	-0.21715	0.2578	-0.43203	0.11741	-0.32141	0.11789	-85.0315	0.11789	-113.547
0.25947	-0.11869	0.25732	-0.21748	0.2573	-0.44491	0.11641	-0.3223	0.11689	-85.524	0.11689	-114.619
0.25898	-0.11898	0.25682	-0.21772	0.2568	-0.45755	0.11541	-0.32372	0.11589	-86.113	0.11589	-115.347
0.25848	-0.11945	0.25632	-0.21784	0.2563	-0.47021	0.11441	-0.32411	0.11489	-86.9455	0.11489	-116.324
0.25798	-0.11963	0.25582	-0.21804	0.2558	-0.48386	0.11341	-0.32481	0.1139	-87.6557	0.1139	-117.359
0.25749	-0.11984	0.25532	-0.2182	0.2553	-0.49787	0.11241	-0.32589	0.1129	-88.1642	0.1129	-118.231
0.25699	-0.12032	0.25482	-0.21835	0.2548	-0.51126	0.11141	-0.32862	0.11189	-88.7808	0.11189	-119.425
0.25649	-0.1201	0.25432	-0.21808	0.2543	-0.5247	0.11042	-0.33063	0.11089	-89.5581	0.11089	-120.397
0.25598	-0.11987	0.25382	-0.21771	0.2538	-0.53807	0.10942	-0.33317	0.10989	-90.3518	0.10989	-121.267
0.25548	-0.12024	0.25332	-0.21768	0.25331	-0.55098	0.10842	-0.33374	0.1089	-90.9457	0.1089	-122.329
0.25498	-0.1201	0.25282	-0.21771	0.25281	-0.56372	0.10742	-0.33393	0.1079	-91.3459	0.1079	-123.523
0.25448	-0.1201	0.25232	-0.21782	0.25231	-0.57618	0.10642	-0.33409	0.1069	-91.9361	0.1069	-124.692
0.25397	-0.12058	0.25182	-0.21772	0.25181	-0.58854	0.10543	-0.33497	0.1059	-92.5809	0.1059	-125.604
0.25347	-0.12048	0.25132	-0.21745	0.25131	-0.60132	0.10443	-0.33361	0.1049	-93.3263	0.1049	-126.601
0.25298	-0.12064	0.25082	-0.21751	0.25081	-0.61437	0.10343	-0.33413	0.1039	-94.0705	0.1039	-127.825
0.25248	-0.12102	0.25032	-0.21769	0.25031	-0.62753	0.10243	-0.33384	0.1029	-94.6575	0.1029	-128.831
0.25198	-0.12102	0.24982	-0.21774	0.24981	-0.6403	0.10143	-0.33577	0.1019	-95.4746	0.1019	-129.852
0.25147	-0.12118	0.24932	-0.21776	0.24931	-0.6519	0.10043	-0.33811	0.1009	-96.267	0.1009	-131.028
0.25097	-0.12117	0.24882	-0.21782	0.24881	-0.66335	0.09943	-0.33881	0.0999	-96.8479	0.0999	-132.043
0.25047	-0.12109	0.24832	-0.218	0.24831	-0.67529	0.09843	-0.33905	0.0989	-97.4916	0.0989	-133.32
0.24997	-0.12152	0.24783	-0.21809	0.24781	-0.68731	0.09743	-0.34045	0.0979	-98.2703	0.0979	-134.458
0.24946	-0.12169	0.24733	-0.21836	0.24731	-0.69857	0.09643	-0.34257	0.0969	-98.8682	0.0969	-135.316
0.24896	-0.12155	0.24683	-0.21856	0.24681	-0.70899	0.09544	-0.34353	0.0959	-99.3192	0.0959	-136.547
0.24846	-0.12188	0.24633	-0.21902	0.24631	-0.72006	0.09444	-0.34555	0.0949	-100.027	0.0949	-137.556
0.24797	-0.12183	0.24583	-0.21992	0.24581	-0.73206	0.09344	-0.34622	0.0939	-100.848	0.0939	-138.463
0.24748	-0.12234	0.24533	-0.221	0.24531	-0.74401	0.09244	-0.3494	0.0929	-101.65	0.0929	-139.496
0.24699	-0.12296	0.24483	-0.22183	0.24481	-0.75602	0.09144	-0.34946	0.0919	-102.267	0.0919	-140.472
0.24648	-0.12276	0.24433	-0.22249	0.24432	-0.76774	0.09044	-0.34952	0.0909	-102.818	0.0909	-141.874
0.24597	-0.12263	0.24383	-0.22312	0.24382	-0.77859	0.08944	-0.34956	0.08991	-103.43	0.08991	-143.088
0.24547	-0.12214	0.24333	-0.22428	0.24332	-0.78923	0.08845	-0.3496	0.08891	-104.093	0.08891	-144.213
0.24497	-0.12245	0.24283	-0.22607	0.24282	-0.80024	0.08745	-0.34983	0.08791	-104.94	0.08791	-145.214
0.24447	-0.12334	0.24233	-0.22802	0.24232	-0.81088	0.08645	-0.35001	0.08691	-105.751	0.08691	-146.036
0.24397	-0.12332	0.24183	-0.22948	0.24182	-0.8204	0.08545	-0.35267	0.08591	-106.471	0.08591	-147.532
0.24348	-0.12304	0.24133	-0.2307	0.24132	-0.82971	0.08445	-0.35625	0.08491	-107.172	0.08491	-148.993
0.24299	-0.12345	0.24083	-0.23257	0.24082	-0.83935	0.08345	-0.35597	0.08391	-107.861	0.08391	-149.929
0.24248	-0.12371	0.24033	-0.23455	0.24032	-0.84902	0.08245	-0.35508	0.08291	-108.433	0.08291	-150.655
0.24198	-0.12381	0.23983	-0.2363	0.23982	-0.85903	0.08145	-0.35468	0.08191	-109.02	0.08191	-151.686
0.24147	-0.12438	0.23933	-0.23807	0.23932	-0.86908	0.08046	-0.35684	0.08091	-109.903	0.08091	-153
0.24097	-0.12425	0.23883	-0.23994	0.23882	-0.87899	0.07946	-0.36035	0.07991	-110.666	0.07991	-154.204
0.24048	-0.12427	0.23833	-0.24238	0.23832	-0.88925	0.07846	-0.36196	0.07891	-111.323	0.07891	-155.456
0.23997	-0.12428	0.23783	-0.24548	0.23782	-0.89883	0.07746	-0.36331	0.07791	-111.884	0.07791	-156.579
0.23947	-0.12356	0.23733	-0.24833	0.23732	-0.90737	0.07646	-0.36542	0.07691	-112.532	0.07691	-157.494
0.23897	-0.12379	0.23683	-0.25084	0.23682	-0.91563	0.07546	-0.36965	0.07591	-113.45	0.07591	-158.638
0.23848	-0.12409	0.23633	-0.25298	0.23632	-0.92406	0.07446	-0.36961	0.07491	-114.208	0.07491	-159.975
0.23799	-0.12453	0.23583	-0.25502	0.23582	-0.93298	0.07346	-0.37067	0.07391	-114.898	0.07391	-161.147
0.23749	-0.12526	0.23533	-0.25799	0.23532	-0.94239	0.07246	-0.3721	0.07291	-115.642	0.07291	-162.256
0.23699	-0.12486	0.23484	-0.26147	0.23482	-0.95115	0.07146	-0.3747	0.07191	-116.299	0.07191	-163.52
0.23649	-0.12449	0.23434	-0.26472	0.23432	-0.95938	0.07047	-0.3743	0.07091	-116.868	0.07091	-164.828
0.23598	-0.12492	0.23384	-0.26785	0.23382	-0.96792	0.06947	-0.37374	0.06991	-117.647	0.06991	-166.032
0.23548	-0.12495	0.23334	-0.27074	0.23332	-0.97622	0.06847	-0.37162	0.06891	-118.371	0.06891	-167.143
0.23497	-0.12537	0.23284	-0.27401	0.23282	-0.98453	0.06747	-0.37138	0.06791	-119.083	0.06791	-168.597
0.23447	-0.12581	0.23234	-0.27779	0.23232	-0.99211	0.06647	-0.37221	0.06691	-119.886	0.06691	-169.93
0.23397	-0.1252	0.23184	-0.28132	0.23182	-0.99947	0.06547	-0.37353	0.06591	-120.331	0.06591	-170.994
0.23347	-0.12522	0.23134	-0.28513	0.23132	-1.00783	0.06447	-0.37507	0.06492	-121.057	0.06492	-172.077
0.23298	-0.12512	0.23084	-0.28935	0.23082	-1.01655	0.06347	-0.37875	0.06392	-122.136	0.06392	-173.206
0.23248	-0.12474	0.23034	-0.29358	0.23032	-1.02465	0.06247	-0.38103	0.06292	-122.948	0.06292	-174.308
0.23198	-0.12542	0.22984	-0.298	0.22982	-1.0316	0.06148	-0.38179	0.06192	-123.696	0.06192	-175.364
0.23147	-0.12572	0.22934	-0.30225	0.22932	-1.03803	0.06048	-0.3812	0.06092	-124.548	0.06092	-176.603
0.23097	-0.12555	0.22884	-0.30595	0.22883	-1.04481	0.05948	-0.38151	0.05992	-125.205	0.05992	-177.644
0.23047	-0.12612	0.22834	-0.30984	0.22833	-1.05237	0.05848	-0.38142	0.05892	-125.891	0.05892	-178.806
0.22997	-0.12619	0.22784	-0.3143	0.22783	-1.05988	0.05748	-0.38417	0.05792	-126.561	0.05792	-180.346
0.22947	-0.12661	0.22734	-0.31865	0.22733	-1.0663	0.05648	-0.38901	0.05692	-127.218	0.05692	-181.855
0.22897	-0.12743	0.22684	-0.32267	0.22683	-1.0721	0.05548	-0.39389	0.05592	-128.035	0.05592	-182.982
0.22847	-0.12709	0.22634	-0.32706	0.22633	-1.07864	0.05449	-0.39639	0.05492	-128.909	0.05492	-183.999
0.22799	-0.12705	0.22584	-0.33181	0.22583	-1.08576	0.05349	-0.39652	0.05392	-129.768	0.05392	-185.43
0.22748	-0.12706	0.22534	-0.33641	0.22533	-1.09291	0.05249	-0.39669	0.05292	-130.526	0.05292	-186.871
0.22698	-0.12659	0.22484	-0.34121	0.22483	-1.09992	0.05149	-0.39678	0.05192	-131.166	0.05192	-188.068
0.22648	-0.12662	0.22434	-0.34581	0.22433	-1.10651	0.05049	-0.39805	0.05092	-131.624	0.05092	-189.102
0.22599	-0.12641	0.22384	-0.34999	0.22383	-1.11281	0.04949	-0.39826	0.04992	-132.32	0.04992	-190.557
0.22549	-0.12645	0.22335	-0.35425	0.22333	-1.11894	0.04849	-0.40019	0.04892	-133.138	0.04892	-192.118
0.22499	-0.12731	0.22285	-0.35846	0.22283	-1.12484	0.04749	-0.40083	0.04792	-134.003	0.04792	-192.88
0.22448	-0.1276	0.22235	-0.36311	0.22233	-1.13023	0.0465	-0.40188	0.04692	-134.839	0.04692	-193.64
0.22398	-0.12766	0.22185	-0.36805	0.22183	-1.13585	0.0455	-0.40472	0.04592	-135.418	0.04592	-195.127
0.22349	-0.12819	0.22135	-0.37262	0.22133	-1.14208	0.0445	-0.40822	0.04492	-136.082	0.04492	-196.466
0.22299	-0.12824	0.22085	-0.37733	0.22083	-1.14804	0.0435	-0.40939	0.04392	-137.016	0.04392	-197.864
0.22248	-0.12804	0.22035	-0.38198	0.22033	-1.15412	0.0425	-0.41173	0.04292	-137.843	0.04292	-199.317
0.22198	-0.12818	0.21985	-0.38629	0.21983	-1.16104	0.0415	-0.41432	0.04193	-138.499	0.04193	-200.382
0.22148	-0.12828	0.21935	-0.39081	0.21933	-1.16761	0.0405	-0.41388	0.04093	-139.342	0.04093	-201.219
0.22099	-0.1288	0.21885	-0.39535	0.21883	-1.17358	0.0395	-0.4146	0.03993	-140.024	0.03993	-202.401
0.22048	-0.12881	0.21835	-0.39979	0.21833	-1.17971	0.0385	-0.41574	0.03892	-140.991	0.03892	-203.884
0.21998	-0.12855	0.21785	-0.40422	0.21783	-1.18558	0.03751	-0.41767	0.03793	-142.031	0.03793	-205.253
0.21948	-0.12913	0.21735	-0.40848	0.21733	-1.19092	0.03651	-0.41832	0.03693	-142.795	0.03693	-206.57
0.21898	-0.12905	0.21685	-0.41286	0.21683	-1.19636	0.03551	-0.41925	0.03593	-143.441	0.03593	-207.403
0.21849	-0.12901	0.21635	-0.41771	0.21633	-1.20209	0.03451	-0.42182	0.03493	-143.933	0.03493	-208.797
0.21801	-0.12956	0.21585	-0.42263	0.21583	-1.20794	0.03351	-0.42436	0.03393	-144.612	0.03393	-210.374
0.21751	-0.12936	0.21535	-0.42718	0.21533	-1.21372	0.03251	-0.42798	0.03293	-145.623	0.03293	-211.802
0.217	-0.12905	0.21485	-0.43163	0.21483	-1.2195	0.03152	-0.42942	0.03193	-146.681	0.03193	-213.202
0.21649	-0.12934	0.21435	-0.43597	0.21433	-1.22555	0.03052	-0.43264	0.03093	-147.393	0.03093	-214.602
0.21599	-0.12955	0.21385	-0.44056	0.21383	-1.23092	0.02952	-0.43371	0.02993	-148.138	0.02993	-216.003
0.2155	-0.12954	0.21335	-0.44532	0.21334	-1.23525	0.02852	-0.43554	0.02893	-148.732	0.02893	-217.403
0.21499	-0.12985	0.21285	-0.4495	0.21284	-1.23979	0.02752	-0.43973	0.02793	-149.394	0.02793	-218.804
0.21449	-0.12971	0.21235	-0.45346	0.21234	-1.24477	0.02652	-0.44165	0.02693	-150.462	0.02693	-220.204
0.21399	-0.1303	0.21185	-0.45753	0.21184	-1.24982	0.02552	-0.44297	0.02593	-151.226	0.02593	-221.283
0.21349	-0.13084	0.21135	-0.46192	0.21134	-1.25466	0.02452	-0.44287	0.02493	-151.91	0.02493	-222.107
0.21299	-0.13022	0.21086	-0.46666	0.21084	-1.25974	0.02352	-0.44328	0.02394	-152.85	0.02394	-222.969
0.21249	-0.13	0.21036	-0.47125	0.21034	-1.26515	0.02252	-0.44285	0.02294	-153.796	0.02294	-224.328
0.21199	-0.13034	0.20986	-0.47524	0.20984	-1.27079	0.02153	-0.44285	0.02194	-154.62	0.02194	-225.787
0.21148	-0.13104	0.20936	-0.47881	0.20934	-1.27638	0.02053	-0.44445	0.02094	-155.422	0.02094	-227.068
0.21098	-0.1316	0.20886	-0.48287	0.20884	-1.28138	0.01953	-0.44712	0.01994	-156.396	0.01994	-228.45
0.21048	-0.13141	0.20836	-0.48739	0.20834	-1.28577	0.01853	-0.45178	0.01894	-157.239	0.01894	-229.535
0.20998	-0.1314	0.20786	-0.49149	0.20784	-1.28955	0.01753	-0.45521	0.01794	-158.046	0.01794	-230.541
0.20948	-0.13164	0.20736	-0.49519	0.20735	-1.29393	0.01653	-0.45635	0.01694	-158.814	0.01694	-231.979
0.20899	-0.1312	0.20686	-0.49909	0.20685	-1.29815	0.01553	-0.45699	0.01594	-159.528	0.01594	-233.897
0.20849	-0.13159	0.20636	-0.50356	0.20634	-1.30239	0.01453	-0.45758	0.01494	-160.346	0.01494	-235.316
0.20799	-0.13271	0.20586	-0.50796	0.20584	-1.30741	0.01353	-0.45799	0.01394	-161.061	0.01394	-236.419
0.20749	-0.13258	0.20537	-0.51226	0.20534	-1.31186	0.01254	-0.45864	0.01294	-161.562	0.01294	-237.805
0.20699	-0.13276	0.20487	-0.51676	0.20485	-1.31585	0.01154	-0.46327	0.01194	-162.15	0.01194	-239.058
0.20648	-0.13288	0.20437	-0.52121	0.20435	-1.3201	0.01054	-0.46929	0.01094	-163.231	0.01094	-240.291
0.20598	-0.1328	0.20387	-0.52555	0.20385	-1.32494	0.00954	-0.47051	0.00994	-164.273	0.00994	-241.898
0.20548	-0.13357	0.20337	-0.52938	0.20335	-1.32979	0.00854	-0.4709	0.00894	-165.024	0.00894	-243.449
0.20498	-0.13406	0.20287	-0.53305	0.20285	-1.33402	0.00754	-0.47144	0.00794	-165.7	0.00794	-244.262
0.20448	-0.13421	0.20237	-0.53685	0.20235	-1.33777	0.00654	-0.47408	0.00694	-166.243	0.00694	-245.549
0.20398	-0.13461	0.20187	-0.54105	0.20184	-1.34206	0.00555	-0.47779	0.00594	-167.287	0.00594	-247.27
0.20348	-0.1348	0.20137	-0.5458	0.20134	-1.34652	0.00455	-0.47948	0.00494	-168.538	0.00494	-248.273
0.20299	-0.13493	0.20087	-0.55044	0.20085	-1.35027	0.00355	-0.48067	0.00394	-169.198	0.00394	-249.475
0.20249	-0.13468	0.20037	-0.55426	0.20035	-1.3538	0.00255	-0.48114	0.00294	-169.551	0.00294	-250.899
0.20198	-0.13416	0.19987	-0.55789	0.19985	-1.35767	0.00155	-0.48622	0.00195	-170.405	0.00195	-252.325
0.20148	-0.1341	0.19937	-0.56203	0.19935	-1.36229	0.000553	-0.49305	0.000947	-171.422	0.000947	-253.773
0.20098	-0.13409	0.19887	-0.56648	0.19885	-1.36675	-0.000446	-0.49721	-5.3e-05	-172.371	-5.3e-05	-254.956
0.20049	-0.13387	0.19837	-0.57081	0.19835	-1.37051	-0.00145	-0.50194	-0.00105	-173.356	-0.00105	-256.238
0.19999	-0.13459	0.19787	-0.57491	0.19785	-1.37386	-0.00245	-0.504	-0.00205	-174.142	-0.00205	-257.611
0.19948	-0.13555	0.19737	-0.57893	0.19735	-1.37718	-0.00344	-0.50409	-0.00298	-174.901	-0.00298	-258.619
0.19899	-0.13619	0.19687	-0.58303	0.19685	-1.38133	-0.00444	-0.5048	-0.00391	-175.812	-0.00391	-259.72
0.1985	-0.13668	0.19637	-0.58734	0.19635	-1.38538	-0.00544	-0.50786	-0.00484	-176.533	-0.00484	-261.76
0.198	-0.13638	0.19587	-0.59142	0.19585	-1.38908	-0.00644	-0.51124	-0.00577	-177.062	-0.00577	-263.263
0.1975	-0.13634	0.19537	-0.59537	0.19535	-1.39347	-0.00744	-0.51337	-0.00669	-177.861	-0.00669	-264.34
0.19699	-0.13661	0.19487	-0.59939	0.19485	-1.39796	-0.00843	-0.51456	-0.00762	-178.913	-0.00762	-265.95
0.1965	-0.13673	0.19437	-0.60349	0.19435	-1.40278	-0.00943	-0.51566	-0.00858	-179.716	-0.00858	-267.469
0.19599	-0.1371	0.19387	-0.60781	0.19385	-1.4076	-0.01043	-0.51627	-0.00956	-180.322	-0.00956	-268.862
0.19548	-0.13702	0.19337	-0.61189	0.19335	-1.41146	-0.01143	-0.51798	-0.01055	-181.388	-0.01055	-270.401
0.19497	-0.13702	0.19287	-0.6157	0.19285	-1.41513	-0.01243	-0.5203	-0.01155	-182.447	-0.01155	-271.46
0.19447	-0.13783	0.19237	-0.61993	0.19235	-1.41914	-0.01343	-0.52349	-0.01255	-183.151	-0.01255	-272.235
0.19398	-0.13812	0.19187	-0.6242	0.19185	-1.42274	-0.01443	-0.52395	-0.01355	-183.952	-0.01355	-273.773
0.19349	-0.13792	0.19137	-0.62784	0.19135	-1.42582	-0.01543	-0.52536	-0.01455	-184.878	-0.01455	-275.974
0.19299	-0.13841	0.19087	-0.63151	0.19086	-1.42906	-0.01642	-0.52591	-0.01555	-185.865	-0.01555	-277.691
0.19248	-0.13906	0.19038	-0.63532	0.19036	-1.43302	-0.01742	-0.5299	-0.01654	-186.411	-0.01654	-278.586
0.19198	-0.13918	0.18988	-0.63908	0.18986	-1.43719	-0.01841	-0.534	-0.01754	-187.21	-0.01754	-279.409
0.19147	-0.13909	0.18938	-0.64267	0.18936	-1.44103	-0.01941	-0.53835	-0.01853	-187.933	-0.01853	-280.822
0.19097	-0.13901	0.18888	-0.64611	0.18886	-1.44486	-0.02041	-0.54405	-0.01953	-188.613	-0.01953	-282.767
0.19048	-0.1397	0.18838	-0.64977	0.18836	-1.4479	-0.02141	-0.54905	-0.02053	-189.26	-0.02053	-283.829
0.18998	-0.14036	0.18788	-0.65355	0.18786	-1.45053	-0.02241	-0.55598	-0.02153	-190.142	-0.02153	-284.375
0.18949	-0.1401	0.18738	-0.6569	0.18736	-1.4536	-0.02341	-0.56019	-0.02253	-191.238	-0.02253	-285.334
0.189	-0.14036	0.18688	-0.66032	0.18686	-1.45777	-0.02441	-0.56037	-0.02353	-192.324	-0.02353	-287.861
0.1885	-0.14063	0.18638	-0.66399	0.18636	-1.46233	-0.02541	-0.56044	-0.02453	-193.282	-0.02453	-290.027
0.18799	-0.14027	0.18588	-0.66731	0.18586	-1.46639	-0.02641	-0.56052	-0.02553	-193.853	-0.02553	-291.302
0.18749	-0.1407	0.18538	-0.67068	0.18536	-1.47015	-0.0274	-0.56281	-0.02653	-194.802	-0.02653	-292.505
0.18699	-0.14142	0.18488	-0.67416	0.18486	-1.47372	-0.0284	-0.56532	-0.02753	-195.826	-0.02753	-293.514
0.18649	-0.14226	0.18438	-0.67751	0.18436	-1.47745	-0.0294	-0.5711	-0.02853	-196.569	-0.02853	-294.767
0.18599	-0.14322	0.18388	-0.68079	0.18386	-1.48094	-0.0304	-0.57294	-0.02953	-197.459	-0.02953	-296.455
0.18549	-0.14329	0.18339	-0.68388	0.18336	-1.48394	-0.0314	-0.57446	-0.03053	-198.48	-0.03053	-297.61
0.18499	-0.14376	0.18289	-0.68668	0.18286	-1.48719	-0.0324	-0.57552	-0.03152	-199.265	-0.03152	-298.984
0.18449	-0.14454	0.18238	-0.68967	0.18236	-1.4909	-0.0334	-0.57639	-0.03252	-199.645	-0.03252	-300.458
0.18399	-0.14411	0.18188	-0.69306	0.18186	-1.49458	-0.0344	-0.57889	-0.03352	-200.118	-0.03352	-301.571
0.18349	-0.14407	0.18138	-0.69661	0.18136	-1.49794	-0.0354	-0.57973	-0.03452	-201.383	-0.03452	-302.789
0.18299	-0.14422	0.18089	-0.70003	0.18086	-1.50028	-0.03639	-0.58249	-0.03552	-202.499	-0.03552	-304.629
0.18249	-0.14401	0.18039	-0.70324	0.18036	-1.50273	-0.03739	-0.58492	-0.03652	-203.128	-0.03652	-306.213
0.182	-0.14421	0.17989	-0.70625	0.17986	-1.506	-0.03839	-0.58572	-0.03752	-204.043	-0.03752	-307.883
0.1815	-0.14409	0.17939	-0.70909	0.17936	-1.50883	-0.03939	-0.59121	-0.03852	-205.277	-0.03852	-309.838
0.181	-0.1444	0.17889	-0.71177	0.17887	-1.51154	-0.04039	-0.59662	-0.03952	-206.222	-0.03952	-310.951
0.1805	-0.14511	0.17839	-0.71452	0.17837	-1.51486	-0.04139	-0.59681	-0.04052	-206.841	-0.04052	-312.256
0.17999	-0.14515	0.17789	-0.71737	0.17787	-1.51834	-0.04239	-0.59745	-0.04152	-207.609	-0.04152	-313.638
0.1795	-0.14544	0.17739	-0.72037	0.17737	-1.52202	-0.04339	-0.59778	-0.04252	-208.664	-0.04252	-314.619
0.17901	-0.14616	0.17689	-0.72335	0.17687	-1.52606	-0.04439	-0.60267	-0.04352	-209.362	-0.04352	-316.186
0.17851	-0.14623	0.17639	-0.72579	0.17637	-1.52953	-0.04538	-0.60871	-0.04452	-210.135	-0.04452	-317.712
0.17801	-0.14644	0.17589	-0.72832	0.17587	-1.53151	-0.04638	-0.61058	-0.04551	-210.987	-0.04551	-319.264
0.1775	-0.14666	0.17539	-0.73109	0.17537	-1.53362	-0.04738	-0.61352	-0.04651	-212.074	-0.04651	-320.614
0.177	-0.14671	0.17489	-0.73338	0.17487	-1.53703	-0.04838	-0.6116	-0.04751	-212.978	-0.04751	-321.548
0.1765	-0.14735	0.17439	-0.73544	0.17437	-1.54079	-0.04938	-0.61423	-0.04851	-213.636	-0.04851	-322.849
0.176	-0.14768	0.17389	-0.73786	0.17387	-1.54413	-0.05038	-0.61447	-0.04951	-214.467	-0.04951	-324.918
0.17551	-0.14791	0.17339	-0.74015	0.17337	-1.54714	-0.05138	-0.6188	-0.05051	-215.617	-0.05051	-327.124
0.17501	-0.14866	0.17289	-0.74222	0.17287	-1.55043	-0.05237	-0.62453	-0.05151	-216.668	-0.05151	-328.156
0.1745	-0.14891	0.17239	-0.74481	0.17237	-1.55378	-0.05337	-0.63115	-0.05251	-217.528	-0.05251	-329.406
0.174	-0.14869	0.17189	-0.74775	0.17187	-1.55614	-0.05437	-0.63824	-0.05351	-218.583	-0.05351	-330.779
0.1735	-0.14898	0.17139	-0.75057	0.17137	-1.55842	-0.05537	-0.63988	-0.05451	-219.383	-0.05451	-331.962
0.17299	-0.14886	0.17089	-0.75317	0.17087	-1.56161	-0.05637	-0.64263	-0.05551	-219.972	-0.05551	-333.529
0.17249	-0.14895	0.17039	-0.75554	0.17037	-1.56422	-0.05737	-0.64435	-0.05651	-220.686	-0.05651	-335.225
0.17199	-0.14953	0.1699	-0.7577	0.16988	-1.56603	-0.05837	-0.64689	-0.05751	-221.335	-0.05751	-336.274
0.17149	-0.14999	0.1694	-0.75997	0.16938	-1.56883	-0.05937	-0.64986	-0.05851	-222.168	-0.05851	-337.594
0.17099	-0.15062	0.1689	-0.76255	0.16888	-1.5724	-0.06037	-0.65181	-0.0595	-223.067	-0.0595	-339.194
0.17048	-0.15081	0.1684	-0.76502	0.16838	-1.57542	-0.06137	-0.65113	-0.0605	-224.2	-0.0605	-340.591
0.16999	-0.15057	0.1679	-0.76719	0.16788	-1.57796	-0.06237	-0.65155	-0.06151	-225.232	-0.06151	-341.806
0.16951	-0.15101	0.1674	-0.76948	0.16738	-1.58078	-0.06336	-0.65242	-0.06251	-225.851	-0.06251	-342.779
0.16901	-0.15113	0.1669	-0.77198	0.16688	-1.58344	-0.06436	-0.65285	-0.0635	-226.885	-0.0635	-344.505
0.16851	-0.15059	0.1664	-0.77407	0.16638	-1.58542	-0.06536	-0.65294	-0.0645	-228.144	-0.0645	-346.511
0.168	-0.15101	0.1659	-0.77614	0.16588	-1.58753	-0.06636	-0.65311	-0.0655	-228.956	-0.0655	-347.946
0.1675	-0.15148	0.1654	-0.77811	0.16538	-1.58999	-0.06735	-0.65738	-0.0665	-229.227	-0.0665	-349.191
0.16701	-0.15198	0.1649	-0.77982	0.16488	-1.59233	-0.06835	-0.66371	-0.0675	-229.872	-0.0675	-350.774
0.1665	-0.15254	0.1644	-0.78193	0.16438	-1.59476	-0.06969	-0.66867	-0.0685	-231.044	-0.0685	-352.507
0.166	-0.15267	0.1639	-0.78422	0.16388	-1.59749	-0.07113	-0.67141	-0.0695	-232.083	-0.0695	-353.894
0.16551	-0.15324	0.1634	-0.7861	0.16338	-1.59988	-0.07227	-0.67054	-0.0705	-232.893	-0.0705	-355.282
0.16501	-0.15374	0.1629	-0.78801	0.16288	-1.60226	-0.07332	-0.67116	-0.0715	-233.858	-0.0715	-356.928
0.1645	-0.1533	0.1624	-0.79027	0.16238	-1.60457	-0.07434	-0.67221	-0.0725	-234.779	-0.0725	-358.239
0.164	-0.15376	0.1619	-0.79238	0.16188	-1.60669	-0.07534	-0.67434	-0.0735	-235.256	-0.0735	-359.763
0.1635	-0.15494	0.1614	-0.79434	0.16138	-1.60894	-0.07634	-0.68119	-0.0745	-236.201	-0.0745	-361.552
0.163	-0.15466	0.16091	-0.79648	0.16088	-1.61163	-0.07734	-0.68781	-0.07549	-237.039	-0.07549	-362.768
0.16249	-0.15479	0.1604	-0.79881	0.16038	-1.61417	-0.07834	-0.68631	-0.07649	-237.809	-0.07649	-364.034
0.162	-0.15526	0.1599	-0.80102	0.15988	-1.61624	-0.07934	-0.68736	-0.07749	-238.58	-0.07749	-365.396
0.1615	-0.15565	0.1594	-0.80282	0.15938	-1.61835	-0.08034	-0.68804	-0.07849	-239.351	-0.07849	-366.789
0.161	-0.15622	0.1589	-0.80475	0.15888	-1.6206	-0.08134	-0.69038	-0.07949	-240.121	-0.07949	-368.183
0.1605	-0.1556	0.1584	-0.80679	0.15838	-1.62278	-0.08234	-0.69748	-0.08049	-240.892	-0.08049	-369.672
0.16002	-0.15576	0.1579	-0.80853	0.15788	-1.62472	-0.08334	-0.70655	-0.08149	-241.663	-0.08149	-371.146
0.15952	-0.15644	0.1574	-0.81077	0.15738	-1.6267	-0.08434	-0.71099	-0.08249	-242.71	-0.08249	-372.7
0.15901	-0.15631	0.1569	-0.81328	0.15688	-1.62881	-0.08534	-0.71206	-0.08349	-244.172	-0.08349	-373.953
0.1585	-0.157	0.1564	-0.81553	0.15638	-1.63103	-0.08633	-0.71183	-0.08449	-245.291	-0.08449	-375.134
0.158	-0.15804	0.15591	-0.8176	0.15588	-1.63289	-0.08733	-0.71101	-0.08549	-246.314	-0.08549	-376.918
0.1575	-0.15801	0.15541	-0.81948	0.15538	-1.63486	-0.08833	-0.71066	-0.08648	-247.426	-0.08648	-378.323
0.157	-0.15856	0.15491	-0.82149	0.15489	-1.63762	-0.08933	-0.71493	-0.08748	-248.105	-0.08748	-379.39
0.15651	-0.15888	0.15441	-0.82332	0.15439	-1.63987	-0.09033	-0.7208	-0.08849	-248.927	-0.08849	-380.874
0.15601	-0.15852	0.15391	-0.82503	0.15389	-1.64185	-0.09133	-0.72488	-0.08949	-249.234	-0.08949	-382.808
0.15551	-0.15881	0.15341	-0.82717	0.15339	-1.64414	-0.09233	-0.72547	-0.09048	-249.399	-0.09048	-384.493
0.155	-0.1591	0.15291	-0.82938	0.15289	-1.64648	-0.09332	-0.71981	-0.09148	-250.423	-0.09148	-385.758
0.15451	-0.1591	0.15241	-0.8312	0.15239	-1.64867	-0.09432	-0.71518	-0.09248	-251.996	-0.09248	-387.208
0.15401	-0.15924	0.15191	-0.83305	0.15189	-1.65042	-0.09532	-0.71721	-0.09348	-252.697	-0.09348	-388.722
0.1535	-0.16017	0.15141	-0.83557	0.15139	-1.65254	-0.09632	-0.71634	-0.09448	-253.627	-0.09448	-390.17
0.15299	-0.16071	0.15091	-0.83789	0.15089	-1.65506	-0.09732	-0.71902	-0.09548	-254.766	-0.09548	-392.418
0.1525	-0.16036	0.15041	-0.83956	0.15039	-1.65682	-0.09832	-0.72053	-0.09648	-255.997	-0.09648	-394.004
0.152	-0.16024	0.14991	-0.84143	0.14989	-1.65828	-0.09932	-0.72581	-0.09748	-257.186	-0.09748	-395.529
0.15151	-0.16091	0.14941	-0.84343	0.14939	-1.66071	-0.10032	-0.73029	-0.09848	-258.385	-0.09848	-396.621
0.15101	-0.16082	0.14891	-0.84521	0.14889	-1.66321	-0.10131	-0.73514	-0.09948	-259.305	-0.09948	-397.537
0.1505	-0.16119	0.14841	-0.84695	0.14839	-1.6649	-0.10231	-0.74103	-0.10048	-259.909	-0.10048	-399.215
0.15001	-0.16238	0.14791	-0.84916	0.14789	-1.66686	-0.10331	-0.74112	-0.10148	-260.545	-0.10148	-401.222
0.14952	-0.16248	0.14741	-0.85141	0.14739	-1.6689	-0.10431	-0.74061	-0.10248	-261.392	-0.10248	-402.628
0.14902	-0.16271	0.14691	-0.85334	0.1469	-1.67045	-0.10531	-0.74047	-0.10347	-262.289	-0.10347	-403.542
0.14851	-0.16351	0.14642	-0.85509	0.1464	-1.67218	-0.10631	-0.74237	-0.10447	-263.406	-0.10447	-404.454
0.14801	-0.16365	0.14592	-0.85687	0.1459	-1.67426	-0.10731	-0.74641	-0.10547	-264.656	-0.10547	-406.097
0.14751	-0.1639	0.14542	-0.85921	0.1454	-1.67666	-0.10831	-0.75016	-0.10647	-265.146	-0.10647	-407.722
0.14701	-0.16467	0.14492	-0.86141	0.1449	-1.67904	-0.1093	-0.75321	-0.10747	-266.062	-0.10747	-409.669
0.14651	-0.16424	0.14442	-0.86319	0.1444	-1.68065	-0.1103	-0.75526	-0.10847	-267.016	-0.10847	-411.04
0.14601	-0.16439	0.14392	-0.86477	0.1439	-1.68185	-0.1113	-0.75612	-0.10947	-267.841	-0.10947	-411.934
0.14552	-0.16528	0.14342	-0.8665	0.1434	-1.68353	-0.1123	-0.75623	-0.11047	-268.923	-0.11047	-413.491
0.14502	-0.16549	0.14292	-0.86885	0.1429	-1.68544	-0.1133	-0.75726	-0.11147	-269.8	-0.11147	-415.367
0.14452	-0.16588	0.14242	-0.87108	0.1424	-1.68734	-0.1143	-0.75764	-0.11247	-270.512	-0.11247	-417.408
0.14401	-0.16582	0.14192	-0.87279	0.1419	-1.68915	-0.1153	-0.76039	-0.11347	-271.565	-0.11347	-419.106
0.14351	-0.16607	0.14142	-0.87432	0.1414	-1.69074	-0.1163	-0.76071	-0.11447	-272.508	-0.11447	-419.95
0.14302	-0.16693	0.14092	-0.87591	0.1409	-1.69265	-0.1173	-0.76173	-0.11546	-273.253	-0.11546	-421.385
0.14252	-0.16659	0.14042	-0.8781	0.1404	-1.69524	-0.11829	-0.76422	-0.11646	-274.4	-0.11646	-422.436
0.14202	-0.16624	0.13992	-0.88049	0.1399	-1.69746	-0.11929	-0.76969	-0.11746	-275.502	-0.11746	-424.41
0.14152	-0.1666	0.13942	-0.88236	0.1394	-1.69954	-0.12029	-0.77358	-0.11846	-276.345	-0.11846	-426.194
0.14102	-0.16654	0.13892	-0.88394	0.1389	-1.7017	-0.12129	-0.77579	-0.11946	-277.21	-0.11946	-427.889
0.14052	-0.16731	0.13842	-0.8855	0.1384	-1.70338	-0.12229	-0.77953	-0.12046	-277.704	-0.12046	-428.981
0.14002	-0.16777	0.13792	-0.88763	0.1379	-1.70481	-0.12329	-0.78229	-0.12146	-278.341	-0.12146	-430.412
0.13951	-0.16754	0.13742	-0.88995	0.1374	-1.70595	-0.12429	-0.7876	-0.12246	-279.465	-0.12246	-432.251
0.13901	-0.16774	0.13692	-0.89165	0.1369	-1.70721	-0.12529	-0.78983	-0.12346	-280.597	-0.12346	-434.227
0.13851	-0.16779	0.13642	-0.89314	0.1364	-1.70907	-0.12628	-0.79069	-0.12446	-281.563	-0.12446	-435.765
0.13801	-0.16803	0.13592	-0.89506	0.1359	-1.71104	-0.12728	-0.78968	-0.12546	-282.3	-0.12546	-437.001
0.1375	-0.16866	0.13542	-0.89707	0.1354	-1.7131	-0.12828	-0.78963	-0.12646	-283.24	-0.12646	-438.533
0.137	-0.16888	0.13493	-0.89827	0.1349	-1.71542	-0.12928	-0.79086	-0.12745	-284.497	-0.12745	-440.491
0.1365	-0.16945	0.13443	-0.89887	0.1344	-1.71685	-0.13028	-0.79297	-0.12845	-285.025	-0.12845	-442.128
0.136	-0.17013	0.13393	-0.90005	0.13391	-1.71801	-0.13128	-0.7935	-0.12945	-286.061	-0.12945	-442.972
0.1355	-0.17023	0.13343	-0.90181	0.1334	-1.72028	-0.13228	-0.79604	-0.13045	-286.991	-0.13045	-444.369
0.135	-0.17121	0.13292	-0.9036	0.13291	-1.72251	-0.13328	-0.79688	-0.13145	-287.789	-0.13145	-446.133
0.1345	-0.17163	0.13242	-0.90539	0.13241	-1.72466	-0.13427	-0.80207	-0.13245	-288.853	-0.13245	-447.831
0.13399	-0.17105	0.13193	-0.90712	0.13191	-1.72698	-0.13527	-0.80896	-0.13345	-289.668	-0.13345	-449.169
0.13349	-0.17132	0.13143	-0.90887	0.13141	-1.72892	-0.13627	-0.81126	-0.13445	-290.028	-0.13445	-450.2
0.13299	-0.17192	0.13093	-0.9105	0.13091	-1.7311	-0.13727	-0.81257	-0.13545	-290.83	-0.13545	-451.961
0.13249	-0.17195	0.13043	-0.91224	0.13041	-1.73382	-0.13827	-0.81427	-0.13645	-292.26	-0.13645	-453.717
0.132	-0.17253	0.12993	-0.91429	0.12991	-1.73619	-0.13927	-0.81341	-0.13745	-293.629	-0.13745	-454.302
0.1315	-0.17277	0.12943	-0.91639	0.12941	-1.7369	-0.14027	-0.81512	-0.13845	-294.603	-0.13845	-455.424
0.131	-0.172	0.12893	-0.91802	0.12891	-1.73724	-0.14127	-0.8154	-0.13945	-295.424	-0.13945	-457.895
0.1305	-0.1723	0.12843	-0.9193	0.12841	-1.73708	-0.14227	-0.82035	-0.14044	-296.74	-0.14044	-460.485
0.13	-0.17252	0.12793	-0.92058	0.12791	-1.73827	-0.14326	-0.8278	-0.14144	-297.404	-0.14144	-461.95
0.1295	-0.17227	0.12743	-0.92186	0.12742	-1.73969	-0.14426	-0.82781	-0.14244	-297.657	-0.14244	-463.032
0.129	-0.17266	0.12693	-0.92346	0.12692	-1.74102	-0.14526	-0.83159	-0.14344	-298.321	-0.14344	-464.315
0.1285	-0.17242	0.12643	-0.92539	0.12642	-1.7424	-0.14626	-0.83432	-0.14444	-299.805	-0.14444	-465.375
0.128	-0.17264	0.12593	-0.92742	0.12592	-1.74459	-0.14726	-0.8379	-0.14544	-300.769	-0.14544	-466.358
0.12749	-0.17335	0.12543	-0.92931	0.12542	-1.74804	-0.14826	-0.83784	-0.14644	-301.668	-0.14644	-468.691
0.12699	-0.17341	0.12493	-0.93136	0.12492	-1.75069	-0.14925	-0.83851	-0.14744	-302.832	-0.14744	-470.749
0.12649	-0.17404	0.12443	-0.9333	0.12442	-1.75214	-0.15025	-0.84199	-0.14843	-303.525	-0.14843	-472.067
0.126	-0.17465	0.12393	-0.93491	0.12392	-1.75361	-0.15125	-0.84698	-0.14943	-303.758	-0.14943	-473.334
0.12551	-0.17477	0.12343	-0.93659	0.12342	-1.75513	-0.15225	-0.84694	-0.15043	-304.87	-0.15043	-475.044
0.125	-0.17543	0.12293	-0.938	0.12292	-1.75678	-0.15325	-0.84841	-0.15143	-306.367	-0.15143	-476.784
0.1245	-0.17564	0.12244	-0.93937	0.12242	-1.75861	-0.15425	-0.85346	-0.15243	-307.234	-0.15243	-478.215
0.12399	-0.17561	0.12194	-0.94124	0.12192	-1.76025	-0.15525	-0.85675	-0.15343	-307.87	-0.15343	-479.786
0.12349	-0.17617	0.12144	-0.94368	0.12142	-1.76155	-0.15625	-0.85669	-0.15443	-308.726	-0.15443	-481.127
0.12299	-0.17651	0.12094	-0.94617	0.12092	-1.76283	-0.15725	-0.85776	-0.15543	-310.139	-0.15543	-482.412
0.1225	-0.17654	0.12044	-0.94826	0.12042	-1.76449	-0.15824	-0.8581	-0.15643	-311.262	-0.15643	-484.002
0.122	-0.17668	0.11994	-0.94955	0.11992	-1.76633	-0.15924	-0.86144	-0.15743	-311.978	-0.15743	-486.166
0.1215	-0.17676	0.11944	-0.9504	0.11942	-1.76801	-0.16024	-0.86327	-0.15843	-312.541	-0.15843	-487.895
0.121	-0.17727	0.11894	-0.95175	0.11892	-1.76944	-0.16124	-0.86835	-0.15943	-313.518	-0.15943	-488.896
0.12051	-0.17731	0.11844	-0.95341	0.11842	-1.77109	-0.16224	-0.87095	-0.16043	-314.388	-0.16043	-490.614
0.12001	-0.17729	0.11794	-0.95536	0.11792	-1.7729	-0.16324	-0.8732	-0.16143	-314.678	-0.16143	-492.166
0.1195	-0.17792	0.11744	-0.95717	0.11742	-1.77424	-0.16423	-0.87395	-0.16243	-315.856	-0.16243	-493.727
0.119	-0.17779	0.11694	-0.95853	0.11692	-1.77537	-0.16523	-0.87734	-0.16342	-317.543	-0.16342	-495.58
0.1185	-0.17731	0.11644	-0.96019	0.11642	-1.77682	-0.16623	-0.8818	-0.16442	-318.458	-0.16442	-496.946
0.11801	-0.17787	0.11594	-0.96218	0.11592	-1.77831	-0.16723	-0.88371	-0.16542	-319.045	-0.16542	-498.533
0.1175	-0.17807	0.11544	-0.96438	0.11542	-1.77988	-0.16823	-0.88444	-0.16642	-319.869	-0.16642	-499.287
0.11699	-0.17844	0.11494	-0.96616	0.11492	-1.7817	-0.16923	-0.88453	-0.16742	-321.301	-0.16742	-500.774
0.11649	-0.17941	0.11444	-0.96745	0.11442	-1.78355	-0.17023	-0.88456	-0.16842	-322.669	-0.16842	-502.781
0.11599	-0.17948	0.11394	-0.9689	0.11392	-1.78526	-0.17122	-0.88769	-0.16942	-323.591	-0.16942	-504.421
0.11549	-0.1797	0.11344	-0.9707	0.11343	-1.78654	-0.17222	-0.89356	-0.17042	-324.523	-0.17042	-505.699
0.11499	-0.17998	0.11294	-0.9725	0.11293	-1.78773	-0.17322	-0.89614	-0.17142	-325.664	-0.17142	-507.13
0.11449	-0.17994	0.11244	-0.97384	0.11243	-1.78913	-0.17422	-0.90114	-0.17241	-326.201	-0.17241	-509.966
0.11399	-0.18045	0.11194	-0.97483	0.11193	-1.79043	-0.17522	-0.90043	-0.17341	-326.889	-0.17341	-511.694
0.11349	-0.18092	0.11145	-0.97602	0.11143	-1.7917	-0.17622	-0.90325	-0.17441	-327.867	-0.17441	-512.269
0.11298	-0.18119	0.11095	-0.97776	0.11093	-1.79336	-0.17722	-0.9089	-0.17541	-328.616	-0.17541	-513.883
0.11248	-0.1818	0.11045	-0.97983	0.11043	-1.79518	-0.17822	-0.91995	-0.17641	-329.558	-0.17641	-516.294
0.11199	-0.18153	0.10995	-0.98168	0.10993	-1.79679	-0.17922	-0.92615	-0.17741	-330.131	-0.17741	-517.144
0.1115	-0.18158	0.10945	-0.98316	0.10943	-1.79802	-0.18022	-0.92951	-0.17842	-330.823	-0.17842	-518.081
0.111	-0.18223	0.10895	-0.98474	0.10893	-1.79978	-0.18122	-0.93465	-0.17941	-331.835	-0.17941	-520.37
0.11051	-0.18211	0.10845	-0.98649	0.10843	-1.80194	-0.18221	-0.93815	-0.18041	-332.998	-0.18041	-522.301
0.11002	-0.18267	0.10795	-0.98798	0.10793	-1.8036	-0.18321	-0.93876	-0.18141	-334.013	-0.18141	-523.377
0.10951	-0.18319	0.10745	-0.9893	0.10743	-1.80472	-0.18421	-0.93841	-0.18241	-335.289	-0.18241	-524.517
0.10901	-0.18291	0.10695	-0.99098	0.10693	-1.80545	-0.18521	-0.93847	-0.18341	-336.076	-0.18341	-525.913
0.1085	-0.18354	0.10645	-0.99301	0.10643	-1.8069	-0.18621	-0.93852	-0.1844	-336.594	-0.1844	-528.187
0.10799	-0.18416	0.10595	-0.9949	0.10593	-1.80909	-0.1872	-0.93885	-0.1854	-337.296	-0.1854	-529.767
0.10749	-0.18459	0.10545	-0.99652	0.10543	-1.81084	-0.1882	-0.94064	-0.1864	-338.354	-0.1864	-530.782
0.10699	-0.18523	0.10495	-0.99819	0.10493	-1.81224	-0.1892	-0.94361	-0.1874	-339.876	-0.1874	-531.71
0.10649	-0.18495	0.10445	-1.00007	0.10443	-1.81357	-0.1902	-0.95285	-0.1884	-340.965	-0.1884	-532.019
0.106	-0.18474	0.10395	-1.00163	0.10393	-1.81562	-0.1912	-0.96286	-0.1894	-341.976	-0.1894	-534.15
0.1055	-0.18526	0.10345	-1.00269	0.10343	-1.81766	-0.1922	-0.96809	-0.1904	-343.273	-0.1904	-537.322
0.105	-0.18549	0.10295	-1.00394	0.10293	-1.81898	-0.1932	-0.96983	-0.1914	-344.279	-0.1914	-539.417
0.1045	-0.18596	0.10246	-1.00588	0.10243	-1.82028	-0.1942	-0.9726	-0.1924	-345.488	-0.1924	-540.115
0.104	-0.18638	0.10196	-1.00823	0.10193	-1.8213	-0.1952	-0.97802	-0.1934	-346.459	-0.1934	-541.76
0.1035	-0.18619	0.10146	-1.01064	0.10143	-1.82222	-0.1962	-0.98166	-0.19439	-347.071	-0.19439	-543.937
0.10299	-0.18642	0.10096	-1.01242	0.10093	-1.82326	-0.1972	-0.98346	-0.19539	-347.528	-0.19539	-545.602
0.1025	-0.18629	0.10046	-1.01342	0.10044	-1.82474	-0.19819	-0.98733	-0.19639	-348.291	-0.19639	-546.701
0.102	-0.1858	0.09996	-1.01446	0.09994	-1.82626	-0.19919	-0.99009	-0.19739	-349.548	-0.19739	-547.299
0.10152	-0.18665	0.09946	-1.01637	0.09944	-1.82792	-0.20019	-0.99497	-0.19839	-350.659	-0.19839	-548.52
0.10102	-0.18727	0.09896	-1.01865	0.09894	-1.82978	-0.20119	-0.99401	-0.19939	-351.632	-0.19939	-551.026
0.10052	-0.18682	0.09846	-1.02022	0.09844	-1.83152	-0.20219	-0.99532	-0.20039	-352.573	-0.20039	-551.887
0.10001	-0.18696	0.09796	-1.02133	0.09794	-1.83289	-0.20319	-0.99774	-0.20139	-353.218	-0.20139	-553.288
0.09951	-0.1875	0.09746	-1.02269	0.09744	-1.83386	-0.20418	-1.00008	-0.20239	-354.693	-0.20239	-555.439
0.09901	-0.18815	0.09696	-1.02421	0.09694	-1.83584	-0.20518	-1.00272	-0.20338	-356.105	-0.20338	-558.539
0.09851	-0.1886	0.09646	-1.02578	0.09644	-1.83814	-0.20618	-1.00537	-0.20438	-356.732	-0.20438	-560.26
0.09801	-0.18839	0.09596	-1.02746	0.09594	-1.83925	-0.20718	-1.0109	-0.20538	-357.051	-0.20538	-561.135
0.0975	-0.18855	0.09546	-1.02889	0.09544	-1.83971	-0.20818	-1.0134	-0.20638	-358.041	-0.20638	-562.012
0.097	-0.18888	0.09496	-1.03034	0.09494	-1.84109	-0.20918	-1.01582	-0.20738	-359.5	-0.20738	-563.462
0.09651	-0.1886	0.09446	-1.03182	0.09444	-1.84331	-0.21018	-1.02261	-0.20838	-360.323	-0.20838	-564.002
0.09601	-0.18898	0.09396	-1.0331	0.09394	-1.84514	-0.21117	-1.03213	-0.20938	-360.991	-0.20938	-565.933
0.0955	-0.1889	0.09346	-1.03438	0.09344	-1.84584	-0.21217	-1.0314	-0.21038	-361.775	-0.21038	-568.523
0.095	-0.18885	0.09296	-1.03598	0.09294	-1.84698	-0.21317	-1.03507	-0.21138	-362.876	-0.21138	-570.709
0.0945	-0.18998	0.09246	-1.03775	0.09244	-1.8482	-0.21417	-1.03774	-0.21237	-363.898	-0.21237	-572.415
0.094	-0.19004	0.09197	-1.03931	0.09195	-1.84898	-0.21517	-1.0442	-0.21337	-364.751	-0.21337	-573.573
0.09349	-0.18963	0.09147	-1.04114	0.09145	-1.85038	-0.21617	-1.04968	-0.21437	-365.036	-0.21437	-574.412
0.09299	-0.19026	0.09097	-1.04301	0.09095	-1.85193	-0.21717	-1.05666	-0.21537	-366.328	-0.21537	-575.661
0.09249	-0.19057	0.09047	-1.04427	0.09045	-1.85295	-0.21817	-1.06419	-0.21637	-368.045	-0.21637	-576.896
0.09199	-0.19073	0.08997	-1.0458	0.08995	-1.8541	-0.21917	-1.07057	-0.21737	-369.053	-0.21737	-578.277
0.09151	-0.19098	0.08947	-1.04796	0.08945	-1.85634	-0.22017	-1.07522	-0.21837	-370.501	-0.21837	-579.937
0.09102	-0.19106	0.08897	-1.04962	0.08895	-1.85918	-0.22117	-1.07988	-0.21937	-371.538	-0.21937	-581.947
0.09052	-0.19163	0.08847	-1.051	0.08845	-1.86126	-0.22216	-1.08237	-0.22037	-372.091	-0.22037	-584.321
0.09001	-0.19175	0.08797	-1.05258	0.08795	-1.86264	-0.22316	-1.08409	-0.22136	-372.588	-0.22136	-586.311
0.0895	-0.19155	0.08747	-1.05386	0.08745	-1.8639	-0.22416	-1.08815	-0.22236	-373.563	-0.22236	-588.847
0.089	-0.19192	0.08697	-1.05531	0.08695	-1.86551	-0.22516	-1.09503	-0.22336	-374.681	-0.22336	-590.2
0.0885	-0.19209	0.08647	-1.05708	0.08645	-1.86724	-0.22616	-1.10146	-0.22436	-375.551	-0.22436	-591.09
0.08801	-0.19244	0.08598	-1.05835	0.08595	-1.86881	-0.22716	-1.10383	-0.22536	-376.097	-0.22536	-591.914
0.08751	-0.19325	0.08548	-1.05913	0.08545	-1.8699	-0.22816	-1.10353	-0.22636	-377.18	-0.22636	-593.226
0.08701	-0.19369	0.08497	-1.06029	0.08495	-1.87099	-0.22915	-1.10381	-0.22736	-378.351	-0.22736	-595.115
0.08651	-0.19391	0.08447	-1.06194	0.08445	-1.87307	-0.23015	-1.10616	-0.22836	-378.994	-0.22836	-595.745
0.08601	-0.19436	0.08397	-1.06375	0.08395	-1.87474	-0.23115	-1.11304	-0.22936	-379.745	-0.22936	-597.951
0.08551	-0.19427	0.08348	-1.06555	0.08345	-1.8752	-0.23215	-1.126	-0.23035	-380.832	-0.23035	-600.434
0.085	-0.1945	0.08298	-1.0675	0.08296	-1.87632	-0.23315	-1.14043	-0.23135	-382.125	-0.23135	-601.981
0.0845	-0.19491	0.08248	-1.06913	0.08246	-1.87703	-0.23415	-1.14747	-0.23235	-383.245	-0.23235	-603.651
0.08401	-0.1946	0.08199	-1.07043	0.08196	-1.87725	-0.23515	-1.15026	-0.23335	-384.375	-0.23335	-605.659
0.08351	-0.19488	0.08149	-1.07207	0.08147	-1.8779	-0.23614	-1.1514	-0.23435	-384.878	-0.23435	-608.245
0.083	-0.19485	0.08099	-1.07383	0.08097	-1.87958	-0.23714	-1.15558	-0.23535	-385.399	-0.23535	-609.819
0.0825	-0.19446	0.08049	-1.0755	0.08047	-1.88154	-0.23814	-1.16339	-0.23635	-385.693	-0.23635	-610.231
0.08201	-0.19482	0.07999	-1.0775	0.07997	-1.88281	-0.23914	-1.16599	-0.23735	-387.265	-0.23735	-611.126
0.08152	-0.19427	0.07949	-1.07973	0.07947	-1.88398	-0.24014	-1.1739	-0.23835	-388.844	-0.23835	-611.425
0.08101	-0.1938	0.07899	-1.08177	0.07897	-1.88557	-0.24114	-1.18108	-0.23935	-389.632	-0.23935	-613.924
0.08051	-0.19452	0.07849	-1.08322	0.07847	-1.88721	-0.24214	-1.18645	-0.24035	-390.748	-0.24035	-617.054
0.08001	-0.19452	0.07799	-1.08441	0.07797	-1.88804	-0.24314	-1.18898	-0.24134	-392.039	-0.24134	-619.141
0.07951	-0.19498	0.07749	-1.08603	0.07747	-1.88884	-0.24414	-1.19266	-0.24234	-393.075	-0.24234	-621.117
0.079	-0.1958	0.07699	-1.08787	0.07697	-1.89003	-0.24513	-1.19389	-0.24334	-394.226	-0.24334	-622.397
0.0785	-0.19561	0.07649	-1.08932	0.07647	-1.89096	-0.24613	-1.19808	-0.24434	-394.866	-0.24434	-622.883
0.078	-0.19587	0.07599	-1.09069	0.07597	-1.89206	-0.24713	-1.20256	-0.24534	-395.147	-0.24534	-624.306
0.0775	-0.19625	0.07549	-1.09282	0.07547	-1.89346	-0.24813	-1.21017	-0.24633	-396.31	-0.24633	-626.648
0.07701	-0.19644	0.07499	-1.09515	0.07497	-1.89476	-0.24913	-1.22033	-0.24733	-396.985	-0.24733	-628.191
0.07651	-0.19697	0.07449	-1.09689	0.07447	-1.89674	-0.25013	-1.22559	-0.24833	-398.341	-0.24833	-629.613
0.07601	-0.19685	0.07399	-1.09835	0.07397	-1.89881	-0.25113	-1.23006	-0.24933	-398.963	-0.24933	-630.566
0.07551	-0.19724	0.07349	-1.09971	0.07347	-1.9002	-0.25213	-1.23497	-0.25033	-400.038	-0.25033	-632.961
0.07501	-0.19803	0.073	-1.10139	0.07297	-1.90126	-0.25313	-1.24071	-0.25133	-401.449	-0.25133	-635.31
0.0745	-0.19777	0.0725	-1.10343	0.07247	-1.90226	-0.25412	-1.24882	-0.25233	-402.474	-0.25233	-636.559
0.074	-0.19819	0.072	-1.10486	0.07197	-1.90358	-0.25512	-1.25152	-0.25333	-403.547	-0.25333	-638.424
0.0735	-0.19896	0.0715	-1.10601	0.07147	-1.9049	-0.25612	-1.25529	-0.25433	-404.485	-0.25433	-641.072
0.073	-0.19887	0.071	-1.10751	0.07098	-1.90575	-0.25712	-1.2598	-0.25533	-405.889	-0.25533	-642.317
0.07251	-0.1987	0.0705	-1.10899	0.07048	-1.90708	-0.25812	-1.27153	-0.25633	-407.084	-0.25633	-642.732
0.07202	-0.19851	0.07	-1.11059	0.06998	-1.90913	-0.25912	-1.28487	-0.25732	-407.898	-0.25732	-643.645
0.07153	-0.19842	0.0695	-1.11236	0.06948	-1.91167	-0.26012	-1.28777	-0.25832	-408.386	-0.25832	-645.589
0.07103	-0.1989	0.069	-1.11405	0.06898	-1.91354	-0.26111	-1.28825	-0.25932	-409.246	-0.25932	-647.806
0.07052	-0.19897	0.0685	-1.11554	0.06848	-1.91431	-0.26211	-1.28839	-0.26032	-410.29	-0.26032	-649.952
0.07001	-0.1989	0.068	-1.11683	0.06798	-1.91591	-0.26311	-1.28952	-0.26132	-411.082	-0.26132	-651.417
0.06951	-0.1994	0.0675	-1.11846	0.06748	-1.91782	-0.26411	-1.2902	-0.26232	-412.087	-0.26232	-653.062
0.06901	-0.19952	0.067	-1.12032	0.06698	-1.91871	-0.26511	-1.2982	-0.26332	-413.49	-0.26332	-655.36
0.0685	-0.19962	0.0665	-1.1217	0.06648	-1.91925	-0.26611	-1.30908	-0.26432	-414.693	-0.26432	-656.855
0.06801	-0.19994	0.066	-1.12284	0.06598	-1.9199	-0.26711	-1.30689	-0.26531	-415.568	-0.26531	-659.227
0.06751	-0.19983	0.0655	-1.12431	0.06548	-1.92086	-0.2681	-1.31043	-0.26631	-416.255	-0.26631	-660.52
0.06702	-0.19979	0.065	-1.12583	0.06498	-1.92185	-0.2691	-1.31076	-0.26731	-416.821	-0.26731	-662.19
0.06652	-0.20002	0.0645	-1.12741	0.06448	-1.92286	-0.2701	-1.31368	-0.26831	-417.877	-0.26831	-663.232
0.06602	-0.20012	0.064	-1.12912	0.06398	-1.92377	-0.2711	-1.31774	-0.26931	-418.459	-0.26931	-664.637
0.06552	-0.20062	0.0635	-1.13079	0.06348	-1.92454	-0.2721	-1.32349	-0.27031	-419.522	-0.27031	-665.956
0.06502	-0.20087	0.063	-1.13221	0.06298	-1.92591	-0.2731	-1.32963	-0.27131	-421.129	-0.27131	-666.983
0.06452	-0.20123	0.0625	-1.13345	0.06248	-1.92736	-0.2741	-1.338	-0.27231	-421.664	-0.27231	-668.626
0.06401	-0.20253	0.062	-1.13476	0.06198	-1.92881	-0.2751	-1.34347	-0.27331	-422.858	-0.27331	-671.381
0.06352	-0.20321	0.06151	-1.13629	0.06148	-1.93004	-0.27609	-1.34655	-0.27431	-423.988	-0.27431	-672.124
0.06302	-0.20314	0.06101	-1.13787	0.06098	-1.93108	-0.27709	-1.35137	-0.2753	-424.879	-0.2753	-673.888
0.06253	-0.20327	0.0605	-1.13946	0.06048	-1.93228	-0.27809	-1.35269	-0.2763	-425.413	-0.2763	-674.298
0.06203	-0.20304	0.06	-1.14121	0.05998	-1.93372	-0.27909	-1.35744	-0.2773	-426.302	-0.2773	-676.885
0.06153	-0.20283	0.05951	-1.14286	0.05948	-1.93514	-0.28009	-1.36288	-0.2783	-427.577	-0.2783	-678.136
0.06103	-0.203	0.05901	-1.14419	0.05898	-1.9365	-0.28109	-1.37158	-0.2793	-428.656	-0.2793	-681.854
0.06053	-0.20241	0.05851	-1.14531	0.05848	-1.93793	-0.28208	-1.37852	-0.28029	-429.435	-0.28029	-684.42
0.06003	-0.20258	0.05801	-1.14688	0.05798	-1.93935	-0.28308	-1.38605	-0.28129	-430.415	-0.28129	-685.486
0.05952	-0.20323	0.05751	-1.14858	0.05749	-1.94144	-0.28408	-1.40021	-0.28229	-432.241	-0.28229	-686.556
0.05901	-0.2031	0.05701	-1.15007	0.05699	-1.94387	-0.28508	-1.41138	-0.28329	-433.729	-0.28329	-687.651
0.05851	-0.20361	0.05651	-1.15154	0.05649	-1.94538	-0.28608	-1.41907	-0.28429	-434.227	-0.28429	-689.285
0.05802	-0.20331	0.05601	-1.15294	0.05599	-1.94606	-0.28708	-1.42613	-0.28529	-435.45	-0.28529	-691.691
0.05752	-0.20267	0.05551	-1.15456	0.05549	-1.94736	-0.28808	-1.43031	-0.28628	-436.506	-0.28628	-693.196
0.05702	-0.20301	0.055	-1.15643	0.05499	-1.94815	-0.28908	-1.43654	-0.28728	-437.058	-0.28728	-694.742
0.05652	-0.2024	0.05448	-1.15842	0.05449	-1.94858	-0.29008	-1.44388	-0.28828	-437.095	-0.28828	-695.757
0.05602	-0.20266	0.0539	-1.16018	0.05399	-1.9499	-0.29108	-1.44469	-0.28928	-437.862	-0.28928	-697.856
0.05552	-0.20414	0.05318	-1.16186	0.05349	-1.95191	-0.29208	-1.44672	-0.29028	-438.117	-0.29028	-700.17
0.05502	-0.20471	0.05251	-1.16375	0.05299	-1.95314	-0.29307	-1.44767	-0.29128	-439.814	-0.29128	-700.925
0.05452	-0.20529	0.05202	-1.16533	0.05249	-1.95394	-0.29407	-1.45139	-0.29228	-441.86	-0.29228	-701.177
0.05402	-0.20574	0.05152	-1.16647	0.05199	-1.95466	-0.29507	-1.45574	-0.29328	-442.789	-0.29328	-702.342
0.05351	-0.20582	0.05102	-1.16794	0.05149	-1.95512	-0.29607	-1.45719	-0.29428	-443.772	-0.29428	-705.507
0.05301	-0.20635	0.05052	-1.17008	0.05099	-1.95626	-0.29707	-1.46765	-0.29527	-444.703	-0.29527	-707.463
0.05253	-0.20609	0.05002	-1.17229	0.05049	-1.958	-0.29807	-1.47352	-0.29627	-445.529	-0.29627	-710.631
0.05204	-0.20513	0.04952	-1.17412	0.04999	-1.9601	-0.29907	-1.47548	-0.29727	-446.53	-0.29727	-712.804
0.05153	-0.20509	0.04902	-1.17556	0.04949	-1.96228	-0.30006	-1.47953	-0.29827	-449.119	-0.29827	-712.471
0.05103	-0.2056	0.04852	-1.1767	0.04899	-1.96426	-0.30106	-1.48406	-0.29927	-448.252	-0.29927	-716.016
0.05052	-0.20602	0.04802	-1.1777	0.04849	-1.96542	-0.30206	-1.48556
0.05003	-0.20682	0.04752	-1.17907	0.04799	-1.96596	-0.30306	-1.49221
0.04953	-0.20736	0.04702	-1.18078	0.04749	-1.96664	-0.30406	-1.5113
0.04902	-0.20754	0.04652	-1.18227	0.04699	-1.96748	-0.30506	-1.52762
0.04851	-0.20836	0.04602	-1.18361	0.0465	-1.96832	-0.30606	-1.53427
0.04801	-0.20891	0.04552	-1.1852	0.046	-1.96986	-0.30706	-1.54408
0.04752	-0.20903	0.04502	-1.18712	0.0455	-1.97159	-0.30805	-1.55529
0.04702	-0.20866	0.04452	-1.18868	0.045	-1.97294	-0.30905	-1.55762
0.04652	-0.20774	0.04402	-1.18973	0.0445	-1.97482	-0.31005	-1.56268
0.04602	-0.2076	0.04352	-1.19093	0.044	-1.97685	-0.31105	-1.56376
0.04552	-0.20788	0.04302	-1.19273	0.0435	-1.97835	-0.31205	-1.56752
0.04502	-0.20811	0.04252	-1.19453	0.043	-1.97976	-0.31305	-1.56935
0.04452	-0.2093	0.04202	-1.19616	0.0425	-1.98107	-0.31405	-1.57483
0.04402	-0.20973	0.04152	-1.19758	0.042	-1.98214	-0.31504	-1.59163
0.04352	-0.2097	0.04103	-1.19883	0.0415	-1.98316	-0.31604	-1.6097
0.04302	-0.20994	0.04052	-1.20078	0.041	-1.98454	-0.31704	-1.61863
0.04253	-0.20921	0.04002	-1.20303	0.0405	-1.98603	-0.31804	-1.62735
0.04203	-0.20963	0.03953	-1.20479	0.04	-1.98763	-0.31904	-1.63234
0.04153	-0.21045	0.03903	-1.20589	0.0395	-1.98953	-0.32004	-1.63367
0.04102	-0.20983	0.03853	-1.20692	0.039	-1.99136	-0.32103	-1.63426
0.04052	-0.20978	0.03803	-1.20835	0.0385	-1.99278	-0.32203	-1.64259
0.04002	-0.21019	0.03753	-1.21008	0.038	-1.9939	-0.32303	-1.65521
0.03952	-0.21025	0.03703	-1.21167	0.0375	-1.99532	-0.32403	-1.66313
0.03902	-0.21108	0.03653	-1.21297	0.037	-1.99696	-0.32503	-1.66766
0.03851	-0.21149	0.03603	-1.21432	0.0365	-1.99826	-0.32603	-1.67483
0.03802	-0.21159	0.03553	-1.21597	0.036	-1.99926	-0.32703	-1.68308
0.03752	-0.21203	0.03503	-1.21791	0.0355	-2.00109	-0.32803	-1.68826
0.03701	-0.21201	0.03453	-1.2195	0.035	-2.00344	-0.32902	-1.69179
0.03651	-0.21248	0.03403	-1.22067	0.0345	-2.00566	-0.33002	-1.69426
0.03601	-0.21299	0.03353	-1.22177	0.034	-2.00751	-0.33101	-1.70157
0.03552	-0.21244	0.03304	-1.22283	0.03351	-2.00849	-0.33201	-1.71782
0.03502	-0.21275	0.03254	-1.22405	0.03301	-2.00951	-0.33301	-1.7316
0.03452	-0.21348	0.03204	-1.2253	0.03251	-2.01137	-0.33401	-1.74191
0.03401	-0.21307	0.03154	-1.22664	0.03201	-2.01309	-0.33501	-1.74857
0.03351	-0.2134	0.03104	-1.22824	0.03151	-2.01464	-0.33601	-1.75079
0.03302	-0.21317	0.03054	-1.23006	0.03101	-2.01663	-0.33701	-1.75515
0.03253	-0.21261	0.03004	-1.23174	0.03051	-2.01854	-0.33801	-1.76433
0.03204	-0.21274	0.02954	-1.23316	0.03001	-2.0204	-0.339	-1.77104
0.03153	-0.21246	0.02904	-1.23458	0.02951	-2.02213	-0.34	-1.77482
0.03102	-0.21248	0.02854	-1.23597	0.02901	-2.02346	-0.341	-1.78134
0.03052	-0.2128	0.02804	-1.23759	0.02851	-2.0248	-0.342	-1.79396
0.03002	-0.21253	0.02754	-1.2393	0.02801	-2.0269	-0.343	-1.80851
0.02951	-0.21256	0.02704	-1.24097	0.02751	-2.02938	-0.344	-1.81724
0.02902	-0.21259	0.02654	-1.24251	0.02701	-2.031	-0.345	-1.82052
0.02853	-0.21189	0.02604	-1.24398	0.02651	-2.03179	-0.346	-1.82783
0.02804	-0.21245	0.02554	-1.24584	0.02601	-2.03321	-0.34699	-1.83477
0.02753	-0.21285	0.02504	-1.24795	0.02551	-2.03527	-0.34799	-1.84488
0.02703	-0.21263	0.02454	-1.2496	0.02501	-2.0369	-0.34899	-1.8564
0.02652	-0.21311	0.02404	-1.25081	0.02451	-2.03818	-0.34999	-1.86268
0.02602	-0.21293	0.02354	-1.25203	0.02401	-2.03986	-0.35092	-1.87125
0.02553	-0.21315	0.02304	-1.25387	0.02351	-2.04198	-0.35184	-1.87982
0.02503	-0.21434	0.02255	-1.25564	0.02302	-2.04452	-0.35277	-1.88838
0.02453	-0.21497	0.02205	-1.25674	0.02252	-2.04634	-0.3537	-1.89695
0.02404	-0.21567	0.02155	-1.25778	0.02202	-2.04701	-0.35463	-1.90552
0.02354	-0.2165	0.02105	-1.2591	0.02152	-2.0478	-0.35558	-1.91708
0.02304	-0.21633	0.02055	-1.26064	0.02102	-2.04946	-0.35656	-1.92789
0.02254	-0.21687	0.02005	-1.26225	0.02052	-2.05178	-0.35756	-1.94029
0.02204	-0.21755	0.01955	-1.26393	0.02002	-2.05394	-0.35855	-1.94482
0.02153	-0.21677	0.01905	-1.26552	0.01952	-2.05633	-0.35955	-1.96703
0.02103	-0.21639	0.01855	-1.26728	0.01902	-2.05866	-0.36055	-1.98208
0.02053	-0.21645	0.01805	-1.26895	0.01852	-2.06015	-0.36155	-1.9871
0.02004	-0.21677	0.01755	-1.27036	0.01802	-2.06171	-0.36255	-1.98936
0.01954	-0.21777	0.01705	-1.27155	0.01752	-2.0635	-0.36354	-2.00114
0.01903	-0.21773	0.01655	-1.27288	0.01702	-2.06503	-0.36454	-2.00935
0.01853	-0.2176	0.01605	-1.27507	0.01652	-2.06674	-0.36554	-2.01268
0.01803	-0.21784	0.01555	-1.27726	0.01602	-2.06896	-0.36654	-2.0224
0.01753	-0.21771	0.01505	-1.27888	0.01552	-2.07153	-0.36754	-2.03835
0.01703	-0.21794	0.01455	-1.28028	0.01502	-2.07346	-0.36854	-2.05273
0.01653	-0.21811	0.01405	-1.28161	0.01452	-2.0747	-0.36954	-2.07471
0.01603	-0.21837	0.01356	-1.28319	0.01402	-2.07649	-0.37054	-2.09076
0.01553	-0.21874	0.01306	-1.28494	0.01353	-2.07872	-0.37154	-2.09611
0.01503	-0.21812	0.01256	-1.28659	0.01303	-2.08059	-0.37254	-2.10056
0.01453	-0.21756	0.01206	-1.2885	0.01253	-2.08236	-0.37354	-2.10783
0.01404	-0.21831	0.01156	-1.29063	0.01203	-2.08381	-0.37453	-2.11635
0.01354	-0.21913	0.01106	-1.29266	0.01153	-2.08528	-0.37553	-2.1396
0.01303	-0.22037	0.01056	-1.29455	0.01103	-2.08777	-0.37653	-2.1636
0.01253	-0.22147	0.01006	-1.29676	0.01053	-2.09041	-0.37753	-2.17464
0.01203	-0.22101	0.00956	-1.29961	0.01003	-2.09231	-0.37853	-2.18288
0.01154	-0.22048	0.00906	-1.30215	0.00953	-2.09417	-0.37952	-2.1864
0.01105	-0.22065	0.00856	-1.30329	0.00903	-2.09711	-0.38052	-2.19518
0.01055	-0.22065	0.00806	-1.30416	0.00853	-2.10014	-0.38152	-2.2141
0.01004	-0.22109	0.00756	-1.30558	0.00803	-2.10227	-0.38252	-2.23178
0.00953	-0.22179	0.00706	-1.30742	0.00753	-2.10313	-0.38352	-2.24368
0.00904	-0.22126	0.00656	-1.30993	0.00703	-2.10471	-0.38451	-2.25786
0.00854	-0.22087	0.00606	-1.3125	0.00653	-2.10684	-0.38551	-2.27003
0.00804	-0.22045	0.00556	-1.3142	0.00603	-2.10935	-0.38651	-2.28453
0.00754	-0.21997	0.00506	-1.31569	0.00553	-2.11185	-0.38751	-2.29895
0.00704	-0.22013	0.00456	-1.31731	0.00503	-2.11429	-0.38851	-2.3134
0.00654	-0.22015	0.00406	-1.3193	0.00453	-2.11678	-0.38951	-2.33113
0.00604	-0.22051	0.00356	-1.3215	0.00403	-2.11944	-0.39051	-2.34419
0.00554	-0.22178	0.00306	-1.32329	0.00353	-2.12165	-0.39151	-2.3638
0.00504	-0.22247	0.00256	-1.32504	0.00303	-2.12346	-0.39251	-2.3811
0.00455	-0.22342	0.00206	-1.32714	0.00253	-2.1253	-0.39351	-2.39108
0.00405	-0.22451	0.00156	-1.32984	0.00203	-2.12791	-0.39451	-2.40433
0.00355	-0.22367	0.00106	-1.33252	0.00153	-2.13093	-0.39551	-2.41849
0.00305	-0.22288	0.00056	-1.33455	0.00103	-2.13349	-0.3965	-2.43441
0.00254	-0.22292	7e-05	-1.33641	0.00054	-2.1361	-0.3975	-2.44665
0.00204	-0.22318	-0.00043	-1.33839	4e-05	-2.1389	-0.3985	-2.45528
0.00154	-0.22359	-0.00093	-1.34088	-0.00046	-2.14153	-0.3995	-2.47127
0.00104	-0.22318	-0.00143	-1.34352	-0.00096	-2.14362	-0.4005	-2.48807
0.000548	-0.22434	-0.00193	-1.34602	-0.00146	-2.14412	-0.4015	-2.50697
4.4e-05	-0.22598	-0.00243	-1.34828	-0.00196	-2.14562	-0.40249	-2.52689
-0.000465	-0.22621	-0.00293	-1.35022	-0.00246	-2.14842	-0.40349	-2.53919
-0.000964	-0.22641	-0.00343	-1.35244	-0.00296	-2.153	-0.40449	-2.5558
-0.00146	-0.22637	-0.00393	-1.35489	-0.00346	-2.1571	-0.40549	-2.5759
-0.00196	-0.2263	-0.00443	-1.35728	-0.00396	-2.16002	-0.40649	-2.59234
-0.00246	-0.22633	-0.00493	-1.35949	-0.00446	-2.16178	-0.40749	-2.60765
-0.00296	-0.22589	-0.00543	-1.36145	-0.00496	-2.16393	-0.40849	-2.62684
-0.00345	-0.22514	-0.00593	-1.3637	-0.00546	-2.16678	-0.40949	-2.64787
-0.00396	-0.22472	-0.00643	-1.36611	-0.00596	-2.16954	-0.41049	-2.66344
-0.00446	-0.22459	-0.00693	-1.36852	-0.00646	-2.17206	-0.41148	-2.67773
-0.00497	-0.22453	-0.00743	-1.37109	-0.00696	-2.17482	-0.41248	-2.70307
-0.00546	-0.22429	-0.00793	-1.37354	-0.00746	-2.17729	-0.41348	-2.72449
-0.00595	-0.22391	-0.00843	-1.37608	-0.00796	-2.18015	-0.41448	-2.74414
-0.00644	-0.2246	-0.00892	-1.37872	-0.00846	-2.18392	-0.41548	-2.76393
-0.00694	-0.22538	-0.00942	-1.38169	-0.00896	-2.18754	-0.41648	-2.78125
-0.00745	-0.22628	-0.00992	-1.38472	-0.00945	-2.19066	-0.41748	-2.8028
-0.00788	-0.22847	-0.01042	-1.38734	-0.00995	-2.19332	-0.41847	-2.83071
-0.00867	-0.22893	-0.01092	-1.38963	-0.01045	-2.19647	-0.41947	-2.85673
-0.00951	-0.22745	-0.01142	-1.39168	-0.01095	-2.20016	-0.42047	-2.87688
-0.00978	-0.22726	-0.01192	-1.39424	-0.01145	-2.20351	-0.42147	-2.902
-0.01004	-0.22756	-0.01242	-1.39711	-0.01195	-2.20658	-0.42247	-2.92563
-0.01046	-0.22739	-0.01292	-1.3997	-0.01245	-2.20977	-0.42347	-2.94193
-0.01094	-0.22741	-0.01342	-1.4025	-0.01295	-2.21357	-0.42447	-2.96335
-0.01144	-0.2272	-0.01392	-1.40549	-0.01345	-2.2175	-0.42547	-2.98744
-0.01194	-0.22699	-0.01442	-1.40859	-0.01395	-2.22086	-0.42646	-3.0103
-0.01245	-0.22811	-0.01492	-1.41143	-0.01445	-2.2242	-0.42746	-3.03447
-0.01294	-0.22855	-0.01542	-1.41391	-0.01495	-2.2275	-0.42846	-3.05424
-0.01344	-0.22865	-0.01592	-1.4164	-0.01545	-2.23066	-0.42946	-3.07336
-0.01395	-0.22961	-0.01642	-1.41892	-0.01595	-2.23435	-0.43046	-3.09427
-0.01445	-0.22972	-0.01692	-1.42119	-0.01645	-2.23774	-0.43146	-3.11076
-0.01494	-0.23029	-0.01742	-1.42335	-0.01695	-2.24114	-0.43246	-3.13908
-0.01543	-0.23147	-0.01792	-1.42607	-0.01745	-2.24535	-0.43346	-3.1734
-0.01594	-0.2316	-0.01842	-1.42927	-0.01795	-2.25002	-0.43446	-3.19339
-0.01645	-0.23162	-0.01891	-1.4324	-0.01845	-2.25442	-0.43546	-3.21148
-0.01696	-0.2317	-0.01941	-1.4353	-0.01895	-2.25799	-0.43645	-3.23806
-0.01747	-0.23115	-0.01991	-1.43801	-0.01945	-2.26101	-0.43745	-3.26523
-0.01798	-0.23116	-0.02041	-1.4407	-0.01995	-2.26426	-0.43845	-3.2895
-0.01848	-0.23205	-0.02091	-1.44336	-0.02045	-2.2692	-0.43945	-3.31371
-0.01898	-0.23238	-0.02141	-1.44594	-0.02095	-2.27463	-0.44045	-3.34419
-0.01948	-0.23301	-0.02191	-1.44885	-0.02145	-2.27939	-0.44144	-3.36745
-0.01998	-0.23445	-0.02241	-1.45203	-0.02195	-2.28405	-0.44244	-3.38384
-0.02048	-0.23498	-0.02291	-1.4554	-0.02245	-2.28838	-0.44344	-3.40978
-0.02098	-0.2356	-0.02341	-1.45844	-0.02295	-2.29245	-0.44444	-3.44325
-0.02148	-0.23643	-0.02391	-1.46108	-0.02345	-2.29698	-0.44544	-3.47192
-0.02198	-0.23609	-0.02441	-1.46418	-0.02394	-2.30189	-0.44644	-3.50142
-0.02249	-0.23605	-0.02491	-1.46732	-0.02444	-2.30508	-0.44744	-3.53606
-0.02298	-0.23611	-0.02541	-1.47014	-0.02494	-2.30598	-0.44843	-3.56793
-0.02348	-0.23598	-0.02591	-1.47318	-0.02544	-2.30869	-0.44943	-3.59614
-0.02398	-0.23668	-0.02641	-1.47612	-0.02594	-2.31223	-0.45043	-3.62507
-0.02449	-0.23683	-0.02691	-1.47849	-0.02644	-2.31613	-0.45143	-3.65724
-0.02499	-0.23731	-0.02741	-1.48091	-0.02694	-2.32084	-0.45243	-3.68692
-0.02548	-0.23902	-0.02791	-1.48398	-0.02744	-2.32655	-0.45343	-3.71705
-0.02598	-0.24021	-0.02841	-1.48717	-0.02794	-2.33238	-0.45443	-3.74453
-0.02648	-0.2402	-0.0289	-1.49011	-0.02844	-2.33734	-0.45543	-3.77309
-0.02698	-0.24021	-0.0294	-1.4929	-0.02894	-2.34166	-0.45643	-3.81485
-0.02748	-0.24003	-0.0299	-1.49588	-0.02944	-2.3459	-0.45742	-3.84949
-0.02798	-0.24015	-0.0304	-1.49941	-0.02994	-2.35073	-0.45842	-3.87685
-0.02849	-0.24101	-0.0309	-1.50275	-0.03044	-2.35652	-0.45942	-3.91022
-0.02899	-0.24064	-0.0314	-1.50558	-0.03094	-2.36259	-0.46042	-3.94577
-0.02949	-0.24024	-0.0319	-1.50847	-0.03143	-2.36828	-0.46142	-3.98945
-0.02999	-0.24063	-0.0324	-1.5116	-0.03193	-2.37259	-0.46242	-4.03039
-0.03048	-0.24059	-0.0329	-1.51451	-0.03243	-2.37663	-0.46342	-4.06503
-0.03098	-0.24054	-0.0334	-1.51738	-0.03293	-2.38129	-0.46442	-4.0978
-0.03148	-0.2415	-0.0339	-1.52041	-0.03343	-2.38659	-0.46541	-4.13309
-0.03198	-0.24216	-0.0344	-1.5235	-0.03393	-2.39262	-0.46641	-4.17276
-0.03248	-0.24243	-0.0349	-1.52675	-0.03443	-2.39845	-0.46741	-4.20865
-0.03298	-0.24353	-0.0354	-1.53034	-0.03493	-2.40342	-0.46841	-4.24296
-0.03348	-0.24303	-0.0359	-1.53388	-0.03543	-2.40772	-0.46941	-4.28386
-0.03398	-0.24205	-0.0364	-1.53682	-0.03593	-2.41293	-0.47041	-4.32547
-0.03449	-0.24188	-0.0369	-1.53963	-0.03643	-2.41892	-0.47141	-4.36373
-0.03499	-0.24129	-0.0374	-1.54263	-0.03693	-2.42462	-0.4724	-4.40893
-0.03547	-0.24224	-0.0379	-1.54578	-0.03743	-2.43092	-0.4734	-4.44853
-0.03597	-0.24401	-0.0384	-1.54906	-0.03793	-2.43729	-0.4744	-4.4894
-0.03648	-0.24473	-0.0389	-1.55212	-0.03843	-2.44316	-0.4754	-4.53376
-0.03699	-0.24519	-0.0394	-1.55483	-0.03893	-2.44897	-0.4764	-4.57455
-0.03748	-0.24593	-0.03989	-1.55771	-0.03943	-2.45484	-0.47739	-4.6151
-0.03798	-0.24585	-0.04039	-1.56093	-0.03993	-2.46115	-0.47839	-4.65339
-0.03848	-0.24631	-0.04089	-1.56384	-0.04043	-2.46758	-0.47939	-4.69341
-0.03899	-0.24727	-0.04139	-1.56652	-0.04093	-2.47433	-0.48039	-4.73462
-0.03948	-0.24639	-0.04189	-1.56991	-0.04143	-2.48111	-0.48139	-4.77933
-0.03998	-0.24587	-0.04239	-1.57348	-0.04193	-2.48678	-0.48239	-4.82834
-0.04049	-0.24617	-0.04289	-1.57679	-0.04243	-2.49292	-0.48339	-4.87207
-0.04099	-0.24612	-0.04339	-1.57996	-0.04293	-2.50006	-0.48439	-4.91641
-0.0415	-0.24603	-0.04389	-1.583	-0.04343	-2.50704	-0.48539	-4.96616
-0.042	-0.24641	-0.04439	-1.58627	-0.04393	-2.51425	-0.48638	-5.01068
-0.0425	-0.24641	-0.04489	-1.5899	-0.04443	-2.52142	-0.48738	-5.05526
-0.04299	-0.24639	-0.04539	-1.59357	-0.04492	-2.5278	-0.48838	-5.10935
-0.04349	-0.24573	-0.04588	-1.59691	-0.04542	-2.5337	-0.48938	-5.16573
-0.04399	-0.24441	-0.04638	-1.60031	-0.04592	-2.54055	-0.49038	-5.2151
-0.04448	-0.24397	-0.04689	-1.6033	-0.04642	-2.54837	-0.49138	-5.26588
-0.04498	-0.24384	-0.04739	-1.60562	-0.04692	-2.55569	-0.49238	-5.31907
-0.04548	-0.24406	-0.04789	-1.60885	-0.04742	-2.56248	-0.49338	-5.38294
-0.04598	-0.2457	-0.04839	-1.6125	-0.04792	-2.5701	-0.49437	-5.43939
-0.04648	-0.24728	-0.04888	-1.6158	-0.04842	-2.57754	-0.49537	-5.48347
-0.04698	-0.24817	-0.04938	-1.61968	-0.04892	-2.58447	-0.49637	-5.53732
-0.04748	-0.24957	-0.04988	-1.62333	-0.04942	-2.59178	-0.49737	-5.58464
-0.04798	-0.24944	-0.05038	-1.62645	-0.04992	-2.5995	-0.49837	-5.63252
-0.04849	-0.2485	-0.05088	-1.62982	-0.05042	-2.60704	-0.49937	-5.69868
-0.04899	-0.24852	-0.05138	-1.63329	-0.05092	-2.614	-0.50037	-5.76805
-0.04948	-0.24788	-0.05188	-1.63708	-0.05142	-2.62165	-0.50137	-5.82241
-0.04997	-0.24854	-0.05238	-1.64124	-0.05192	-2.63016	-0.50236	-5.87633
-0.05047	-0.2495	-0.05288	-1.64485	-0.05242	-2.63834	-0.50336	-5.93698
-0.05098	-0.24871	-0.05338	-1.64769	-0.05292	-2.64582	-0.50436	-5.98967
-0.05148	-0.24933	-0.05388	-1.65065	-0.05342	-2.65378	-0.50536	-6.05254
-0.05198	-0.25104	-0.05438	-1.65413	-0.05391	-2.6623	-0.50636	-6.12214
-0.05248	-0.25138	-0.05488	-1.65811	-0.05441	-2.67025	-0.50736	-6.18062
-0.05298	-0.25098	-0.05538	-1.66175	-0.05491	-2.67847	-0.50836	-6.24282
-0.05348	-0.25082	-0.05588	-1.66471	-0.05541	-2.68701	-0.50936	-6.30584
-0.05398	-0.25061	-0.05638	-1.66758	-0.05591	-2.69528	-0.51036	-6.36657
-0.05448	-0.2512	-0.05688	-1.67076	-0.05641	-2.7035	-0.51135	-6.42705
-0.05498	-0.252	-0.05738	-1.67428	-0.05691	-2.71206	-0.51235	-6.49299
-0.05547	-0.25149	-0.05788	-1.67763	-0.05741	-2.72134	-0.51335	-6.56351
-0.05597	-0.25142	-0.05837	-1.68091	-0.05791	-2.72994	-0.51435	-6.63664
-0.05648	-0.2521	-0.05887	-1.68426	-0.05841	-2.7377	-0.51535	-6.70412
-0.05698	-0.25262	-0.05937	-1.68727	-0.05891	-2.74626	-0.51634	-6.77454
-0.05748	-0.2528	-0.05987	-1.69028	-0.05941	-2.75534	-0.51734	-6.85351
-0.05798	-0.25278	-0.06037	-1.69373	-0.05991	-2.76432	-0.51834	-6.92333
-0.05848	-0.2519	-0.06087	-1.69746	-0.06041	-2.77391	-0.51934	-6.98743
-0.05898	-0.25248	-0.06137	-1.70097	-0.06091	-2.78342	-0.52034	-7.04898
-0.05948	-0.25362	-0.06187	-1.7031	-0.06141	-2.79176	-0.52134	-7.11898
-0.05998	-0.25314	-0.06237	-1.70512	-0.06191	-2.80064	-0.52234	-7.20314
-0.06048	-0.25339	-0.06287	-1.70863	-0.06241	-2.81092	-0.52334	-7.28684
-0.06098	-0.25421	-0.06337	-1.71252	-0.06291	-2.82056	-0.52434	-7.36566
-0.06148	-0.25412	-0.06387	-1.71578	-0.06341	-2.82951	-0.52533	-7.446
-0.06198	-0.25418	-0.06437	-1.71895	-0.0639	-2.83881	-0.52633	-7.52958
-0.06248	-0.25504	-0.06486	-1.72257	-0.0644	-2.84814	-0.52733	-7.61486
-0.06298	-0.25625	-0.06536	-1.72622	-0.0649	-2.85786	-0.52833	-7.69036
-0.06348	-0.25753	-0.06586	-1.72936	-0.0654	-2.86777	-0.52933	-7.76627
-0.06398	-0.25789	-0.06636	-1.73229	-0.0659	-2.8775	-0.53033	-7.85512
-0.06447	-0.25749	-0.06687	-1.73568	-0.0664	-2.88674	-0.53133	-7.94556
-0.06496	-0.25766	-0.06737	-1.73923	-0.0669	-2.89618	-0.53233	-8.02882
-0.06547	-0.25769	-0.06786	-1.74266	-0.0674	-2.90617	-0.53332	-8.10639
-0.06598	-0.25638	-0.06836	-1.74618	-0.0679	-2.91594	-0.53432	-8.18802
-0.06648	-0.256	-0.06886	-1.75012	-0.0684	-2.92598	-0.53532	-8.2801
-0.06698	-0.25641	-0.06936	-1.7541	-0.0689	-2.93661	-0.53632	-8.37
-0.06748	-0.25731	-0.06986	-1.75764	-0.0694	-2.94731	-0.53732	-8.46308
-0.06798	-0.25933	-0.07036	-1.76103	-0.0699	-2.95754	-0.53831	-8.5643
-0.06848	-0.25971	-0.07086	-1.7646	-0.0704	-2.96798	-0.53931	-8.65533
-0.06898	-0.25975	-0.07136	-1.76821	-0.0709	-2.97885	-0.54031	-8.74723
-0.06947	-0.26085	-0.07186	-1.77183	-0.0714	-2.98932	-0.54131	-8.84113
-0.06997	-0.26079	-0.07236	-1.77547	-0.0719	-2.99978	-0.54231	-8.93404
-0.07047	-0.26033	-0.07286	-1.77916	-0.07239	-3.01072	-0.54331	-9.02654
-0.07098	-0.26147	-0.07336	-1.78286	-0.07289	-3.0214	-0.54431	-9.12996
-0.07148	-0.2625	-0.07386	-1.78721	-0.07339	-3.03225	-0.54531	-9.24713
-0.07198	-0.26267	-0.07436	-1.79244	-0.07389	-3.04361	-0.5463	-9.34498
-0.07247	-0.26308	-0.07486	-1.79728	-0.07439	-3.05459	-0.5473	-9.44289
-0.07297	-0.2632	-0.07536	-1.80114	-0.07489	-3.06541	-0.5483	-9.5446
-0.07347	-0.26398	-0.07586	-1.80429	-0.07539	-3.07666	-0.5493	-9.6404
-0.07396	-0.26499	-0.07636	-1.80695	-0.07589	-3.08802	-0.5503	-9.7479
-0.07446	-0.26405	-0.07686	-1.81028	-0.07639	-3.09998	-0.5513	-9.8715
-0.07496	-0.26361	-0.07736	-1.8144	-0.07689	-3.11274	-0.5523	-9.9879
-0.07546	-0.26372	-0.07786	-1.8188	-0.07739	-3.12501	-0.5533	-10.088
-0.07597	-0.26276	-0.07836	-1.82357	-0.07789	-3.13682	-0.55429	-10.1955
-0.07647	-0.26253	-0.07886	-1.82839	-0.07839	-3.14816	-0.55529	-10.305
-0.07697	-0.26322	-0.07936	-1.83324	-0.07889	-3.1591	-0.55629	-10.4101
-0.07747	-0.26314	-0.07985	-1.83799	-0.07939	-3.1707	-0.55729	-10.5174
-0.07797	-0.26357	-0.08035	-1.84263	-0.07989	-3.18267	-0.55829	-10.6425
-0.07848	-0.26389	-0.08085	-1.84769	-0.08039	-3.19476	-0.55929	-10.7745
-0.07898	-0.26391	-0.08135	-1.85321	-0.08089	-3.20766	-0.56029	-10.8964
-0.07947	-0.26484	-0.08185	-1.85896	-0.08139	-3.22229	-0.56128	-11.0188
-0.07997	-0.26487	-0.08235	-1.86463	-0.08189	-3.23658	-0.56228	-11.1349
-0.08047	-0.26436	-0.08285	-1.8702	-0.08239	-3.24959	-0.56328	-11.2518
-0.08098	-0.2648	-0.08335	-1.87547	-0.08289	-3.26241	-0.56428	-11.3763
-0.08147	-0.26533	-0.08385	-1.88091	-0.08339	-3.2756	-0.56528	-11.4938
-0.08197	-0.26558	-0.08435	-1.887	-0.08388	-3.2894	-0.56628	-11.622
-0.08247	-0.26642	-0.08485	-1.89324	-0.08438	-3.30288	-0.56727	-11.7524
-0.08297	-0.26687	-0.08535	-1.90007	-0.08488	-3.31638	-0.56827	-11.8945
-0.08347	-0.26659	-0.08585	-1.90686	-0.08538	-3.33014	-0.56927	-12.0457
-0.08397	-0.26662	-0.08635	-1.9134	-0.08588	-3.3445	-0.57027	-12.1926
-0.08446	-0.26629	-0.08685	-1.92024	-0.08638	-3.35963	-0.57127	-12.3291
-0.08496	-0.26602	-0.08735	-1.92691	-0.08688	-3.37495	-0.57227	-12.4538
-0.08546	-0.26706	-0.08785	-1.93368	-0.08738	-3.39011	-0.57326	-12.5946
-0.08597	-0.26786	-0.08835	-1.94075	-0.08788	-3.40597	-0.57426	-12.7495
-0.08648	-0.26797	-0.08885	-1.94812	-0.08838	-3.42274	-0.57526	-12.9094
-0.08697	-0.26838	-0.08935	-1.95563	-0.08888	-3.4401	-0.57626	-13.0551
-0.08746	-0.2689	-0.08984	-1.96315	-0.08938	-3.45822	-0.57726	-13.1964
-0.08797	-0.26967	-0.09035	-1.97124	-0.08988	-3.47527	-0.57826	-13.334
-0.08848	-0.27054	-0.09085	-1.97988	-0.09038	-3.48697	-0.57925	-13.4833
-0.08897	-0.2704	-0.09135	-1.98836	-0.09088	-3.49294	-0.58025	-13.6517
-0.08947	-0.26985	-0.09185	-1.99694	-0.09138	-3.49831	-0.58125	-13.808
-0.08996	-0.26949	-0.09235	-2.00584	-0.09188	-3.5089	-0.58225	-13.9666
-0.09047	-0.26846	-0.09284	-2.01448	-0.09237	-3.52261	-0.58325	-14.1326
-0.09097	-0.26888	-0.09334	-2.02249	-0.09287	-3.53197	-0.58425	-14.2912
-0.09146	-0.27041	-0.09384	-2.02982	-0.09337	-3.53862	-0.58525	-14.437
-0.09196	-0.27097	-0.09434	-2.03783	-0.09388	-3.5497	-0.58625	-14.5853
-0.09246	-0.27175	-0.09484	-2.04622	-0.09438	-3.56463	-0.58725	-14.7493
-0.09296	-0.27235	-0.09534	-2.05455	-0.09487	-3.57981	-0.58824	-14.9194
-0.09346	-0.27245	-0.09584	-2.0639	-0.09537	-3.59551	-0.58924	-15.0853
-0.09395	-0.27325	-0.09634	-2.07343	-0.09587	-3.61182	-0.59024	-15.26
-0.09445	-0.27362	-0.09684	-2.08336	-0.09637	-3.62824	-0.59124	-15.4449
-0.09496	-0.27314	-0.09734	-2.09436	-0.09687	-3.64452	-0.59223	-15.6174
-0.09546	-0.27327	-0.09784	-2.10556	-0.09737	-3.6604	-0.59323	-15.7848
-0.09596	-0.2734	-0.09834	-2.11687	-0.09787	-3.6753	-0.59423	-15.9531
-0.09646	-0.27362	-0.09884	-2.12854	-0.09837	-3.68849	-0.59523	-16.1208
-0.09696	-0.27442	-0.09934	-2.13964	-0.09887	-3.70299	-0.59623	-16.3019
-0.09745	-0.27487	-0.09984	-2.15007	-0.09937	-3.71956	-0.59723	-16.4852
-0.09795	-0.27419	-0.10034	-2.16076	-0.09987	-3.73483	-0.59822	-16.6688
-0.09846	-0.27402	-0.10084	-2.17192	-0.10037	-3.74962	-0.59922	-16.8598
-0.09896	-0.27443	-0.10134	-2.18312	-0.10087	-3.7658	-0.60022	-17.0437
-0.09947	-0.27392	-0.10184	-2.19432	-0.10137	-3.78259	-0.60122	-17.2477
-0.09997	-0.27469	-0.10234	-2.2058	-0.10187	-3.80022	-0.60222	-17.4699
-0.10047	-0.27641	-0.10283	-2.21693	-0.10237	-3.81846	-0.60321	-17.6732
-0.10097	-0.27713	-0.10333	-2.22789	-0.10287	-3.83564	-0.60421	-17.8611
-0.10147	-0.27763	-0.10383	-2.23958	-0.10337	-3.85275	-0.60521	-18.0511
-0.10197	-0.2771	-0.10433	-2.25133	-0.10387	-3.87064	-0.60621	-18.2593
-0.10247	-0.277	-0.10483	-2.26252	-0.10437	-3.88842	-0.60721	-18.472
-0.10297	-0.27897	-0.10533	-2.27425	-0.10487	-3.9059	-0.60821	-18.6772
-0.10346	-0.28002	-0.10583	-2.28675	-0.10537	-3.92394	-0.60921	-18.8802
-0.10396	-0.27982	-0.10633	-2.29898	-0.10587	-3.94269	-0.61021	-19.0847
-0.10446	-0.27986	-0.10683	-2.31098	-0.10636	-3.96136	-0.61121	-19.3023
-0.10495	-0.27925	-0.10733	-2.32293	-0.10686	-3.9796	-0.61221	-19.5123
-0.10546	-0.27882	-0.10782	-2.33469	-0.10736	-3.9975	-0.6132	-19.7122
-0.10596	-0.28018	-0.10833	-2.34666	-0.10786	-4.0165	-0.6142	-19.9295
-0.10646	-0.28096	-0.10883	-2.35896	-0.10836	-4.03624	-0.6152	-20.1604
-0.10697	-0.28145	-0.10932	-2.37163	-0.10886	-4.05524	-0.6162	-20.3762
-0.10747	-0.28265	-0.10982	-2.38453	-0.10936	-4.07446	-0.6172	-20.5888
-0.10797	-0.2826	-0.11032	-2.39676	-0.10986	-4.0946	-0.6182	-20.8082
-0.10846	-0.28296	-0.11082	-2.40864	-0.11036	-4.11551	-0.6192	-21.0309
-0.10896	-0.28497	-0.11132	-2.42078	-0.11086	-4.13686	-0.62019	-21.2608
-0.10946	-0.2859	-0.11182	-2.4327	-0.11136	-4.15852	-0.62119	-21.5055
-0.10996	-0.28612	-0.11232	-2.44455	-0.11186	-4.1802	-0.62219	-21.7515
-0.11046	-0.28683	-0.11282	-2.45767	-0.11236	-4.2019	-0.62319	-21.983
-0.11096	-0.28588	-0.11332	-2.47175	-0.11286	-4.22442	-0.62419	-22.2109
-0.11147	-0.28477	-0.11382	-2.48526	-0.11336	-4.24793	-0.62519	-22.4361
-0.11197	-0.28419	-0.11432	-2.49813	-0.11386	-4.27224	-0.62618	-22.6898
-0.11247	-0.28282	-0.11482	-2.5113	-0.11436	-4.29704	-0.62711	-22.9398
-0.11296	-0.28282	-0.11532	-2.5248	-0.11486	-4.32234	-0.62804	-23.1898
-0.11346	-0.28445	-0.11582	-2.53821	-0.11536	-4.3489	-0.62897	-23.4397
-0.11396	-0.28631	-0.11632	-2.55198	-0.11586	-4.37585	-0.62989	-23.6897
-0.11446	-0.2877	-0.11682	-2.56635	-0.11635	-4.40377	-0.63082	-23.9397
-0.11496	-0.28877	-0.11732	-2.58119	-0.11685	-4.43338	-0.63175	-24.1896
-0.11546	-0.28921	-0.11782	-2.59547	-0.11735	-4.46466	-0.6327	-24.4511
-0.11596	-0.29001	-0.11832	-2.60941	-0.11785	-4.49788	-0.63368	-24.7024
-0.11646	-0.29142	-0.11882	-2.62372	-0.11835	-4.53181	-0.63468	-24.9389
-0.11696	-0.29151	-0.11931	-2.63791	-0.11885	-4.5655	-0.63567	-25.1936
-0.11747	-0.29164	-0.11981	-2.65206	-0.11935	-4.5953	-0.63667	-25.4775
-0.11796	-0.29185	-0.12032	-2.66621	-0.11985	-4.60553	-0.63767	-25.763
-0.11846	-0.29211	-0.12082	-2.6804	-0.12035	-4.61902	-0.63867	-26.0336
-0.11897	-0.29257	-0.12132	-2.69407	-0.12085	-4.5862	-0.63967	-26.2974
-0.11947	-0.29148	-0.12181	-2.70756	-0.12135	-4.53707	-0.64066	-26.5524
-0.11996	-0.29104	-0.12231	-2.72141	-0.12185	-4.52458	-0.64166	-26.8258
-0.12047	-0.29257	-0.12281	-2.73526	-0.12235	-4.52461	-0.64266	-27.1036
-0.12097	-0.29385	-0.12331	-2.74916	-0.12285	-4.54774	-0.64366	-27.3692
-0.12147	-0.29512	-0.12381	-2.76316	-0.12335	-4.56998	-0.64466	-27.6556
-0.12197	-0.29666	-0.12431	-2.77763	-0.12385	-4.59166	-0.64566	-27.944
-0.12247	-0.29626	-0.12481	-2.79277	-0.12434	-4.6141	-0.64665	-28.2335
-0.12296	-0.29526	-0.12531	-2.80811	-0.12485	-4.63619	-0.64765	-28.5383
-0.12345	-0.29518	-0.12581	-2.82328	-0.12535	-4.65722	-0.64865	-28.8148
-0.12395	-0.29455	-0.12631	-2.83811	-0.12584	-4.67865	-0.64965	-29.0883
-0.12446	-0.29457	-0.12681	-2.8531	-0.12634	-4.69984	-0.65065	-29.3867
-0.12496	-0.29616	-0.12731	-2.86906	-0.12684	-4.72132	-0.65164	-29.6776
-0.12546	-0.29586	-0.12781	-2.8852	-0.12734	-4.74508	-0.65264	-29.9621
-0.12596	-0.29485	-0.1283	-2.90113	-0.12784	-4.76989	-0.65364	-30.2801
-0.12646	-0.29548	-0.1288	-2.91746	-0.12834	-4.79427	-0.65464	-30.5848
-0.12697	-0.29546	-0.1293	-2.93412	-0.12884	-4.81833	-0.65564	-30.8735
-0.12746	-0.29588	-0.1298	-2.94921	-0.12934	-4.84234	-0.65664	-31.1873
-0.12796	-0.29698	-0.1303	-2.96302	-0.12984	-4.86722	-0.65763	-31.4985
-0.12846	-0.29721	-0.1308	-2.97799	-0.13034	-4.89299	-0.65863	-31.7926
-0.12896	-0.29768	-0.1313	-2.99415	-0.13084	-4.91856	-0.65963	-32.072
-0.12946	-0.29867	-0.1318	-3.01075	-0.13134	-4.94424	-0.66063	-32.3783
-0.12996	-0.29823	-0.1323	-3.02729	-0.13184	-4.97024	-0.66163	-32.7124
-0.13046	-0.29757	-0.1328	-3.04399	-0.13234	-4.99626	-0.66263	-33.0395
-0.13096	-0.29786	-0.1333	-3.06113	-0.13284	-5.02234	-0.66363	-33.3619
-0.13146	-0.29727	-0.1338	-3.0787	-0.13334	-5.04929	-0.66463	-33.6964
-0.13196	-0.29813	-0.1343	-3.09713	-0.13383	-5.07625	-0.66563	-34.0289
-0.13245	-0.30023	-0.1348	-3.11645	-0.13433	-5.10223	-0.66663	-34.3294
-0.13294	-0.30137	-0.1353	-3.1353	-0.13484	-5.12796	-0.66763	-34.6616
-0.13343	-0.30102	-0.1358	-3.15095	-0.13534	-5.15437	-0.66863	-35.0512
-0.13394	-0.30017	-0.1363	-3.16479	-0.13583	-5.18257	-0.66963	-35.3964
-0.13443	-0.29913	-0.1368	-3.17985	-0.13633	-5.21107	-0.67062	-35.6841
-0.13494	-0.29825	-0.1373	-3.19298	-0.13683	-5.23908	-0.67162	-36.0038
-0.13544	-0.29839	-0.1378	-3.20275	-0.13733	-5.26726	-0.67262	-36.3671
-0.13595	-0.29814	-0.13829	-3.2158	-0.13783	-5.29306	-0.67362	-36.7119
-0.13646	-0.29864	-0.13879	-3.23269	-0.13833	-5.31679	-0.67462	-37.0349
-0.13695	-0.29934	-0.13929	-3.24799	-0.13883	-5.34443	-0.67562	-37.3375
-0.13744	-0.30037	-0.13979	-3.26262	-0.13933	-5.37441	-0.67661	-37.6692
-0.13794	-0.3029	-0.14029	-3.27822	-0.13983	-5.4039	-0.67761	-38.0166
-0.13845	-0.30454	-0.14079	-3.2951	-0.14033	-5.43438	-0.67861	-38.379
-0.13896	-0.30527	-0.14129	-3.31324	-0.14083	-5.46422	-0.67961	-38.7673
-0.13945	-0.30653	-0.14179	-3.33154	-0.14133	-5.49428	-0.68061	-39.1475
-0.13995	-0.30637	-0.14229	-3.34976	-0.14183	-5.52574	-0.68161	-39.5087
-0.14045	-0.30617	-0.14279	-3.36815	-0.14233	-5.55655	-0.68261	-39.8489
-0.14095	-0.30706	-0.14329	-3.38648	-0.14282	-5.58618	-0.68361	-40.1969
-0.14145	-0.30792	-0.14379	-3.40492	-0.14332	-5.61154	-0.68461	-40.5461
-0.14195	-0.30826	-0.14429	-3.42351	-0.14382	-5.63587	-0.68561	-40.9328
-0.14245	-0.3084	-0.14479	-3.44003	-0.14432	-5.6653	-0.68661	-41.3412
-0.14294	-0.30816	-0.14529	-3.45543	-0.14483	-5.69678	-0.68761	-41.7212
-0.14344	-0.30806	-0.14578	-3.47231	-0.14533	-5.7279	-0.6886	-42.0531
-0.14394	-0.30817	-0.14628	-3.48984	-0.14582	-5.75846	-0.6896	-42.4017
-0.14444	-0.3078	-0.14678	-3.50741	-0.14632	-5.78949	-0.6906	-42.7791
-0.14495	-0.30855	-0.14728	-3.52565	-0.14682	-5.8219	-0.6916	-43.1348
-0.14545	-0.3096	-0.14778	-3.54489	-0.14732	-5.85466	-0.6926	-43.4797
-0.14595	-0.30893	-0.14828	-3.56409	-0.14782	-5.8865	-0.6936	-43.8422
-0.14645	-0.30812	-0.14878	-3.58332	-0.14832	-5.91846	-0.6946	-44.2482
-0.14695	-0.309	-0.14928	-3.60266	-0.14882	-5.95204	-0.6956	-44.6585
-0.14744	-0.30938	-0.14978	-3.62143	-0.14932	-5.98728	-0.69659	-45.0548
-0.14793	-0.31025	-0.15028	-3.63981	-0.14982	-6.0225	-0.69759	-45.4497
-0.14843	-0.31238	-0.15078	-3.65826	-0.15032	-6.05666	-0.69859	-45.7837
-0.14894	-0.31258	-0.15128	-3.67631	-0.15082	-6.09078
-0.14945	-0.31294	-0.15178	-3.69389	-0.15132	-6.12505
-0.14995	-0.31329	-0.15228	-3.71234	-0.15182	-6.15972
-0.15046	-0.31247	-0.15278	-3.73219	-0.15232	-6.19514
-0.15095	-0.31218	-0.15328	-3.75202	-0.15282	-6.23112
-0.15145	-0.31173	-0.15378	-3.77164	-0.15332	-6.26687
-0.15195	-0.31067	-0.15428	-3.79261	-0.15382	-6.30262
-0.15244	-0.31118	-0.15478	-3.8146	-0.15432	-6.33962
-0.15293	-0.31246	-0.15528	-3.83409	-0.15482	-6.3767
-0.15343	-0.31263	-0.15578	-3.84981	-0.15532	-6.41403
-0.15394	-0.31373	-0.15628	-3.86692	-0.15582	-6.45289
-0.15444	-0.31426	-0.15678	-3.88648	-0.15631	-6.49123
-0.15494	-0.31281	-0.15728	-3.90666	-0.15681	-6.52925
-0.15545	-0.31295	-0.15778	-3.92733	-0.15731	-6.56819
-0.15595	-0.3132	-0.15827	-3.94739	-0.15781	-6.60513
-0.15645	-0.31408	-0.15877	-3.96725	-0.15831	-6.64178
-0.15695	-0.31639	-0.15927	-3.9883	-0.15881	-6.67956
-0.15744	-0.3172	-0.15977	-4.0107	-0.15931	-6.71394
-0.15794	-0.3178	-0.16027	-4.03262	-0.15981	-6.74874
-0.15844	-0.32045	-0.16077	-4.05311	-0.16031	-6.7879
-0.15895	-0.32253	-0.16127	-4.0738	-0.16081	-6.82835
-0.15945	-0.32312	-0.16177	-4.09556	-0.16131	-6.86861
-0.15995	-0.32384	-0.16227	-4.11796	-0.16181	-6.90922
-0.16044	-0.32438	-0.16277	-4.14019	-0.16231	-6.95041
-0.16094	-0.32512	-0.16327	-4.16235	-0.16281	-6.99241
-0.16144	-0.32685	-0.16377	-4.1849	-0.1633	-7.03344
-0.16194	-0.32709	-0.16427	-4.20742	-0.1638	-7.07375
-0.16243	-0.32647	-0.16477	-4.22987	-0.1643	-7.11596
-0.16293	-0.32783	-0.16526	-4.25268	-0.1648	-7.15884
-0.16343	-0.32838	-0.16576	-4.27597	-0.1653	-7.20155
-0.16394	-0.32896	-0.16626	-4.29833	-0.1658	-7.24497
-0.16444	-0.33024	-0.16676	-4.31725	-0.1663	-7.28952
-0.16494	-0.32889	-0.16726	-4.33206	-0.1668	-7.33269
-0.16544	-0.32794	-0.16776	-4.34804	-0.1673	-7.37458
-0.16594	-0.32832	-0.16826	-4.36755	-0.1678	-7.42013
-0.16644	-0.32717	-0.16876	-4.38895	-0.1683	-7.46747
-0.16694	-0.32634	-0.16926	-4.41221	-0.1688	-7.51417
-0.16743	-0.32689	-0.16976	-4.43566	-0.1693	-7.56065
-0.16793	-0.32749	-0.17026	-4.45681	-0.1698	-7.6067
-0.16844	-0.32845	-0.17076	-4.47576	-0.1703	-7.65364
-0.16894	-0.32995	-0.17126	-4.49514	-0.1708	-7.70106
-0.16944	-0.33019	-0.17176	-4.516	-0.1713	-7.74872
-0.16993	-0.33007	-0.17226	-4.5382	-0.1718	-7.79664
-0.17043	-0.3303	-0.17276	-4.56145	-0.17229	-7.84534
-0.17093	-0.3304	-0.17326	-4.58495	-0.17279	-7.89516
-0.17143	-0.32999	-0.17376	-4.60845	-0.17329	-7.94426
-0.17193	-0.33008	-0.17426	-4.632	-0.17379	-7.9895
-0.17243	-0.32985	-0.17476	-4.65535	-0.17429	-8.03376
-0.17294	-0.32965	-0.17526	-4.67845	-0.17479	-8.0816
-0.17344	-0.33065	-0.17576	-4.70205	-0.17529	-8.13072
-0.17394	-0.33098	-0.17626	-4.72595	-0.17579	-8.1772
-0.17444	-0.33175	-0.17676	-4.7499	-0.17629	-8.2252
-0.17495	-0.33172	-0.17726	-4.77425	-0.17679	-8.2788
-0.17545	-0.33133	-0.17775	-4.79865	-0.17729	-8.3356
-0.17595	-0.33352	-0.17825	-4.82315	-0.17779	-8.39128
-0.17645	-0.33473	-0.17875	-4.8479	-0.17829	-8.44096
-0.17695	-0.33439	-0.17925	-4.87275	-0.17879	-8.48808
-0.17745	-0.33695	-0.17975	-4.89795	-0.17929	-8.54008
-0.17796	-0.3389	-0.18025	-4.9239	-0.17979	-8.596
-0.17846	-0.33868	-0.18075	-4.95075	-0.18029	-8.65104
-0.17895	-0.33924	-0.18125	-4.97785	-0.18078	-8.7052
-0.17945	-0.3387	-0.18175	-5.0039	-0.18128	-8.75888
-0.17996	-0.33753	-0.18225	-5.02355	-0.18178	-8.81208
-0.18046	-0.33766	-0.18274	-5.0302	-0.18228	-8.86672
-0.18096	-0.33891	-0.18324	-5.0313	-0.18278	-8.92304
-0.18146	-0.34056	-0.18375	-5.02915	-0.18328	-8.98048
-0.18195	-0.34187	-0.18424	-5.0403	-0.18378	-9.0388
-0.18244	-0.34243	-0.18474	-5.0635	-0.18428	-9.09736
-0.18294	-0.34359	-0.18524	-5.08615	-0.18478	-9.15664
-0.18345	-0.34584	-0.18574	-5.10835	-0.18528	-9.2168
-0.18396	-0.3468	-0.18624	-5.13	-0.18578	-9.27544
-0.18445	-0.34655	-0.18674	-5.15075	-0.18628	-9.33544
-0.18494	-0.34685	-0.18724	-5.1721	-0.18677	-9.398
-0.18545	-0.34725	-0.18774	-5.1946	-0.18727	-9.45696
-0.18595	-0.34714	-0.18824	-5.21775	-0.18777	-9.51424
-0.18645	-0.34704	-0.18874	-5.241	-0.18827	-9.57536
-0.18695	-0.34621	-0.18924	-5.26435	-0.18878	-9.6392
-0.18745	-0.3459	-0.18974	-5.2879	-0.18928	-9.70264
-0.18795	-0.3467	-0.19024	-5.3116	-0.18977	-9.76504
-0.18845	-0.34701	-0.19074	-5.3353	-0.19027	-9.82912
-0.18895	-0.34693	-0.19124	-5.359	-0.19077	-9.89672
-0.18946	-0.3475	-0.19174	-5.38245	-0.19127	-9.96688
-0.18996	-0.34687	-0.19224	-5.40575	-0.19177	-10.0366
-0.19046	-0.34584	-0.19273	-5.42935	-0.19227	-10.1025
-0.19095	-0.346	-0.19323	-5.45275	-0.19277	-10.1626
-0.19145	-0.34607	-0.19374	-5.47535	-0.19327	-10.2246
-0.19195	-0.34753	-0.19424	-5.4976	-0.19377	-10.2921
-0.19245	-0.35031	-0.19473	-5.52045	-0.19427	-10.3598
-0.19295	-0.35232	-0.19523	-5.5449	-0.19477	-10.4264
-0.19345	-0.35419	-0.19573	-5.5706	-0.19527	-10.4916
-0.19395	-0.35475	-0.19623	-5.59705	-0.19577	-10.5578
-0.19445	-0.3538	-0.19673	-5.6235	-0.19627	-10.6265
-0.19495	-0.35328	-0.19723	-5.6469	-0.19676	-10.6962
-0.19545	-0.35437	-0.19773	-5.6583	-0.19726	-10.7681
-0.19596	-0.35421	-0.19823	-5.6621	-0.19776	-10.8422
-0.19645	-0.35392	-0.19873	-5.6563	-0.19827	-10.916
-0.19695	-0.35442	-0.19923	-5.64775	-0.19877	-10.9906
-0.19745	-0.35419	-0.19973	-5.6477	-0.19927	-11.0663
-0.19795	-0.35428	-0.20023	-5.6702	-0.19976	-11.1422
-0.19846	-0.35352	-0.20073	-5.69265	-0.20026	-11.2186
-0.19896	-0.35245	-0.20122	-5.71435	-0.20076	-11.2949
-0.19946	-0.3519	-0.20172	-5.733	-0.20126	-11.3705
-0.19996	-0.3514	-0.20222	-5.74875	-0.20176	-11.4453
-0.20046	-0.35087	-0.20272	-5.76185	-0.20226	-11.5226
-0.20095	-0.35051	-0.20322	-5.77685	-0.20276	-11.6022
-0.20144	-0.35005	-0.20372	-5.79665	-0.20326	-11.6805
-0.20194	-0.34947	-0.20422	-5.8174	-0.20376	-11.7593
-0.20244	-0.3496	-0.20472	-5.83815	-0.20425	-11.8377
-0.20295	-0.34958	-0.20522	-5.85875	-0.20475	-11.9169
-0.20344	-0.34905	-0.20572	-5.8798	-0.20525	-11.9991
-0.20394	-0.35029	-0.20622	-5.8993	-0.20575	-12.0823
-0.20445	-0.35253	-0.20672	-5.9136	-0.20625	-12.1658
-0.20495	-0.35487	-0.20722	-5.92445	-0.20675	-12.2493
-0.20545	-0.35828	-0.20772	-5.93895	-0.20725	-12.3339
-0.20595	-0.36053	-0.20822	-5.9584	-0.20775	-12.4213
-0.20644	-0.35987	-0.20872	-5.979	-0.20825	-12.5104
-0.20694	-0.35811	-0.20922	-5.99765	-0.20875	-12.5998
-0.20744	-0.35593	-0.20972	-6.0143	-0.20925	-12.6881
-0.20795	-0.35546	-0.21022	-6.0312	-0.20975	-12.7746
-0.20845	-0.35724	-0.21072	-6.04955	-0.21025	-12.8624
-0.20895	-0.35884	-0.21122	-6.0691	-0.21075	-12.9529
-0.20945	-0.3607	-0.21172	-6.08865	-0.21125	-13.0414
-0.20995	-0.36252	-0.21222	-6.1086	-0.21175	-13.1294
-0.21044	-0.36327	-0.21272	-6.1292	-0.21225	-13.2214
-0.21093	-0.36382	-0.21322	-6.1501	-0.21275	-13.3146
-0.21143	-0.36399	-0.21371	-6.1714	-0.21325	-13.4099
-0.21193	-0.36342	-0.21421	-6.19275	-0.21375	-13.5083
-0.21244	-0.3629	-0.21471	-6.214	-0.21424	-13.6082
-0.21294	-0.36076	-0.21521	-6.23575	-0.21474	-13.7092
-0.21343	-0.35916	-0.21571	-6.2569	-0.21524	-13.8121
-0.21394	-0.36031	-0.21621	-6.2774	-0.21574	-13.9166
-0.21444	-0.36214	-0.21671	-6.29885	-0.21624	-14.0107
-0.21494	-0.36373	-0.21721	-6.3229	-0.21674	-14.066
-0.21544	-0.36495	-0.21771	-6.34965	-0.21724	-14.1027
-0.21594	-0.3655	-0.21821	-6.37465	-0.21774	-14.1753
-0.21644	-0.36486	-0.21871	-6.3968	-0.21824	-14.2745
-0.21694	-0.36507	-0.21921	-6.4183	-0.21874	-14.3738
-0.21744	-0.36521	-0.21971	-6.4399	-0.21924	-14.4742
-0.21795	-0.36412	-0.22021	-6.46305	-0.21974	-14.5782
-0.21845	-0.36436	-0.22071	-6.4874	-0.22024	-14.6841
-0.21895	-0.36443	-0.2212	-6.51105	-0.22074	-14.7912
-0.21945	-0.36584	-0.2217	-6.53445	-0.22123	-14.8979
-0.21995	-0.36775	-0.2222	-6.5584	-0.22173	-14.9983
-0.22045	-0.36809	-0.2227	-6.5815	-0.22223	-15.0829
-0.22094	-0.36998	-0.2232	-6.6009	-0.22273	-15.1662
-0.22143	-0.37209	-0.2237	-6.6182	-0.22323	-15.267
-0.22193	-0.3712	-0.2242	-6.6389	-0.22373	-15.375
-0.22244	-0.37034	-0.2247	-6.66305	-0.22423	-15.4833
-0.22294	-0.372	-0.2252	-6.68835	-0.22473	-15.5917
-0.22344	-0.37311	-0.2257	-6.7139	-0.22523	-15.7003
-0.22394	-0.37404	-0.2262	-6.73945	-0.22573	-15.812
-0.22445	-0.3771	-0.2267	-6.7644	-0.22623	-15.9249
-0.22494	-0.37787	-0.2272	-6.78855	-0.22673	-16.0342
-0.22543	-0.37752	-0.2277	-6.8136	-0.22723	-16.1431
-0.22593	-0.3776	-0.2282	-6.8395	-0.22773	-16.2593
-0.22644	-0.37488	-0.2287	-6.8647	-0.22823	-16.3791
-0.22694	-0.37444	-0.22919	-6.8878	-0.22873	-16.4961
-0.22744	-0.3756	-0.22969	-6.91085	-0.22922	-16.6123
-0.22793	-0.37371	-0.23019	-6.93535	-0.22972	-16.7298
-0.22843	-0.37247	-0.23069	-6.9614	-0.23022	-16.8502
-0.22893	-0.37274	-0.23119	-6.9885	-0.23071	-16.9743
-0.22943	-0.37348	-0.23169	-7.01635	-0.23121	-17.1006
-0.22994	-0.37499	-0.23219	-7.04585	-0.23171	-17.2254
-0.23043	-0.37643	-0.23269	-7.0758	-0.23221	-17.3492
-0.23092	-0.37695	-0.23318	-7.10535	-0.23272	-17.4758
-0.23142	-0.37802	-0.23368	-7.13335	-0.23321	-17.6041
-0.23193	-0.37973	-0.23418	-7.1554	-0.23371	-17.7325
-0.23243	-0.38022	-0.23468	-7.1638	-0.23421	-17.8607
-0.23294	-0.37928	-0.23518	-7.1643	-0.23471	-17.9864
-0.23344	-0.37788	-0.23568	-7.1627	-0.23521	-18.1103
-0.23394	-0.37742	-0.23618	-7.1658	-0.23571	-18.2374
-0.23443	-0.3784	-0.23668	-7.17995	-0.23621	-18.3697
-0.23493	-0.37822	-0.23718	-7.2033	-0.23671	-18.5044
-0.23543	-0.37868	-0.23768	-7.2292	-0.23721	-18.6387
-0.23594	-0.38027	-0.23818	-7.2557	-0.23771	-18.7722
-0.23643	-0.38072	-0.23868	-7.2828	-0.23821	-18.9024
-0.23694	-0.38212	-0.23918	-7.30995	-0.23871	-19.0301
-0.23744	-0.38488	-0.23967	-7.33715	-0.23921	-19.159
-0.23794	-0.38576	-0.24017	-7.36415	-0.23971	-19.2826
-0.23844	-0.38561	-0.24067	-7.39265	-0.24021	-19.4089
-0.23894	-0.38758	-0.24117	-7.42235	-0.24071	-19.5469
-0.23945	-0.38994	-0.24167	-7.4463	-0.2412	-19.6886
-0.23994	-0.39112	-0.24217	-7.46725	-0.2417	-19.8318
-0.24043	-0.39193	-0.24267	-7.4948	-0.2422	-19.9778
-0.24092	-0.39059	-0.24317	-7.5266	-0.2427	-20.1253
-0.24142	-0.39054	-0.24367	-7.5546	-0.2432	-20.2721
-0.24193	-0.39274	-0.24417	-7.57855	-0.2437	-20.4172
-0.24243	-0.3921	-0.24467	-7.60725	-0.2442	-20.5554
-0.24293	-0.39154	-0.24517	-7.6386	-0.2447	-20.6906
-0.24343	-0.39177	-0.24567	-7.66645	-0.2452	-20.8363
-0.24393	-0.39125	-0.24617	-7.695	-0.2457	-20.9874
-0.24442	-0.39052	-0.24667	-7.72515	-0.2462	-21.1382
-0.24492	-0.39117	-0.24717	-7.7556	-0.2467	-21.291
-0.24542	-0.39309	-0.24767	-7.7863	-0.2472	-21.4415
-0.24592	-0.39474	-0.24817	-7.8153	-0.2477	-21.5921
-0.24642	-0.39572	-0.24866	-7.83965	-0.2482	-21.7463
-0.24692	-0.39482	-0.24916	-7.86445	-0.2487	-21.893
-0.24742	-0.39387	-0.24966	-7.89495	-0.2492	-22.0162
-0.24792	-0.394	-0.25016	-7.9251	-0.2497	-22.1423
-0.24842	-0.39371	-0.25066	-7.95345	-0.2502	-22.2954
-0.24892	-0.39483	-0.25116	-7.984	-0.2507	-22.455
-0.24942	-0.39551	-0.25166	-8.01535	-0.2512	-22.6089
-0.24992	-0.39323	-0.25216	-8.0443	-0.2517	-22.7669
-0.25041	-0.39263	-0.25266	-8.0627	-0.2522	-22.9326
-0.25091	-0.3927	-0.25316	-8.06705	-0.2527	-23.097
-0.25142	-0.39192	-0.25366	-8.0802	-0.25319	-23.2603
-0.25192	-0.39255	-0.25416	-8.104	-0.2537	-23.421
-0.25242	-0.3947	-0.25466	-8.137	-0.2542	-23.5771
-0.25292	-0.39591	-0.25516	-8.16865	-0.2547	-23.7372
-0.25343	-0.39683	-0.25566	-8.20155	-0.25519	-23.9038
-0.25393	-0.3977	-0.25616	-8.23525	-0.25569	-24.0746
-0.25442	-0.39711	-0.25666	-8.2689	-0.25619	-24.2469
-0.25492	-0.39758	-0.25716	-8.30065	-0.25669	-24.4175
-0.25543	-0.39944	-0.25766	-8.33155	-0.25719	-24.5884
-0.25593	-0.4001	-0.25816	-8.36475	-0.25769	-24.7593
-0.25643	-0.39988	-0.25865	-8.3995	-0.25819	-24.9262
-0.25693	-0.3997	-0.25915	-8.4344	-0.25869	-25.091
-0.25743	-0.40075	-0.25965	-8.4664	-0.25919	-25.2602
-0.25793	-0.40404	-0.26015	-8.49205	-0.25969	-25.4321
-0.25843	-0.40566	-0.26065	-8.519	-0.26019	-25.6044
-0.25893	-0.40504	-0.26115	-8.55185	-0.26069	-25.7788
-0.25943	-0.40538	-0.26165	-8.5866	-0.26119	-25.9524
-0.25993	-0.40446	-0.26215	-8.62275	-0.26169	-26.1237
-0.26042	-0.40486	-0.26265	-8.66035	-0.26219	-26.295
-0.26091	-0.40588	-0.26315	-8.69825	-0.26269	-26.4704
-0.26142	-0.40387	-0.26365	-8.7354	-0.26319	-26.6517
-0.26192	-0.40234	-0.26415	-8.7711	-0.26368	-26.8354
-0.26242	-0.40303	-0.26465	-8.80715	-0.26418	-27.0234
-0.26292	-0.40346	-0.26515	-8.8437	-0.26468	-27.2195
-0.26342	-0.40339	-0.26565	-8.8807	-0.26518	-27.4163
-0.26392	-0.40474	-0.26614	-8.9191	-0.26568	-27.6102
-0.26442	-0.4055	-0.26664	-8.9583	-0.26618	-27.8065
-0.26493	-0.40688	-0.26714	-8.99805	-0.26668	-28.0062
-0.26543	-0.40766	-0.26764	-9.03735	-0.26718	-28.2076
-0.26593	-0.4061	-0.26814	-9.07635	-0.26768	-28.4048
-0.26643	-0.40447	-0.26864	-9.11535	-0.26818	-28.5784
-0.26693	-0.4046	-0.26914	-9.15305	-0.26868	-28.7268
-0.26743	-0.40664	-0.26964	-9.19085	-0.26918	-28.8872
-0.26793	-0.4105	-0.27014	-9.22755	-0.26968	-29.0708
-0.26842	-0.41371	-0.27064	-9.262	-0.27018	-29.2618
-0.26892	-0.41361	-0.27114	-9.29855	-0.27068	-29.4625
-0.26942	-0.41362	-0.27164	-9.33685	-0.27118	-29.6682
-0.26991	-0.41402	-0.27214	-9.3765	-0.27168	-29.8743
-0.27041	-0.41243	-0.27264	-9.41845	-0.27218	-30.0825
-0.27092	-0.41185	-0.27314	-9.4601	-0.27268	-30.2894
-0.27142	-0.41491	-0.27364	-9.4994	-0.27318	-30.4978
-0.27192	-0.41664	-0.27414	-9.5359	-0.27368	-30.7071
-0.27242	-0.41638	-0.27464	-9.5727	-0.27418	-30.9125
-0.27293	-0.41676	-0.27514	-9.6109	-0.27468	-31.1185
-0.27343	-0.41615	-0.27563	-9.64935	-0.27518	-31.3302
-0.27393	-0.41684	-0.27613	-9.68575	-0.27568	-31.5459
-0.27442	-0.418	-0.27664	-9.7227	-0.27618	-31.7607
-0.27492	-0.4182	-0.27714	-9.7643	-0.27668	-31.9738
-0.27543	-0.41907	-0.27764	-9.80865	-0.27718	-32.1874
-0.27593	-0.41908	-0.27813	-9.8532	-0.27767	-32.3961
-0.27644	-0.41847	-0.27863	-9.89715	-0.27817	-32.5946
-0.27694	-0.41806	-0.27913	-9.94045	-0.27867	-32.7959
-0.27744	-0.41805	-0.27963	-9.9832	-0.27917	-33.0111
-0.27793	-0.41862	-0.28013	-10.0261	-0.27967	-33.2333
-0.27843	-0.42045	-0.28063	-10.0707	-0.28017	-33.4453
-0.27892	-0.42171	-0.28113	-10.1169	-0.28067	-33.6479
-0.27942	-0.42091	-0.28163	-10.1637	-0.28117	-33.8629
-0.27991	-0.42024	-0.28213	-10.2094	-0.28167	-34.0891
-0.28041	-0.41944	-0.28263	-10.2556	-0.28217	-34.3143
-0.28092	-0.41911	-0.28313	-10.3046	-0.28267	-34.5374
-0.28142	-0.41958	-0.28363	-10.3552	-0.28317	-34.759
-0.28192	-0.42232	-0.28413	-10.4056	-0.28367	-34.9754
-0.28242	-0.42595	-0.28462	-10.4545	-0.28417	-35.1913
-0.28292	-0.42872	-0.28512	-10.5032	-0.28467	-35.4192
-0.28342	-0.43114	-0.28562	-10.5524	-0.28517	-35.6572
-0.28392	-0.4314	-0.28613	-10.6013	-0.28567	-35.8938
-0.28441	-0.43061	-0.28663	-10.6509	-0.28617	-36.1271
-0.28492	-0.42746	-0.28712	-10.7015	-0.28667	-36.3645
-0.28542	-0.42454	-0.28762	-10.7536	-0.28717	-36.608
-0.28592	-0.42429	-0.28812	-10.8056	-0.28767	-36.8545
-0.28641	-0.42295	-0.28862	-10.8573	-0.28817	-37.1015
-0.28691	-0.42272	-0.28912	-10.9098	-0.28867	-37.347
-0.28741	-0.42435	-0.28962	-10.9634	-0.28916	-37.5874
-0.28791	-0.42429	-0.29012	-11.0167	-0.28966	-37.8286
-0.28841	-0.42521	-0.29062	-11.0695	-0.29016	-38.0696
-0.28891	-0.42542	-0.29112	-11.1214	-0.29066	-38.3064
-0.28939	-0.42336	-0.29162	-11.1738	-0.29117	-38.5471
-0.28989	-0.42369	-0.29212	-11.2289	-0.29167	-38.7957
-0.2904	-0.42456	-0.29262	-11.2857	-0.29216	-39.0427
-0.2909	-0.42414	-0.29312	-11.3448	-0.29266	-39.2861
-0.29141	-0.4264	-0.29362	-11.4049	-0.29316	-39.5337
-0.29192	-0.42915	-0.29412	-11.466	-0.29366	-39.7849
-0.29242	-0.42953	-0.29462	-11.5288	-0.29416	-40.0399
-0.29291	-0.43027	-0.29511	-11.5908	-0.29466	-40.2946
-0.29341	-0.43164	-0.29561	-11.6472	-0.29516	-40.5433
-0.2939	-0.43388	-0.29612	-11.6982	-0.29566	-40.7837
-0.2944	-0.43817	-0.29661	-11.7423	-0.29616	-41.0325
-0.29491	-0.4413	-0.29711	-11.7635	-0.29666	-41.3006
-0.29542	-0.44066	-0.29761	-11.7589	-0.29716	-41.5725
-0.29592	-0.43983	-0.29811	-11.7461	-0.29766	-41.8382
-0.29641	-0.43903	-0.29861	-11.745	-0.29816	-42.0809
-0.29692	-0.43781	-0.29911	-11.7875	-0.29866	-42.2531
-0.29742	-0.4376	-0.29961	-11.8376	-0.29916	-42.4127
-0.29792	-0.43734	-0.30011	-11.8941	-0.29966	-42.645
-0.29842	-0.43649	-0.30061	-11.9526	-0.30015	-42.9108
		-0.30111	-12.0112	-0.30066	-43.1798
		-0.30161	-12.0699	-0.30116	-43.4516
		-0.30211	-12.128	-0.30165	-43.7255
		-0.30261	-12.1849	-0.30215	-44.0036
		-0.30311	-12.2367	-0.30265	-44.2826
		-0.30361	-12.2854	-0.30315	-44.5607
		-0.30411	-12.3402	-0.30365	-44.8394
		-0.30461	-12.4012	-0.30415	-45.1166
		-0.3051	-12.4631	-0.30465	-45.3906
		-0.3056	-12.5261	-0.30515	-45.6596
		-0.3061	-12.5897	-0.30565	-45.9286
		-0.3066	-12.6508	-0.30615	-46.1974
		-0.3071	-12.7124	-0.30665	-46.4584
		-0.3076	-12.7772	-0.30715	-46.7074
		-0.3081	-12.843	-0.30765	-46.9573
		-0.3086	-12.9089	-0.30815	-47.2304
		-0.3091	-12.9748	-0.30865	-47.5122
		-0.3096	-13.0417	-0.30915	-47.7666
		-0.3101	-13.1095	-0.30965	-47.9968
		-0.3106	-13.1769	-0.31015	-48.2461
		-0.3111	-13.2386	-0.31065	-48.5154
		-0.3116	-13.2973	-0.31115	-48.7813
		-0.3121	-13.3613	-0.31165	-49.0512
		-0.3126	-13.4284	-0.31215	-49.3344
		-0.3131	-13.4963	-0.31265	-49.6258
		-0.3136	-13.5657	-0.31315	-49.9253
		-0.3141	-13.636	-0.31365	-50.2355
		-0.3146	-13.707	-0.31415	-50.5444
		-0.3151	-13.7756	-0.31465	-50.851
		-0.3156	-13.8397	-0.31515	-51.1614
		-0.3161	-13.9053	-0.31565	-51.4682
		-0.3166	-13.9753	-0.31615	-51.7687
		-0.31709	-14.0447	-0.31665	-52.0678
		-0.31759	-14.1168	-0.31715	-52.3644
		-0.31809	-14.1928	-0.31765	-52.6706
		-0.31859	-14.2676	-0.31815	-52.9897
		-0.31909	-14.3393	-0.31865	-53.2999
		-0.31959	-14.4122	-0.31915	-53.597
		-0.32009	-14.488	-0.31965	-53.8826
		-0.32059	-14.5646	-0.32015	-54.1442
		-0.32109	-14.6412	-0.32064	-54.4084
		-0.32159	-14.7178	-0.32114	-54.6965
		-0.32209	-14.7951	-0.32164	-54.9878
		-0.32259	-14.8739	-0.32214	-55.2783
		-0.32309	-14.9533	-0.32264	-55.5636
		-0.32359	-15.0336	-0.32314	-55.8478
		-0.32409	-15.1128	-0.32364	-56.1546
		-0.32459	-15.1787	-0.32414	-56.4749
		-0.32509	-15.2179	-0.32464	-56.7859
		-0.32559	-15.2606	-0.32514	-57.0947
		-0.32609	-15.3288	-0.32564	-57.418
		-0.32659	-15.4061	-0.32614	-57.7398
		-0.32709	-15.4869	-0.32664	-58.0506
		-0.32759	-15.5689	-0.32714	-58.3719
		-0.32808	-15.6489	-0.32764	-58.6933
		-0.32858	-15.7251	-0.32814	-59.0011
		-0.32908	-15.8033	-0.32864	-59.297
		-0.32958	-15.885	-0.32914	-59.5846
		-0.33008	-15.968	-0.32964	-59.8877
		-0.33058	-16.0524	-0.33014	-60.215
		-0.33108	-16.1369	-0.33064	-60.547
		-0.33158	-16.2128	-0.33114	-60.8651
		-0.33208	-16.2702	-0.33164	-61.1746
		-0.33258	-16.3331	-0.33214	-61.4901
		-0.33308	-16.4167	-0.33264	-61.8068
		-0.33358	-16.5068	-0.33313	-62.1147
		-0.33408	-16.5988	-0.33363	-62.4281
		-0.33458	-16.6928	-0.33413	-62.7643
		-0.33508	-16.7864	-0.33463	-63.1145
		-0.33558	-16.8779	-0.33514	-63.466
		-0.33608	-16.967	-0.33564	-63.8093
		-0.33658	-17.0399	-0.33613	-64.1421
		-0.33708	-17.084	-0.33663	-64.4742
		-0.33757	-17.1345	-0.33713	-64.8032
		-0.33807	-17.2078	-0.33763	-65.1224
		-0.33857	-17.289	-0.33813	-65.4298
		-0.33907	-17.3757	-0.33863	-65.7418
		-0.33957	-17.4623	-0.33913	-66.0791
		-0.34007	-17.5508	-0.33963	-66.425
		-0.34057	-17.6417	-0.34013	-66.7607
		-0.34107	-17.7336	-0.34063	-67.0849
		-0.34157	-17.8261	-0.34113	-67.402
		-0.34207	-17.9215	-0.34163	-67.7392
		-0.34257	-18.0173	-0.34213	-68.0939
		-0.34307	-18.1133	-0.34263	-68.4478
		-0.34357	-18.2108	-0.34313	-68.8047
		-0.34407	-18.3067	-0.34363	-69.1552
		-0.34457	-18.3986	-0.34413	-69.4895
		-0.34507	-18.4936	-0.34463	-69.8128
		-0.34557	-18.5935	-0.34513	-70.1299
		-0.34606	-18.6928	-0.34563	-70.4416
		-0.34657	-18.792	-0.34613	-70.7434
		-0.34707	-18.889	-0.34663	-71.0338
		-0.34757	-18.9729	-0.34713	-71.3476
		-0.34807	-19.0513	-0.34763	-71.6922
		-0.34857	-19.1452	-0.34812	-72.0598
		-0.34907	-19.2492	-0.34863	-72.4482
		-0.34957	-19.3526	-0.34913	-72.82
		-0.35006	-19.4551	-0.34963	-73.1578
		-0.35056	-19.5549	-0.35013	-73.492
		-0.35106	-19.6503	-0.35063	-73.8494
		-0.35156	-19.744	-0.35112	-74.22
		-0.35206	-19.841	-0.35162	-74.5835
		-0.35256	-19.94	-0.35212	-74.9396
		-0.35306	-20.041	-0.35262	-75.2885
		-0.35356	-20.1446	-0.35312	-75.6288
		-0.35406	-20.2383	-0.35362	-75.9798
		-0.35456	-20.3239	-0.35412	-76.3546
		-0.35506	-20.4194	-0.35463	-76.7342
		-0.35556	-20.5176	-0.35512	-77.101
		-0.35606	-20.6118	-0.35562	-77.4649
		-0.35656	-20.7146	-0.35612	-77.8414
		-0.35706	-20.8268	-0.35662	-78.2324
		-0.35756	-20.9426	-0.35712	-78.6209
		-0.35805	-21.0583	-0.35762	-78.9968
		-0.35855	-21.1693	-0.35812	-79.3696
		-0.35905	-21.2779	-0.35862	-79.7482
		-0.35955	-21.3881	-0.35912	-80.128
		-0.36005	-21.4962	-0.35962	-80.508
		-0.36055	-21.6041	-0.36012	-80.9
		-0.36106	-21.7184	-0.36062	-81.2984
		-0.36156	-21.835	-0.36112	-81.6792
		-0.36206	-21.9499	-0.36162	-82.0448
		-0.36256	-22.0624	-0.36212	-82.3936
		-0.36305	-22.166	-0.36261	-82.7032
		-0.36355	-22.2662	-0.36311	-82.964
		-0.36405	-22.3798	-0.36361	-83.2504
		-0.36455	-22.5036	-0.36412	-83.6176
		-0.36505	-22.629	-0.36462	-84.0208
		-0.36555	-22.751	-0.36512	-84.424
		-0.36605	-22.8683	-0.36562	-84.808
		-0.36655	-22.9836	-0.36612	-85.1824
		-0.36705	-23.0894	-0.36661	-85.5624
		-0.36755	-23.1729	-0.36711	-85.944
		-0.36805	-23.261	-0.36761	-86.3
		-0.36855	-23.3728	-0.36811	-86.5856
		-0.36905	-23.4853	-0.36861	-86.8608
		-0.36955	-23.5985	-0.36911	-87.2264
		-0.37005	-23.7235	-0.36961	-87.648
		-0.37055	-23.8513	-0.37011	-88.0768
		-0.37105	-23.9728	-0.37061	-88.4984
		-0.37155	-24.0938	-0.37111	-88.896
		-0.37205	-24.2153	-0.37161	-89.2552
		-0.37255	-24.3346	-0.37211	-89.6024
		-0.37305	-24.4514	-0.37261	-89.9728
		-0.37355	-24.5636	-0.37311	-90.3472
		-0.37405	-24.6779	-0.37361	-90.7048
		-0.37454	-24.8009	-0.37411	-91.0704
		-0.37504	-24.924	-0.37461	-91.4584
		-0.37554	-25.0482	-0.37511	-91.8608
		-0.37604	-25.1774	-0.37561	-92.272
		-0.37654	-25.3072	-0.37611	-92.6808
		-0.37704	-25.4367	-0.37661	-93.08
		-0.37754	-25.5632	-0.37711	-93.4688
		-0.37804	-25.6862	-0.3776	-93.8624
		-0.37854	-25.8127	-0.3781	-94.2712
		-0.37904	-25.9395	-0.37861	-94.6752
		-0.37954	-26.0669	-0.37911	-95.0576
		-0.38004	-26.2014	-0.37961	-95.4488
		-0.38054	-26.3353	-0.38011	-95.8736
		-0.38104	-26.4652	-0.38061	-96.3056
		-0.38154	-26.5958	-0.38111	-96.6736
		-0.38204	-26.7308	-0.38161	-96.9936
		-0.38254	-26.8681	-0.3821	-97.3576
		-0.38304	-27.0079	-0.3826	-97.7576
		-0.38354	-27.147	-0.3831	-98.1736
		-0.38404	-27.2822	-0.3836	-98.604
		-0.38454	-27.4182	-0.3841	-99.0096
		-0.38504	-27.5522	-0.3846	-99.3904
		-0.38553	-27.678	-0.3851	-99.7608
		-0.38603	-27.809	-0.3856	-100.135
		-0.38654	-27.952	-0.3861	-100.533
		-0.38704	-28.0988	-0.3866	-100.939
		-0.38754	-28.2483	-0.3871	-101.33
		-0.38804	-28.397	-0.3876	-101.713
		-0.38854	-28.5428	-0.3881	-102.121
		-0.38904	-28.6852	-0.3886	-102.538
		-0.38953	-28.8306	-0.3891	-102.951
		-0.39003	-28.9796	-0.3896	-103.362
		-0.39053	-29.1282	-0.3901	-103.765
		-0.39103	-29.2781	-0.3906	-104.158
		-0.39153	-29.4248	-0.3911	-104.52
		-0.39203	-29.5687	-0.39161	-104.85
		-0.39253	-29.7167	-0.39211	-105.222
		-0.39303	-29.8711	-0.39264	-105.657
		-0.39353	-30.0276	-0.39321	-106.14
		-0.39403	-30.1805	-0.39393	-106.721
		-0.39453	-30.3263	-0.3946	-107.245
		-0.39503	-30.4748	-0.3951	-107.638
		-0.39553	-30.628	-0.3956	-108.017
		-0.39603	-30.7727	-0.3961	-108.388
		-0.39653	-30.9103	-0.3966	-108.743
		-0.39703	-31.0288	-0.3971	-109.107
		-0.39752	-31.0999	-0.3976	-109.506
		-0.39802	-31.1825	-0.3981	-109.946
		-0.39853	-31.3263	-0.3986	-110.431
		-0.39902	-31.4887	-0.3991	-110.906
		-0.39952	-31.6482	-0.3996	-111.344
		-0.40002	-31.8093	-0.4001	-111.767
		-0.40052	-31.9738	-0.4006	-112.186
		-0.40102	-32.1372	-0.4011	-112.614
		-0.40152	-32.2991	-0.4016	-113.058
		-0.40202	-32.4601	-0.40209	-113.494
		-0.40252	-32.6179	-0.40259	-113.914
		-0.40303	-32.7736	-0.40309	-114.302
		-0.40352	-32.9224	-0.40359	-114.638
		-0.40402	-33.0583	-0.40409	-114.919
		-0.40452	-33.1917	-0.40459	-115.18
		-0.40502	-33.3364	-0.40509	-115.445
		-0.40552	-33.4928	-0.40559	-115.754
		-0.40602	-33.6572	-0.40609	-116.126
		-0.40652	-33.8272	-0.40659	-116.522
		-0.40702	-33.9978	-0.40709	-116.956
		-0.40752	-34.1654	-0.40759	-117.428
		-0.40802	-34.331	-0.40809	-117.928
		-0.40852	-34.4941	-0.40859	-118.43
		-0.40902	-34.6499	-0.40909	-118.924
		-0.40952	-34.7921	-0.40959	-119.41
		-0.41002	-34.9261	-0.41009	-119.874
		-0.41052	-35.0699	-0.41059	-120.33
		-0.41102	-35.2268	-0.41109	-120.769
		-0.41152	-35.394	-0.41159	-121.153
		-0.41202	-35.568	-0.41209	-121.489
		-0.41252	-35.7422	-0.41259	-121.84
		-0.41302	-35.9143	-0.41309	-122.229
		-0.41352	-36.0833	-0.41359	-122.642
		-0.41402	-36.252	-0.41409	-123.091
		-0.41451	-36.426	-0.41459	-123.565
		-0.41501	-36.6013	-0.41508	-124.046
		-0.41551	-36.7755	-0.41558	-124.518
		-0.41601	-36.9501	-0.41608	-124.955
		-0.41651	-37.1219	-0.41658	-125.39
		-0.41701	-37.2964	-0.41708	-125.848
		-0.41751	-37.4766	-0.41758	-126.303
		-0.41801	-37.6579	-0.41808	-126.718
		-0.41851	-37.8379	-0.41858	-127.082
		-0.41901	-38.0157	-0.41908	-127.451
		-0.41951	-38.1885	-0.41958	-127.865
		-0.42001	-38.3575	-0.42008	-128.322
		-0.42051	-38.5294	-0.42058	-128.798
		-0.42101	-38.7081	-0.42108	-129.271
		-0.42151	-38.8924	-0.42158	-129.731
		-0.42201	-39.0793	-0.42208	-130.165
		-0.42251	-39.2625	-0.42258	-130.544
		-0.42301	-39.4346	-0.42308	-130.912
		-0.42351	-39.6005	-0.42358	-131.329
		-0.42401	-39.7716	-0.42408	-131.797
		-0.42451	-39.9549	-0.42458	-132.313
		-0.42501	-40.1468	-0.42508	-132.834
		-0.42551	-40.337	-0.42558	-133.329
		-0.426	-40.5222	-0.42608	-133.773
		-0.4265	-40.69	-0.42658	-134.152
		-0.427	-40.7947	-0.42708	-134.503
		-0.4275	-40.8304	-0.42758	-134.92
		-0.428	-40.9248	-0.42808	-135.41
		-0.4285	-41.0783	-0.42858	-135.922
		-0.429	-41.2762	-0.42908	-136.446
		-0.4295	-41.4693	-0.42958	-136.946
		-0.43	-41.6508	-0.43008	-137.427
		-0.4305	-41.8282	-0.43058	-137.927
		-0.431	-42.0185	-0.43108	-138.422
		-0.4315	-42.221	-0.43158	-138.882
		-0.432	-42.4222	-0.43208	-139.324
		-0.4325	-42.6212	-0.43258	-139.766
		-0.433	-42.8205	-0.43308	-140.186
		-0.4335	-43.0123	-0.43358	-140.551
		-0.434	-43.2026	-0.43408	-140.93
		-0.4345	-43.3978	-0.43458	-141.345
		-0.435	-43.5921	-0.43508	-141.726
		-0.4355	-43.7843	-0.43557	-142.151
		-0.436	-43.9666	-0.43607	-142.631
		-0.4365	-44.1435	-0.43657	-143.06
		-0.437	-44.3301	-0.43707	-143.51
		-0.4375	-44.5162	-0.43757	-144.028
		-0.438	-44.6849	-0.43807	-144.542
		-0.4385	-44.8428	-0.43857	-144.982
		-0.43899	-45.0207	-0.43907	-145.38
		-0.43949	-45.218	-0.43957	-145.817
		-0.43999	-45.4121	-0.44007	-146.277
		-0.44049	-45.6058	-0.44057	-146.716
		-0.44099	-45.8017	-0.44107	-147.173
		-0.44149	-45.984	-0.44157	-147.658
		-0.44199	-46.1527	-0.44207	-148.102
		-0.44249	-46.3419	-0.44257	-148.529
		-0.44299	-46.5459	-0.44307	-148.981
		-0.44349	-46.7471	-0.44357	-149.41
		-0.44399	-46.9498	-0.44407	-149.862
		-0.44449	-47.1513	-0.44457	-150.366
		-0.44499	-47.3526	-0.44507	-150.842
		-0.44549	-47.5521	-0.44557	-151.234
		-0.44599	-47.753	-0.44607	-151.517
		-0.44649	-47.9607	-0.44657	-151.787
		-0.44699	-48.1694	-0.44707	-152.195
		-0.44749	-48.3779	-0.44757	-152.698
		-0.44799	-48.5906	-0.44807	-153.178
		-0.44849	-48.8083	-0.44857	-153.572
		-0.44899	-49.0262	-0.44907	-153.922
		-0.44949	-49.2445	-0.44957	-154.306
		-0.44999	-49.4639	-0.45007	-154.721
		-0.45049	-49.682	-0.45057	-155.138
		-0.45099	-49.8995	-0.45107	-155.576
		-0.45149	-50.1125	-0.45157	-156.078
		-0.45199	-50.32	-0.45207	-156.617
		-0.45249	-50.524	-0.45257	-157.155
		-0.45299	-50.728	-0.45307	-157.672
		-0.45349	-50.932	-0.45357	-158.166
		-0.45399	-51.117	-0.45407	-158.673
		-0.45449	-51.2855	-0.45457	-159.17
		-0.45498	-51.4445	-0.45507	-159.665
		-0.45548	-51.617	-0.45557	-160.21
		-0.45598	-51.83	-0.45607	-160.763
		-0.45648	-52.055	-0.45657	-161.262
		-0.45698	-52.2755	-0.45707	-161.662
		-0.45748	-52.489	-0.45757	-162.031
		-0.45798	-52.6965	-0.45807	-162.455
		-0.45848	-52.9	-0.45857	-162.921
		-0.45898	-53.103	-0.45906	-163.382
		-0.45948	-53.309	-0.45956	-163.81
		-0.45998	-53.5155	-0.46006	-164.219
		-0.46048	-53.7265	-0.46056	-164.587
		-0.46098	-53.9365	-0.46106	-164.988
		-0.46148	-54.145	-0.46156	-165.478
		-0.46198	-54.366	-0.46206	-165.946
		-0.46248	-54.5995	-0.46256	-166.414
		-0.46298	-54.8305	-0.46306	-166.943
		-0.46348	-55.059	-0.46356	-167.479
		-0.46398	-55.292	-0.46406	-167.964
		-0.46448	-55.5325	-0.46456	-168.388
		-0.46498	-55.7755	-0.46506	-168.811
		-0.46548	-56.0185	-0.46556	-169.294
		-0.46598	-56.2555	-0.46606	-169.839
		-0.46648	-56.483	-0.46656	-170.408
		-0.46698	-56.7005	-0.46706	-170.922
		-0.46748	-56.895	-0.46756	-171.343
		-0.46798	-57.06	-0.46806	-171.76
		-0.46848	-57.235	-0.46856	-172.239
		-0.46898	-57.4425	-0.46906	-172.735
		-0.46948	-57.672	-0.46956	-173.244
		-0.46998	-57.907	-0.47006	-173.778
		-0.47048	-58.1285	-0.47056	-174.276
		-0.47098	-58.3415	-0.47106	-174.766
		-0.47148	-58.5605	-0.47156	-175.286
		-0.47198	-58.7825	-0.47206	-175.818
		-0.47248	-59.007	-0.47256	-176.394
		-0.47297	-59.2405	-0.47306	-176.956
		-0.47347	-59.4805	-0.47355	-177.443
		-0.47397	-59.714	-0.47405	-177.92
		-0.47447	-59.9365	-0.47455	-178.358
		-0.47497	-60.1555	-0.47505	-178.78
		-0.47547	-60.383	-0.47555	-179.294
		-0.47597	-60.6195	-0.47605	-179.85
		-0.47647	-60.8575	-0.47655	-180.386
		-0.47697	-61.1005	-0.47705	-180.857
		-0.47747	-61.3405	-0.47755	-181.222
		-0.47797	-61.555	-0.47805	-181.522
		-0.47847	-61.719	-0.47855	-181.974
		-0.47897	-61.8385	-0.47905	-182.574
		-0.47947	-61.994	-0.47955	-183.091
		-0.47997	-62.2165	-0.48005	-183.51
		-0.48047	-62.4685	-0.48055	-183.93
		-0.48097	-62.7255	-0.48105	-184.38
		-0.48147	-62.964	-0.48155	-184.838
		-0.48197	-63.1765	-0.48205	-185.342
		-0.48247	-63.3935	-0.48255	-185.912
		-0.48296	-63.6345	-0.48305	-186.477
		-0.48346	-63.886	-0.48355	-187.013
		-0.48396	-64.14	-0.48405	-187.514
		-0.48446	-64.386	-0.48455	-187.89
		-0.48496	-64.621	-0.48505	-188.246
		-0.48546	-64.844	-0.48555	-188.715
		-0.48596	-65.0685	-0.48605	-189.133
		-0.48646	-65.3075	-0.48655	-189.488
		-0.48696	-65.5515	-0.48705	-189.958
		-0.48746	-65.791	-0.48755	-190.53
		-0.48796	-66.033	-0.48805	-191.099
		-0.48846	-66.296	-0.48855	-191.617
		-0.48896	-66.5735	-0.48905	-192.102
		-0.48946	-66.8495	-0.48955	-192.642
		-0.48996	-67.1205	-0.49005	-193.23
		-0.49046	-67.386	-0.49055	-193.726
		-0.49096	-67.634	-0.49105	-194.114
		-0.49146	-67.8545	-0.49155	-194.578
		-0.49196	-68.0625	-0.49205	-195.134
		-0.49246	-68.286	-0.49254	-195.681
		-0.49296	-68.525	-0.49305	-196.202
		-0.49346	-68.7685	-0.49354	-196.625
		-0.49396	-69.023	-0.49404	-197.023
		-0.49445	-69.283	-0.49454	-197.502
		-0.49495	-69.5365	-0.49504	-197.85
		-0.49545	-69.789	-0.49554	-198.015
		-0.49596	-70.04	-0.49604	-198.096
		-0.49646	-70.278	-0.49654	-198.262
		-0.49696	-70.518	-0.49704	-198.651
		-0.49745	-70.776	-0.49754	-199.265
		-0.49795	-71.041	-0.49804	-199.89
		-0.49845	-71.3	-0.49854	-200.482
		-0.49895	-71.5355	-0.49904	-201.02
		-0.49945	-71.7175	-0.49954	-201.52
		-0.49995	-71.861	-0.50004	-202.014
		-0.50045	-72.0505	-0.50054	-202.474
		-0.50096	-72.301	-0.50104	-202.898
		-0.50145	-72.5635	-0.50154	-203.39
		-0.50195	-72.8265	-0.50204	-203.963
		-0.50245	-73.0745	-0.50253	-204.574
		-0.50295	-73.308	-0.50303	-205.21
		-0.50345	-73.5555	-0.50354	-205.799
		-0.50395	-73.8035	-0.50404	-206.368
		-0.50445	-74.046	-0.50454	-206.995
		-0.50495	-74.3025	-0.50504	-207.643
		-0.50545	-74.571	-0.50554	-208.222
		-0.50595	-74.846	-0.50604	-208.737
		-0.50645	-75.1215	-0.50654	-209.198
		-0.50695	-75.392	-0.50703	-209.515
		-0.50745	-75.6405	-0.50753	-209.766
		-0.50795	-75.8775	-0.50803	-210.15
		-0.50845	-76.1365	-0.50853	-210.574
		-0.50895	-76.3995	-0.50903	-210.889
		-0.50945	-76.6345	-0.50953	-211.253
		-0.50995	-76.8695	-0.51003	-211.742
		-0.51045	-77.127	-0.51054	-212.246
		-0.51095	-77.3775	-0.51103	-212.778
		-0.51145	-77.6145	-0.51153	-213.394
		-0.51195	-77.857	-0.51203	-214.06
		-0.51245	-78.1255	-0.51253	-214.73
		-0.51294	-78.4065	-0.51303	-215.359
		-0.51344	-78.669	-0.51353	-215.926
		-0.51394	-78.933	-0.51403	-216.447
		-0.51444	-79.2085	-0.51453	-216.962
		-0.51494	-79.481	-0.51503	-217.482
		-0.51544	-79.759	-0.51553	-217.965
		-0.51594	-80.055	-0.51603	-218.406
		-0.51644	-80.352	-0.51653	-218.861
		-0.51694	-80.6215	-0.51703	-219.357
		-0.51744	-80.861	-0.51753	-219.902
		-0.51794	-81.0975	-0.51803	-220.527
		-0.51844	-81.334	-0.51852	-221.178
		-0.51894	-81.5555	-0.51902	-221.794
		-0.51944	-81.768	-0.51952	-222.254
		-0.51994	-81.976	-0.52002	-222.458
		-0.52044	-82.193	-0.52053	-222.621
		-0.52094	-82.439	-0.52103	-222.787
		-0.52144	-82.7125	-0.52152	-223.002
		-0.52194	-83.0015	-0.52202	-223.446
		-0.52244	-83.3085	-0.52252	-224.082
		-0.52294	-83.623	-0.52302	-224.765
		-0.52344	-83.9175	-0.52352	-225.4
		-0.52394	-84.197	-0.52402	-225.932
		-0.52444	-84.473	-0.52452	-226.38
		-0.52494	-84.7475	-0.52502	-226.903
		-0.52544	-85.024	-0.52552	-227.57
		-0.52594	-85.281	-0.52602	-228.269
		-0.52644	-85.494	-0.52652	-228.914
		-0.52693	-85.702	-0.52702	-229.462
		-0.52744	-85.9385	-0.52752	-229.854
		-0.52794	-86.1925	-0.52802	-230.101
		-0.52844	-86.4495	-0.52852	-230.28
		-0.52894	-86.7115	-0.52902	-230.446
		-0.52944	-86.995	-0.52952	-230.727
		-0.52995	-87.283	-0.53002	-231.28
		-0.53047	-87.569	-0.53052	-231.977
		-0.53105	-87.8685	-0.53102	-232.552
		-0.53177	-88.2505	-0.53152	-232.914
		-0.53243	-88.613	-0.53202	-233.241
		-0.53293	-88.8975	-0.53252	-233.759
		-0.53343	-89.185	-0.53302	-234.448
		-0.53393	-89.45	-0.53351	-235.13
		-0.53443	-89.7085	-0.53401	-235.708
		-0.53493	-89.985	-0.53451	-236.214
		-0.53543	-90.2715	-0.53501	-236.718
		-0.53593	-90.5605	-0.53551	-237.19
		-0.53643	-90.8315	-0.53601	-237.631
		-0.53693	-91.061	-0.53651	-238.129
		-0.53743	-91.276	-0.53701	-238.736
		-0.53793	-91.5325	-0.53751	-239.436
		-0.53842	-91.83	-0.53801	-240.114
		-0.53892	-92.1355	-0.53851	-240.715
		-0.53942	-92.4285	-0.53901	-241.267
		-0.53992	-92.7005	-0.53951	-241.805
		-0.54042	-92.9675	-0.54001	-242.309
		-0.54092	-93.2395	-0.54051	-242.745
		-0.54142	-93.5165	-0.54101	-243.242
		-0.54192	-93.8065	-0.54151	-243.867
		-0.54242	-94.0995	-0.542	-244.491
		-0.54291	-94.398	-0.5425	-245.046
		-0.54341	-94.734	-0.543	-245.641
		-0.54391	-95.09	-0.5435	-246.195
		-0.54441	-95.4165	-0.544	-246.57
		-0.54491	-95.684	-0.5445	-246.97
		-0.54541	-95.9425	-0.545	-247.48
		-0.54591	-96.2205	-0.5455	-247.939
		-0.54641	-96.4845	-0.546	-248.227
		-0.54691	-96.7315	-0.5465	-248.5
		-0.54741	-96.954	-0.547	-248.953
		-0.54791	-97.155	-0.5475	-249.534
		-0.54841	-97.361	-0.548	-250.196
		-0.54891	-97.579	-0.5485	-250.888
		-0.54941	-97.812	-0.549	-251.508
		-0.54991	-98.075	-0.54949	-251.944
		-0.55041	-98.3585	-0.54999	-252.29
		-0.55091	-98.6595	-0.55049	-252.81
		-0.55141	-98.9675	-0.55099	-253.417
		-0.55191	-99.257	-0.55149	-253.988
		-0.55241	-99.536	-0.55199	-254.631
		-0.5529	-99.8235	-0.55249	-255.202
		-0.5534	-100.108	-0.55299	-255.544
		-0.5539	-100.385	-0.55349	-255.837
		-0.5544	-100.687	-0.55399	-256.203
		-0.5549	-101.014	-0.55449	-256.556
		-0.5554	-101.343	-0.55499	-256.785
		-0.5559	-101.66	-0.55549	-257.021
		-0.5564	-101.96	-0.55599	-257.462
		-0.5569	-102.269	-0.55649	-258.03
		-0.5574	-102.597	-0.55699	-258.576
		-0.5579	-102.9	-0.55749	-259.114
		-0.5584	-103.153	-0.55799	-259.786
		-0.5589	-103.383	-0.55849	-260.611
		-0.5594	-103.631	-0.55899	-261.417
		-0.5599	-103.887	-0.55949	-262.086
		-0.5604	-104.168	-0.55999	-262.702
		-0.5609	-104.504	-0.56049	-263.357
		-0.5614	-104.841	-0.56099	-264.074
		-0.5619	-105.118	-0.56149	-264.74
		-0.5624	-105.382	-0.56199	-265.272
		-0.5629	-105.689	-0.56249	-265.814
		-0.5634	-106.001	-0.56298	-266.399
		-0.5639	-106.279	-0.56348	-267.002
		-0.5644	-106.513	-0.56399	-267.562
		-0.5649	-106.706	-0.56449	-267.962
		-0.5654	-106.942	-0.56499	-268.194
		-0.5659	-107.263	-0.56549	-268.49
		-0.5664	-107.618	-0.56599	-269.003
		-0.5669	-107.968	-0.56649	-269.625
		-0.5674	-108.271	-0.56699	-270.294
		-0.5679	-108.528	-0.56749	-270.864
		-0.5684	-108.789	-0.56799	-271.351
		-0.5689	-109.055	-0.56849	-271.81
		-0.5694	-109.286	-0.56899	-272.038
		-0.56989	-109.513	-0.56948	-272.207
		-0.57039	-109.793	-0.56998	-272.556
		-0.57089	-110.064	-0.57048	-273.004
		-0.57139	-110.309	-0.57098	-273.458
		-0.57189	-110.577	-0.57148	-273.958
		-0.57239	-110.857	-0.57198	-274.45
		-0.57289	-111.141	-0.57248	-274.863
		-0.57339	-111.419	-0.57298	-275.29
		-0.57389	-111.725	-0.57348	-275.819
		-0.57439	-112.08	-0.57398	-276.442
		-0.57489	-112.454	-0.57448	-277.141
		-0.57539	-112.815	-0.57498	-277.802
		-0.57589	-113.183	-0.57548	-278.338
		-0.57639	-113.559	-0.57598	-278.852
		-0.57689	-113.923	-0.57648	-279.381
		-0.57739	-114.286	-0.57698	-279.822
		-0.57789	-114.63	-0.57747	-280.228
		-0.57839	-114.933	-0.57797	-280.725
		-0.57889	-115.216	-0.57847	-281.439
		-0.57939	-115.496	-0.57897	-282.297
		-0.57989	-115.796	-0.57947	-283.066
		-0.58039	-116.107	-0.57997	-283.679
		-0.58089	-116.417	-0.58047	-284.267
		-0.58139	-116.737	-0.58097	-284.874
		-0.58189	-117.001	-0.58147	-285.465
		-0.58239	-117.16	-0.58197	-285.943
		-0.58289	-117.341	-0.58247	-286.41
		-0.58339	-117.615	-0.58297	-287.021
		-0.58389	-117.921	-0.58347	-287.62
		-0.58439	-118.219	-0.58397	-288.218
		-0.58489	-118.51	-0.58447	-288.901
		-0.58538	-118.832	-0.58497	-289.728
		-0.58588	-119.162	-0.58547	-290.617
		-0.58638	-119.468	-0.58597	-291.198
		-0.58688	-119.753	-0.58647	-291.43
		-0.58738	-120.039	-0.58697	-291.661
		-0.58788	-120.338	-0.58747	-291.889
		-0.58838	-120.615	-0.58797	-291.971
		-0.58888	-120.817	-0.58847	-292.218
		-0.58938	-120.951	-0.58897	-292.654
		-0.58988	-121.103	-0.58947	-293.238
		-0.59038	-121.372	-0.58997	-293.877
		-0.59088	-121.742	-0.59047	-294.507
		-0.59138	-122.113	-0.59097	-295.031
		-0.59188	-122.481	-0.59146	-295.486
		-0.59238	-122.838	-0.59196	-295.97
		-0.59288	-123.18	-0.59246	-296.498
		-0.59338	-123.514	-0.59296	-297.142
		-0.59388	-123.854	-0.59346	-297.877
		-0.59438	-124.185	-0.59396	-298.457
		-0.59487	-124.481	-0.59446	-298.919
		-0.59537	-124.773	-0.59496	-299.329
		-0.59587	-125.055	-0.59546	-299.747
		-0.59637	-125.269	-0.59596	-300.237
		-0.59687	-125.51	-0.59646	-300.763
		-0.59737	-125.859	-0.59696	-301.308
		-0.59786	-126.217	-0.59745	-301.846
		-0.59835	-126.522	-0.59795	-302.486
[truncated: 4 more rows]

## Sheet: Figure 2b
	Ni(OH)x/Cu		Cu		Ni(OH)2
X-axis	Y-axis
E (V vs. RHE)	FE of NH3 (%)	Standard deviation	FE of NH3 (%)	Standard deviation	FE of NH3 (%)	Standard deviation
-0.3	90.8827	2.29717	72.4467	3.6698	62.8697	1.53886
-0.25	91.6442	2.65325	63.6323	3.4923	55.8236	0.97572
-0.2	89.4531	1.52312	54.1538	2.17758	50.6108	0.53125
-0.15	84.2835	2.92694	48.6005	2.72502	45.0912	1.58749
-0.1	74.4248	1.70564	42.6914	1.56115	36.9907	0.31056
-0.05	68.7039	1.92014	37.7313	2.15599	32.455	0.48747
0	56.4768	1.09804	28.5597	1.89336	28.4834	1.22892

## Sheet: Figure 2c
	Ni(OH)2		Cu		Ni(OH)x/Cu
X-axis	Y-axis
E (V vs. RHE)	Normalized NH3 yield (μmol h-1 cm-2)	Standard deviation	Normalized NH3 yield (μmol h-1 cm-2)	Standard deviation	Normalized NH3 yield (μmol h-1 cm-2)	Standard deviation
-0.3	0.68249	0.04109	1.34836	0.11582	1.97565	0.08355
-0.25	0.56012	0.0321	1.03472	0.11174	1.75996	0.06962
-0.2	0.34812	0.01852	0.69994	0.0433	1.58834	0.0421
-0.15	0.24808	0.00384	0.55391	0.02718	1.31509	0.09426
-0.1	0.21227	0.00936	0.38163	0.01632	0.91742	0.01677
-0.05	0.16739	0.00866	0.28651	0.00783	0.70108	0.05161
0	0.08023	0.00133	0.18594	0.00826	0.41418	0.01751

## Sheet: Figure 2d
	Ni(OH)x/Cu	Cu	Ni(OH)2
X-axis	Y-axis
E (V vs. RHE)	NH3 current density (mA cm-2)
-0.3	-639.615	-295.128	-0.4856
-0.25	-576.455	-212.948	-0.36176
-0.2	-517.984	-145.939	-0.275
-0.15	-430.714	-117.129	-0.21422
-0.1	-298.226	-79.5294	-0.12723
-0.05	-224.44	-59.8992	-0.10466
0	-136.224	-39.2993	-0.04775

## Sheet: Figure 2e
15NH4Cl		15NO3-		14NH4Cl		14NO3-
X-axis	Y-axis	X-axis	Y-axis	X-axis	Y-axis	X-axis	Y-axis
Chemical shift (ppm)	Intensity (a. u.)	Chemical shift (ppm)	Intensity (a. u.)	Chemical shift (ppm)	Intensity (a. u.)	Chemical shift (ppm)	Intensity (a. u.)
5.78333	-6.63429	5.58006	1.99161	5.84569	6.3383	5.80671	-8.74522
5.78348	-6.63399	5.58021	1.99501	5.84584	6.33847	5.80686	-8.74024
5.78363	-6.63362	5.58037	2.0004	5.84599	6.33269	5.80701	-8.70572
5.78378	-6.62607	5.58052	2.00583	5.84615	6.3269	5.80716	-8.67088
5.78394	-6.61852	5.58067	2.00462	5.8463	6.32007	5.80732	-8.67056
5.78409	-6.63414	5.58083	1.99951	5.84645	6.31323	5.80747	-8.66994
5.78424	-6.64969	5.58098	1.99424	5.8466	6.30254	5.80762	-8.66932
5.78439	-6.65545	5.58113	1.98897	5.84676	6.29202	5.80778	-8.6687
5.78455	-6.64917	5.58128	1.98735	5.84691	6.2815	5.80793	-8.6522
5.7847	-6.63534	5.58144	1.98573	5.84706	6.27099	5.80808	-8.63572
5.78485	-6.62143	5.58159	1.98646	5.84722	6.27695	5.80823	-8.61924
5.78501	-6.61919	5.58174	1.98723	5.84737	6.28291	5.80839	-8.60244
5.78516	-6.61687	5.5819	1.988	5.84752	6.27379	5.80854	-8.5984
5.78531	-6.61463	5.58205	1.98877	5.84767	6.26468	5.80869	-8.59434
5.78546	-6.61231	5.5822	1.98877	5.84783	6.27344	5.80884	-8.5903
5.78562	-6.60454	5.58235	1.98881	5.84798	6.31043	5.809	-8.58594
5.78577	-6.59669	5.58251	1.98885	5.84813	6.34741	5.80915	-8.57816
5.78592	-6.59609	5.58266	1.98889	5.84829	6.35635	5.8093	-8.5704
5.78608	-6.60738	5.58281	1.99104	5.84844	6.33725	5.80946	-8.56262
5.78623	-6.62009	5.58296	1.99319	5.84859	6.31814	5.80961	-8.55484
5.78638	-6.62554	5.58312	1.99534	5.84874	6.30464	5.80976	-8.54706
5.78653	-6.62143	5.58327	1.99752	5.8489	6.30797	5.80991	-8.53928
5.78669	-6.61732	5.58342	1.99748	5.84905	6.3227	5.81007	-8.5315
5.78684	-6.61276	5.58358	1.99748	5.8492	6.3376	5.81022	-8.52372
5.78699	-6.6082	5.58373	2.00109	5.84935	6.34619	5.81037	-8.54052
5.78714	-6.61799	5.58388	2.00474	5.84951	6.33795	5.81053	-8.55702
5.7873	-6.62779	5.58403	2.00652	5.84966	6.32585	5.81068	-8.57382
5.78745	-6.63526	5.58419	2.00445	5.84981	6.31376	5.81083	-8.5903
5.7876	-6.64274	5.58434	2.00194	5.84997	6.30061	5.81098	-8.61644
5.78776	-6.63586	5.58449	2.00336	5.85012	6.28746	5.81114	-8.64226
5.78791	-6.62898	5.58464	2.00311	5.85027	6.28256	5.81129	-8.63852
5.78806	-6.61702	5.5848	1.99643	5.85042	6.27765	5.81144	-8.63448
5.78821	-6.60506	5.58495	1.98755	5.85058	6.27274	5.81159	-8.62732
5.78837	-6.60745	5.5851	1.98257	5.85073	6.26783	5.81175	-8.62016
5.78852	-6.60984	5.58526	1.98553	5.85088	6.27309	5.8119	-8.61302
5.78867	-6.59878	5.58541	1.98849	5.85104	6.27835	5.81205	-8.60586
5.78883	-6.58772	5.58556	1.99169	5.85119	6.29202	5.81221	-8.62234
5.78898	-6.57665	5.58571	1.99493	5.85134	6.30587	5.81236	-8.63884
5.78913	-6.56559	5.58587	1.99781	5.85149	6.31183	5.81251	-8.65532
5.78928	-6.57246	5.58602	2.00068	5.85165	6.31796	5.81266	-8.6715
5.78944	-6.57934	5.58617	1.99967	5.8518	6.31569	5.81282	-8.68426
5.78959	-6.58622	5.58633	1.9987	5.85195	6.31341	5.81297	-8.697
5.78974	-6.5931	5.58648	1.99813	5.8521	6.3078	5.81312	-8.6799
5.78989	-6.60484	5.58663	1.9976	5.85226	6.30236	5.81328	-8.66248
5.79005	-6.61657	5.58678	1.99704	5.85241	6.28904	5.81343	-8.62982
5.7902	-6.6147	5.58694	1.99651	5.85256	6.27572	5.81358	-8.59714
5.79035	-6.61284	5.58709	1.99473	5.85272	6.28028	5.81373	-8.54768
5.79051	-6.6162	5.58724	1.99298	5.85287	6.29342	5.81389	-8.52778
5.79066	-6.63153	5.58739	1.99124	5.85302	6.29851	5.81404	-8.56386
5.79081	-6.64281	5.58755	1.9895	5.85317	6.29535	5.81419	-8.59994
5.79096	-6.63728	5.5877	1.99007	5.85333	6.29991	5.81434	-8.60804
5.79112	-6.62285	5.58785	1.99067	5.85348	6.31306	5.8145	-8.61582
5.79127	-6.6156	5.58801	1.99124	5.85363	6.322	5.81465	-8.62826
5.79142	-6.61807	5.58816	1.99185	5.85379	6.31411	5.8148	-8.6407
5.79158	-6.62046	5.58831	1.99404	5.85394	6.31183	5.81496	-8.65314
5.79173	-6.61755	5.58846	1.99627	5.85409	6.30955	5.81511	-8.66528
5.79188	-6.62173	5.58862	1.99849	5.85424	6.30359	5.81526	-8.66684
5.79203	-6.62913	5.58877	2.00072	5.8544	6.28922	5.81541	-8.66808
5.79219	-6.6245	5.58892	2.00259	5.85455	6.28396	5.81557	-8.66932
5.79234	-6.60521	5.58908	2.00445	5.8547	6.29553	5.81572	-8.67056
5.79249	-6.5931	5.58923	2.0085	5.85485	6.30552	5.81587	-8.68892
5.79264	-6.60013	5.58938	2.00871	5.85501	6.31569	5.81602	-8.70696
5.7928	-6.60708	5.58953	2.00166	5.85516	6.32252	5.81618	-8.7138
5.79295	-6.6174	5.58969	1.99461	5.85531	6.32936	5.81633	-8.69078
5.7931	-6.62764	5.58984	1.98901	5.85547	6.32988	5.81648	-8.6718
5.79326	-6.64513	5.58999	1.98735	5.85562	6.31358	5.81664	-8.68238
5.79341	-6.66255	5.59014	1.9878	5.85577	6.30622	5.81679	-8.70416
5.79356	-6.67272	5.5903	1.98824	5.85592	6.31569	5.81694	-8.72594
5.79371	-6.68281	5.59045	1.98893	5.85608	6.32778	5.81709	-8.73838
5.79387	-6.69604	5.5906	1.98966	5.85623	6.33146	5.81725	-8.75082
5.79402	-6.7021	5.59076	1.98792	5.85638	6.33094	5.8174	-8.76328
5.79417	-6.69657	5.59091	1.98618	5.85654	6.33059	5.81755	-8.77572
5.79433	-6.67661	5.59106	1.98225	5.85669	6.32953	5.81771	-8.77446
5.79448	-6.6562	5.59121	1.98225	5.85684	6.32866	5.81786	-8.77292
5.79463	-6.65014	5.59137	1.9829	5.85699	6.32392	5.81801	-8.77166
5.79478	-6.64939	5.59152	1.98358	5.85715	6.31937	5.81816	-8.77012
5.79494	-6.64857	5.59167	1.98452	5.8573	6.31481	5.81832	-8.75768
5.79509	-6.64865	5.59183	1.98545	5.85745	6.31025	5.81847	-8.74492
5.79524	-6.64872	5.59198	1.98432	5.8576	6.31411	5.81862	-8.76234
5.79539	-6.63414	5.59213	1.98322	5.85776	6.31814	5.81877	-8.77944
5.79555	-6.61956	5.59228	1.97994	5.85791	6.322	5.81893	-8.80154
5.7957	-6.60499	5.59244	1.98055	5.85806	6.32603	5.81908	-8.82332
5.79585	-6.59041	5.59259	1.98464	5.85822	6.32936	5.81923	-8.83234
5.79601	-6.59527	5.59274	1.98873	5.85837	6.33286	5.81939	-8.81118
5.79616	-6.60005	5.59289	1.99282	5.85852	6.34163	5.81954	-8.7754
5.79631	-6.61837	5.59305	1.99695	5.85867	6.34198	5.81969	-8.73932
5.79646	-6.63661	5.5932	1.99578	5.85883	6.33444	5.81984	-8.70354
5.79662	-6.64222	5.59335	1.99076	5.85898	6.33549	5.82	-8.66746
5.79677	-6.63339	5.59351	1.98788	5.85913	6.3418	5.82015	-8.66808
5.79692	-6.62868	5.59366	1.98504	5.85929	6.33129	5.8203	-8.69826
5.79708	-6.63108	5.59381	1.98488	5.85944	6.32182	5.82046	-8.73994
5.79723	-6.64229	5.59396	1.98476	5.85959	6.32936	5.82061	-8.78132
5.79738	-6.65343	5.59412	1.98464	5.85974	6.33637	5.82076	-8.77446
5.79753	-6.66823	5.59427	1.98452	5.8599	6.32655	5.82091	-8.73744
5.79769	-6.67578	5.59442	1.9878	5.86005	6.30815	5.82107	-8.7194
5.79784	-6.67519	5.59458	1.99108	5.8602	6.29833	5.82122	-8.75082
5.79799	-6.66016	5.59473	1.99007	5.86035	6.3106	5.82137	-8.80558
5.79814	-6.64423	5.59488	1.98516	5.86051	6.32305	5.82152	-8.86034
5.7983	-6.64266	5.59503	1.98278	5.86066	6.33181	5.82168	-8.8653
5.79845	-6.65216	5.59519	1.98042	5.86081	6.34075	5.82183	-8.84042
5.7986	-6.6544	5.59534	1.97779	5.86097	6.34128	5.82198	-8.84104
5.79876	-6.64723	5.59549	1.9752	5.86112	6.3418	5.82214	-8.84166
5.79891	-6.64005	5.59564	1.97508	5.86127	6.33935	5.82229	-8.84042
5.79906	-6.6405	5.5958	1.97499	5.86142	6.3369	5.82244	-8.83918
5.79921	-6.64095	5.59595	1.97487	5.86158	6.33444	5.82259	-8.82486
5.79937	-6.64139	5.5961	1.97479	5.86173	6.33199	5.82275	-8.81056
5.79952	-6.64184	5.59626	1.97718	5.86188	6.32796	5.8229	-8.79624
5.79967	-6.6322	5.59641	1.97957	5.86204	6.32392	5.82305	-8.78194
5.79983	-6.62255	5.59656	1.98196	5.86219	6.31989	5.82321	-8.7726
5.79998	-6.61291	5.59671	1.98435	5.86234	6.31604	5.82336	-8.76328
5.80013	-6.60327	5.59687	1.98407	5.86249	6.31498	5.82351	-8.73714
5.80028	-6.60723	5.59702	1.98379	5.86265	6.31411	5.82366	-8.74056
5.80044	-6.61119	5.59717	1.97982	5.8628	6.30219	5.82382	-8.78972
5.80059	-6.61874	5.59733	1.97585	5.86295	6.28185	5.82397	-8.83856
5.80074	-6.61912	5.59748	1.97645	5.8631	6.26731	5.82412	-8.84976
5.80089	-6.60685	5.59763	1.9803	5.86326	6.26976	5.82427	-8.81086
5.80105	-6.58734	5.59778	1.98415	5.86341	6.26801	5.82443	-8.74802
5.8012	-6.57777	5.59794	1.98476	5.86356	6.25784	5.82458	-8.71474
5.80135	-6.58248	5.59809	1.98294	5.86372	6.24189	5.82473	-8.71474
5.80151	-6.59669	5.59824	1.98111	5.86387	6.24277	5.82489	-8.7443
5.80166	-6.61082	5.59839	1.97909	5.86402	6.2617	5.82504	-8.74492
5.80181	-6.61156	5.59855	1.97706	5.86417	6.2808	5.82519	-8.74522
5.80196	-6.61224	5.5987	1.97329	5.86433	6.29448	5.82534	-8.74958
5.80212	-6.60813	5.59885	1.96953	5.86448	6.30815	5.8255	-8.75362
5.80227	-6.60394	5.59901	1.96405	5.86463	6.30499	5.82565	-8.77602
5.80242	-6.59983	5.59916	1.96187	5.86478	6.30201	5.8258	-8.82798
5.80258	-6.59564	5.59931	1.96458	5.86494	6.2936	5.82596	-8.87838
5.80273	-6.59063	5.59946	1.96928	5.86509	6.28518	5.82611	-8.8986
5.80288	-6.58555	5.59962	1.97305	5.86524	6.27677	5.82626	-8.88522
5.80303	-6.58054	5.59977	1.97686	5.8654	6.26836	5.82641	-8.84198
5.80319	-6.57545	5.59992	1.97868	5.86555	6.2638	5.82657	-8.79686
5.80334	-6.58211	5.60008	1.98055	5.8657	6.25924	5.82672	-8.78162
5.80349	-6.58869	5.60023	1.97864	5.86585	6.27151	5.82687	-8.79126
5.80364	-6.59579	5.60038	1.97674	5.86601	6.28396	5.82702	-8.80092
5.8038	-6.60282	5.60053	1.97597	5.86616	6.30254	5.82718	-8.76452
5.80395	-6.60229	5.60069	1.97714	5.86631	6.32112	5.82733	-8.7278
5.8041	-6.60887	5.60084	1.97905	5.86647	6.32287	5.82748	-8.70416
5.80426	-6.62039	5.60099	1.97771	5.86662	6.3248	5.82764	-8.71008
5.80441	-6.61755	5.60114	1.97366	5.86677	6.31884	5.82779	-8.7306
5.80456	-6.60947	5.6013	1.96965	5.86692	6.31288	5.82794	-8.7807
5.80471	-6.61568	5.60145	1.96932	5.86708	6.30692	5.82809	-8.82984
5.80487	-6.62726	5.6016	1.969	5.86723	6.30114	5.82825	-8.84882
5.80502	-6.63885	5.60176	1.9694	5.86738	6.28869	5.8284	-8.83668
5.80517	-6.63736	5.60191	1.96981	5.86753	6.27642	5.82855	-8.82456
5.80532	-6.63579	5.60206	1.97021	5.86769	6.26415	5.82871	-8.82082
5.80548	-6.63422	5.60221	1.97062	5.86784	6.25188	5.82886	-8.81678
5.80563	-6.63265	5.60237	1.96835	5.86799	6.23996	5.82901	-8.81274
5.80578	-6.63003	5.60252	1.96608	5.86815	6.22822	5.82916	-8.8087
5.80594	-6.62741	5.60267	1.96381	5.8683	6.21279	5.82932	-8.81864
5.80609	-6.6248	5.60283	1.96154	5.86845	6.20578	5.82947	-8.82828
5.80624	-6.62211	5.60298	1.95952	5.8686	6.21524	5.82962	-8.80682
5.80639	-6.62592	5.60313	1.95749	5.86876	6.24154	5.82977	-8.7555
5.80655	-6.62973	5.60328	1.95546	5.86891	6.26783	5.82993	-8.70976
5.8067	-6.62861	5.60344	1.95344	5.86906	6.27747	5.83008	-8.6939
5.80685	-6.63459	5.60359	1.95401	5.86922	6.26713	5.83023	-8.70914
5.80701	-6.63377	5.60374	1.95461	5.86937	6.24855	5.83039	-8.72408
5.80716	-6.61859	5.60389	1.95907	5.86952	6.23453	5.83054	-8.77354
5.80731	-6.6079	5.60405	1.96357	5.86967	6.22068	5.83069	-8.82268
5.80746	-6.60431	5.6042	1.9673	5.86983	6.22068	5.83084	-8.84104
5.80762	-6.60573	5.60435	1.97107	5.86998	6.23751	5.831	-8.82922
5.80777	-6.60715	5.60451	1.97094	5.87013	6.24487	5.83115	-8.8174
5.80792	-6.60902	5.60466	1.97082	5.87028	6.25223	5.8313	-8.83514
5.80807	-6.61082	5.60481	1.96811	5.87044	6.25644	5.83146	-8.851
5.80823	-6.62061	5.60496	1.96539	5.87059	6.26064	5.83161	-8.837
5.80838	-6.63033	5.60512	1.96454	5.87074	6.26485	5.83176	-8.80962
5.80853	-6.62577	5.60527	1.96693	5.8709	6.26923	5.83191	-8.78194
5.80869	-6.62113	5.60542	1.97046	5.87105	6.27467	5.83207	-8.78224
5.80884	-6.62196	5.60557	1.97074	5.8712	6.2801	5.83222	-8.78256
5.80899	-6.6227	5.60573	1.96916	5.87135	6.28554	5.83237	-8.79376
5.80914	-6.62345	5.60588	1.96762	5.87151	6.29097	5.83252	-8.80464
5.8093	-6.6242	5.60603	1.96989	5.87166	6.28641	5.83268	-8.81366
5.80945	-6.61418	5.60619	1.9722	5.87181	6.28185	5.83283	-8.82268
5.8096	-6.60409	5.60634	1.97191	5.87197	6.29413	5.83298	-8.84478
5.80976	-6.60342	5.60649	1.96969	5.87212	6.30657	5.83314	-8.837
5.80991	-6.60992	5.60664	1.97017	5.87227	6.31428	5.83329	-8.81616
5.81006	-6.62054	5.6068	1.9739	5.87242	6.32217	5.83344	-8.79532
5.81021	-6.61672	5.60695	1.97658	5.87258	6.32147	5.83359	-8.79904
5.81037	-6.60708	5.6071	1.9773	5.87273	6.32094	5.83375	-8.80246
5.81052	-6.59743	5.60726	1.97548	5.87288	6.32182	5.8339	-8.8059
5.81067	-6.59975	5.60741	1.97042	5.87303	6.32287	5.83405	-8.80932
5.81082	-6.60207	5.60756	1.96596	5.87319	6.32392	5.83421	-8.79376
5.81098	-6.60439	5.60771	1.96345	5.87334	6.32498	5.83436	-8.7779
5.81113	-6.60663	5.60787	1.96604	5.87349	6.31832	5.83451	-8.76202
5.81128	-6.61837	5.60802	1.96863	5.87365	6.31165	5.83466	-8.74616
5.81144	-6.63011	5.60817	1.96746	5.8738	6.30499	5.83482	-8.75176
5.81159	-6.63197	5.60832	1.96628	5.87395	6.29851	5.83497	-8.75704
5.81174	-6.62659	5.60848	1.96681	5.8741	6.30973	5.83512	-8.76234
5.81189	-6.62943	5.60863	1.96738	5.87426	6.32094	5.83527	-8.76762
5.81205	-6.63945	5.60878	1.96794	5.87441	6.32375	5.83543	-8.77758
5.8122	-6.63915	5.60894	1.96851	5.87456	6.32673	5.83558	-8.78722
5.81235	-6.62442	5.60909	1.96722	5.87472	6.31376	5.83573	-8.767
5.81251	-6.59751	5.60924	1.96592	5.87487	6.30096	5.83589	-8.74678
5.81266	-6.57777	5.60939	1.96462	5.87502	6.29658	5.83604	-8.7586
5.81281	-6.57762	5.60955	1.96333	5.87517	6.2922	5.83619	-8.77012
5.81296	-6.59175	5.6097	1.96454	5.87533	6.30447	5.83634	-8.78194
5.81312	-6.59542	5.60985	1.9658	5.87548	6.31691	5.8365	-8.79344
5.81327	-6.58473	5.61001	1.96705	5.87563	6.31358	5.83665	-8.7978
5.81342	-6.57493	5.61016	1.96831	5.87578	6.31025	5.8368	-8.80184
5.81357	-6.57949	5.61031	1.9673	5.87594	6.30815	5.83695	-8.7779
5.81373	-6.59601	5.61046	1.96628	5.87609	6.32305	5.83711	-8.75394
5.81388	-6.61254	5.61062	1.96527	5.87624	6.33795	5.83726	-8.7527
5.81403	-6.6156	5.61077	1.96426	5.8764	6.33602	5.83741	-8.781
5.81419	-6.61867	5.61092	1.96458	5.87655	6.32568	5.83757	-8.80932
5.81434	-6.6162	5.61107	1.96491	5.8767	6.31551	5.83772	-8.80776
5.81449	-6.61373	5.61123	1.96523	5.87685	6.28852	5.83787	-8.81896
5.81464	-6.61127	5.61138	1.96555	5.87701	6.26152	5.83802	-8.82984
5.8148	-6.6088	5.61153	1.9658	5.87716	6.25837	5.83818	-8.8258
5.81495	-6.59557	5.61169	1.96604	5.87731	6.27204	5.83833	-8.7919
5.8151	-6.58233	5.61184	1.96239	5.87747	6.27835	5.83848	-8.7359
5.81526	-6.58405	5.61199	1.95879	5.87762	6.26783	5.83864	-8.67958
5.81541	-6.60005	5.61214	1.95943	5.87777	6.26801	5.83879	-8.67118
5.81556	-6.61201	5.6123	1.96008	5.87792	6.28501	5.83894	-8.66278
5.81571	-6.60955	5.61245	1.96073	5.87808	6.30096	5.83909	-8.6603
5.81587	-6.59407	5.6126	1.96142	5.87823	6.30009	5.83925	-8.6575
5.81602	-6.59295	5.61276	1.9602	5.87838	6.30184	5.8394	-8.68456
5.81617	-6.60641	5.61291	1.95899	5.87853	6.30377	5.83955	-8.71162
5.81632	-6.62697	5.61306	1.95777	5.87869	6.30552	5.8397	-8.71038
5.81648	-6.6381	5.61321	1.9566	5.87884	6.30745	5.83986	-8.70914
5.81663	-6.63489	5.61337	1.95976	5.87899	6.30569	5.84001	-8.7079
5.81678	-6.62906	5.61352	1.96296	5.87915	6.32094	5.84016	-8.70634
5.81694	-6.62315	5.61367	1.96612	5.8793	6.33602	5.84032	-8.72438
5.81709	-6.61635	5.61382	1.96932	5.87945	6.33444	5.84047	-8.74242
5.81724	-6.60955	5.61398	1.96956	5.8796	6.33023	5.84062	-8.76048
5.81739	-6.61396	5.61413	1.96985	5.87976	6.32603	5.84077	-8.7782
5.81755	-6.61837	5.61428	1.97009	5.87991	6.32077	5.84093	-8.78132
5.8177	-6.61336	5.61444	1.97038	5.88006	6.31551	5.84108	-8.78442
5.81785	-6.60117	5.61459	1.97001	5.88022	6.31025	5.84123	-8.78754
5.81801	-6.59048	5.61474	1.96969	5.88037	6.30499	5.84139	-8.79064
5.81816	-6.59407	5.61489	1.96932	5.88052	6.29973	5.84154	-8.81056
5.81831	-6.60349	5.61505	1.969	5.88067	6.29448	5.84169	-8.83046
5.81846	-6.61291	5.6152	1.9692	5.88083	6.28624	5.84184	-8.81864
5.81862	-6.61156	5.61535	1.96944	5.88098	6.27817	5.842	-8.80682
5.81877	-6.61022	5.61551	1.9658	5.88113	6.27099	5.84215	-8.78286
5.81892	-6.6147	5.61566	1.96215	5.88128	6.26398	5.8423	-8.72874
5.81907	-6.63354	5.61581	1.96033	5.88144	6.2617	5.84245	-8.67678
5.81923	-6.65478	5.61596	1.95854	5.88159	6.27642	5.84261	-8.65438
5.81938	-6.66883	5.61612	1.95676	5.88174	6.29202	5.84276	-8.66528
5.81953	-6.6639	5.61627	1.95498	5.8819	6.29097	5.84291	-8.70572
5.81969	-6.65896	5.61642	1.95806	5.88205	6.28291	5.84307	-8.72034
5.81984	-6.65089	5.61657	1.96114	5.8822	6.29185	5.84322	-8.70478
5.81999	-6.64281	5.61673	1.96422	5.88235	6.30079	5.84337	-8.67648
5.82014	-6.63474	5.61688	1.9673	5.88251	6.2929	5.84352	-8.67772
5.8203	-6.62667	5.61703	1.97187	5.88266	6.28922	5.84368	-8.7082
5.82045	-6.61627	5.61719	1.97649	5.88281	6.30236	5.84383	-8.7387
5.8206	-6.60581	5.61734	1.97706	5.88297	6.33023	5.84398	-8.74802
5.82076	-6.60528	5.61749	1.97374	5.88312	6.34128	5.84414	-8.7275
5.82091	-6.61186	5.61764	1.97285	5.88327	6.34426	5.84429	-8.7051
5.82106	-6.61777	5.6178	1.97585	5.88342	6.33059	5.84444	-8.71256
5.82121	-6.61642	5.61795	1.9786	5.88358	6.29903	5.84459	-8.75488
5.82137	-6.61515	5.6181	1.97747	5.88373	6.26748	5.84475	-8.767
5.82152	-6.62098	5.61826	1.97366	5.88388	6.2475	5.8449	-8.72998
5.82167	-6.62614	5.61841	1.96985	5.88403	6.25556	5.84505	-8.69296
5.82182	-6.62405	5.61856	1.9658	5.88419	6.27414	5.8452	-8.69514
5.82198	-6.60753	5.61871	1.96179	5.88434	6.2759	5.84536	-8.72718
5.82213	-6.58375	5.61887	1.9613	5.88449	6.25206	5.84551	-8.75922
5.82228	-6.57695	5.61902	1.96081	5.88465	6.22822	5.84566	-8.7614
5.82244	-6.58443	5.61917	1.96057	5.8848	6.22015	5.84582	-8.73744
5.82259	-6.58749	5.61932	1.96037	5.88495	6.21209	5.84597	-8.7135
5.82274	-6.5833	5.61948	1.96341	5.8851	6.20613	5.84612	-8.71878
5.82289	-6.58002	5.61963	1.97033	5.88526	6.20017	5.84627	-8.75394
5.82305	-6.57673	5.61978	1.97508	5.88541	6.21104	5.84643	-8.81274
5.8232	-6.57299	5.61994	1.97986	5.88556	6.22208	5.84658	-8.84166
5.82335	-6.56925	5.62009	1.97933	5.88571	6.2326	5.84673	-8.83638
5.82351	-6.57149	5.62024	1.97884	5.88587	6.24312	5.84689	-8.80122
5.82366	-6.57374	5.62039	1.97832	5.88602	6.23786	5.84704	-8.79624
5.82381	-6.57598	5.62055	1.97783	5.88617	6.23277	5.84719	-8.79126
5.82396	-6.57822	5.6207	1.97382	5.88633	6.23558	5.84734	-8.75332
5.82412	-6.58159	5.62085	1.96985	5.88648	6.25521	5.8475	-8.6855
5.82427	-6.58495	5.62101	1.96588	5.88663	6.27484	5.84765	-8.63758
5.82442	-6.58831	5.62116	1.96191	5.88678	6.27782	5.8478	-8.61954
5.82457	-6.59168	5.62131	1.96276	5.88694	6.26082	5.84795	-8.63262
5.82473	-6.6076	5.62146	1.96365	5.88709	6.24382	5.84811	-8.64568
5.82488	-6.62353	5.62162	1.96454	5.88724	6.24259	5.84826	-8.65252
5.82503	-6.6245	5.62177	1.96543	5.8874	6.24154	5.84841	-8.65906
5.82519	-6.61104	5.62192	1.96466	5.88755	6.23733	5.84857	-8.69358
5.82534	-6.59272	5.62207	1.96393	5.8877	6.2333	5.84872	-8.72812
5.82549	-6.58876	5.62223	1.9632	5.88785	6.24592	5.84887	-8.7667
5.82564	-6.58076	5.62238	1.96248	5.88801	6.25872	5.84902	-8.7751
5.8258	-6.56551	5.62253	1.96033	5.88816	6.25661	5.84918	-8.75238
5.82595	-6.5448	5.62269	1.95822	5.88831	6.25451	5.84933	-8.72968
5.8261	-6.53845	5.62284	1.95392	5.88846	6.26082	5.84948	-8.7138
5.82625	-6.55617	5.62299	1.95352	5.88862	6.26713	5.84964	-8.7275
5.82641	-6.57381	5.62314	1.95684	5.88877	6.2666	5.84979	-8.72438
5.82656	-6.58263	5.6233	1.96017	5.88892	6.26608	5.84994	-8.72128
5.82671	-6.5771	5.62345	1.96373	5.88908	6.24978	5.85009	-8.74958
5.82687	-6.5756	5.6236	1.9673	5.88923	6.23347	5.85025	-8.77758
5.82702	-6.58121	5.62376	1.969	5.88938	6.23014	5.8504	-8.79252
5.82717	-6.58764	5.62391	1.9707	5.88953	6.24364	5.85055	-8.77758
5.82732	-6.594	5.62406	1.96835	5.88969	6.24872	5.8507	-8.76918
5.82748	-6.60087	5.62421	1.96215	5.88984	6.25381	5.85086	-8.76048
5.82763	-6.60768	5.62437	1.95992	5.88999	6.25363	5.85101	-8.7499
5.82778	-6.61508	5.62452	1.96158	5.89015	6.27029	5.85116	-8.73932
5.82794	-6.6224	5.62467	1.9647	5.8903	6.27747	5.85132	-8.76078
5.82809	-6.63287	5.62482	1.96782	5.89045	6.28466	5.85147	-8.78194
5.82824	-6.63616	5.62498	1.96932	5.8906	6.29237	5.85162	-8.77198
5.82839	-6.62734	5.62513	1.97082	5.89076	6.30009	5.85177	-8.73216
5.82855	-6.60416	5.62528	1.97451	5.89091	6.31726	5.85193	-8.70696
5.8287	-6.58099	5.62544	1.97435	5.89106	6.31761	5.85208	-8.71132
5.82885	-6.57217	5.62559	1.97236	5.89121	6.29973	5.85223	-8.71692
5.829	-6.57732	5.62574	1.97042	5.89137	6.28185	5.85239	-8.69266
5.82916	-6.58958	5.62589	1.96819	5.89152	6.27975	5.85254	-8.6634
5.82931	-6.59871	5.62605	1.966	5.89167	6.27782	5.85269	-8.68394
5.82946	-6.60783	5.6262	1.97252	5.89183	6.27397	5.85284	-8.74118
5.82962	-6.60185	5.62635	1.97909	5.89198	6.27029	5.853	-8.76856
5.82977	-6.59586	5.6265	1.98281	5.89213	6.2666	5.85315	-8.77042
5.82992	-6.59078	5.62666	1.98006	5.89228	6.26292	5.8533	-8.77198
5.83007	-6.5857	5.62681	1.97888	5.89244	6.25591	5.85345	-8.77166
5.83023	-6.58188	5.62696	1.97775	5.89259	6.24908	5.85361	-8.77136
5.83038	-6.59235	5.62712	1.97617	5.89274	6.25907	5.85376	-8.7698
5.83053	-6.59878	5.62727	1.97463	5.8929	6.26906	5.85391	-8.76824
5.83069	-6.59803	5.62742	1.97143	5.89305	6.27134	5.85407	-8.7947
5.83084	-6.58996	5.62757	1.96827	5.8932	6.27379	5.85422	-8.82114
5.83099	-6.58188	5.62773	1.96511	5.89335	6.29202	5.85437	-8.80932
5.83114	-6.57336	5.62788	1.96195	5.89351	6.31025	5.85452	-8.76732
5.8313	-6.56484	5.62803	1.95773	5.89366	6.32463	5.85468	-8.7443
5.83145	-6.55848	5.62819	1.95356	5.89381	6.32217	5.85483	-8.72096
5.8316	-6.55205	5.62834	1.95583	5.89396	6.31236	5.85498	-8.72842
5.83175	-6.55191	5.62849	1.95814	5.89412	6.30254	5.85514	-8.76544
5.83191	-6.56611	5.62864	1.96227	5.89427	6.29342	5.85529	-8.78598
5.83206	-6.5836	5.6288	1.96645	5.89442	6.28448	5.85544	-8.8062
5.83221	-6.6011	5.62895	1.96434	5.89458	6.29237	5.85559	-8.8118
5.83237	-6.60364	5.6291	1.96227	5.89473	6.30026	5.85575	-8.8174
5.83252	-6.59183	5.62925	1.96025	5.89488	6.30289	5.8559	-8.823
5.83267	-6.57762	5.62941	1.96211	5.89503	6.30552	5.85605	-8.8286
5.83282	-6.56334	5.62956	1.96568	5.89519	6.30815	5.8562	-8.85224
5.83298	-6.56252	5.62971	1.96924	5.89534	6.31078	5.85636	-8.87588
5.83313	-6.5617	5.62987	1.96754	5.89549	6.31551	5.85651	-8.88646
5.83328	-6.57082	5.63002	1.96584	5.89565	6.32024	5.85666	-8.86718
5.83344	-6.57987	5.63017	1.96438	5.8958	6.30815	5.85682	-8.823
5.83359	-6.59699	5.63032	1.96292	5.89595	6.27923	5.85697	-8.77882
5.83374	-6.59975	5.63048	1.96187	5.8961	6.2475	5.85712	-8.78256
5.83389	-6.59228	5.63063	1.9647	5.89626	6.24382	5.85727	-8.7863
5.83405	-6.58473	5.63078	1.96778	5.89641	6.26257	5.85743	-8.77696
5.8342	-6.57628	5.63094	1.96697	5.89656	6.28133	5.85758	-8.76762
5.83435	-6.56783	5.63109	1.96276	5.89671	6.28413	5.85773	-8.7303
5.8345	-6.57022	5.63124	1.96243	5.89687	6.28694	5.85788	-8.69296
5.83466	-6.57254	5.63139	1.96592	5.89702	6.28974	5.85804	-8.70106
5.83481	-6.57486	5.63155	1.9694	5.89717	6.29255	5.85819	-8.7387
5.83496	-6.57717	5.6317	1.97102	5.89733	6.28413	5.85834	-8.75984
5.83512	-6.58824	5.63185	1.96876	5.89748	6.27572	5.8585	-8.7807
5.83527	-6.5993	5.632	1.96624	5.89763	6.28413	5.85865	-8.77944
5.83542	-6.61037	5.63216	1.96762	5.89778	6.29255	5.8588	-8.7779
5.83557	-6.62136	5.63231	1.97119	5.89794	6.30044	5.85895	-8.77664
5.83573	-6.62405	5.63246	1.97086	5.89809	6.30832	5.85911	-8.7751
5.83588	-6.62674	5.63262	1.96673	5.89824	6.31621	5.85926	-8.79252
5.83603	-6.62943	5.63277	1.96264	5.8984	6.3241	5.85941	-8.80994
5.83619	-6.63205	5.63292	1.96187	5.89855	6.32147	5.85957	-8.82736
5.83634	-6.62308	5.63307	1.96503	5.8987	6.31884	5.85972	-8.84478
5.83649	-6.61411	5.63323	1.96596	5.89885	6.31621	5.85987	-8.82176
5.83664	-6.60513	5.63338	1.96693	5.89901	6.31358	5.86002	-8.79874
5.8368	-6.59609	5.63353	1.96786	5.89916	6.31113	5.86018	-8.77758
5.83695	-6.60745	5.63369	1.96884	5.89931	6.30885	5.86033	-8.75612
5.8371	-6.61874	5.63384	1.972	5.89946	6.32322	5.86048	-8.72936
5.83725	-6.62921	5.63399	1.97127	5.89962	6.33777	5.86063	-8.73248
5.83741	-6.6396	5.63414	1.96713	5.89977	6.33847	5.86079	-8.74864
5.83756	-6.6396	5.6343	1.96304	5.89992	6.33935	5.86094	-8.76482
5.83771	-6.62525	5.63445	1.96276	5.90008	6.34023	5.86109	-8.76048
5.83787	-6.61897	5.6346	1.96636	5.90023	6.3411	5.86125	-8.75612
5.83802	-6.61269	5.63475	1.96847	5.90038	6.34075	5.8614	-8.75176
5.83817	-6.6091	5.63491	1.96673	5.90053	6.3404	5.86155	-8.7471
5.83832	-6.60551	5.63506	1.96353	5.90069	6.34005	5.8617	-8.73496
5.83848	-6.60192	5.63521	1.96033	5.90084	6.3397	5.86186	-8.72282
5.83863	-6.59826	5.63537	1.95887	5.90099	6.32988	5.86201	-8.74056
5.83878	-6.59893	5.63552	1.95741	5.90115	6.32007	5.86216	-8.75798
5.83894	-6.5996	5.63567	1.95595	5.9013	6.32708	5.86232	-8.76638
5.83909	-6.59983	5.63582	1.95453	5.90145	6.33427	5.86247	-8.77478
5.83924	-6.60005	5.63598	1.95368	5.9016	6.33146	5.86262	-8.75518
5.83939	-6.59444	5.63613	1.95283	5.90176	6.32866	5.86277	-8.73528
5.83955	-6.58166	5.63628	1.95332	5.90191	6.32585	5.86293	-8.71506
5.8397	-6.56484	5.63644	1.9519	5.90206	6.32305	5.86308	-8.72438
5.83985	-6.5623	5.63659	1.95109	5.90221	6.30867	5.86323	-8.76514
5.84	-6.56656	5.63674	1.95417	5.90237	6.2943	5.86338	-8.80558
5.84016	-6.57082	5.63689	1.95494	5.90252	6.27993	5.86354	-8.83482
5.84031	-6.57598	5.63705	1.95575	5.90267	6.26573	5.86369	-8.83388
5.84046	-6.58114	5.6372	1.95676	5.90283	6.27502	5.86384	-8.81056
5.84062	-6.5863	5.63735	1.95777	5.90298	6.28448	5.864	-8.77198
5.84077	-6.59145	5.6375	1.95879	5.90313	6.30324	5.86415	-8.74368
5.84092	-6.59661	5.63766	1.95984	5.90328	6.30534	5.8643	-8.74492
5.84107	-6.6017	5.63781	1.95943	5.90344	6.30131	5.86445	-8.7474
5.84123	-6.59601	5.63796	1.95903	5.90359	6.29746	5.86461	-8.71972
5.84138	-6.59033	5.63812	1.95875	5.90374	6.30201	5.86476	-8.68768
5.84153	-6.58555	5.63827	1.9585	5.9039	6.28974	5.86491	-8.68518
5.84169	-6.58076	5.63842	1.9585	5.90405	6.27835	5.86507	-8.7023
5.84184	-6.58405	5.63857	1.96049	5.9042	6.26696	5.86522	-8.70448
5.84199	-6.6017	5.63873	1.96353	5.90435	6.27134	5.86537	-8.70292
5.84214	-6.61934	5.63888	1.96272	5.90451	6.27572	5.86552	-8.70136
5.8423	-6.62255	5.63903	1.96179	5.90466	6.28887	5.86568	-8.72874
5.84245	-6.60663	5.63919	1.96085	5.90481	6.30201	5.86583	-8.7558
5.8426	-6.59063	5.63934	1.95968	5.90496	6.31516	5.86598	-8.77572
5.84275	-6.58921	5.63949	1.9585	5.90512	6.32848	5.86613	-8.79532
5.84291	-6.60207	5.63964	1.96154	5.90527	6.32708	5.86629	-8.83202
5.84306	-6.62412	5.6398	1.96458	5.90542	6.32585	5.86644	-8.83856
5.84321	-6.63893	5.63995	1.96738	5.90558	6.32445	5.86659	-8.80838
5.84337	-6.63474	5.6401	1.97017	5.90573	6.32322	5.86675	-8.7782
5.84352	-6.63055	5.64025	1.96953	5.90588	6.3092	5.8669	-8.77602
5.84367	-6.62495	5.64041	1.96499	5.90603	6.29535	5.86705	-8.77354
5.84382	-6.61926	5.64056	1.96154	5.90619	6.2815	5.8672	-8.78194
5.84398	-6.61358	5.64071	1.96008	5.90634	6.26766	5.86736	-8.79002
5.84413	-6.6079	5.64087	1.95952	5.90649	6.27712	5.86751	-8.79842
5.84428	-6.61156	5.64102	1.95899	5.90665	6.28676	5.86766	-8.80652
5.84444	-6.61515	5.64117	1.95854	5.9068	6.2964	5.86782	-8.79344
5.84459	-6.61874	5.64132	1.95814	5.90695	6.30604	5.86797	-8.78038
5.84474	-6.62233	5.64148	1.95696	5.9071	6.30622	5.86812	-8.77758
5.84489	-6.62128	5.64163	1.95579	5.90726	6.3064	5.86827	-8.75984
5.84505	-6.62024	5.64178	1.95243	5.90741	6.3234	5.86843	-8.7303
5.8452	-6.61919	5.64194	1.95299	5.90756	6.3404	5.86858	-8.7306
5.84535	-6.61814	5.64209	1.95911	5.90771	6.3411	5.86873	-8.75144
5.8455	-6.61261	5.64224	1.96527	5.90787	6.3418	5.86888	-8.75704
5.84566	-6.60708	5.64239	1.96499	5.90802	6.34251	5.86904	-8.72936
5.84581	-6.6159	5.64255	1.96085	5.90817	6.34321	5.86919	-8.70168
5.84596	-6.62465	5.6427	1.95919	5.90833	6.33795	5.86934	-8.69546
5.84612	-6.6411	5.64285	1.96146	5.90848	6.33269	5.8695	-8.70386
5.84627	-6.65754	5.643	1.96223	5.90863	6.32743	5.86965	-8.71412
5.84642	-6.67713	5.64316	1.9611	5.90878	6.32217	5.8698	-8.73932
5.84657	-6.68947	5.64331	1.96041	5.90894	6.32112	5.86995	-8.76452
5.84673	-6.69261	5.64346	1.95782	5.90909	6.32024	5.87011	-8.77446
5.84688	-6.68139	5.64362	1.95397	5.90924	6.31937	5.87026	-8.75176
5.84703	-6.67377	5.64377	1.95405	5.90939	6.31849	5.87041	-8.71412
5.84718	-6.67324	5.64392	1.95729	5.90955	6.31639	5.87057	-8.697
5.84734	-6.67421	5.64407	1.96057	5.9097	6.31446	5.87072	-8.70976
5.84749	-6.67511	5.64423	1.96405	5.90985	6.31253	5.87087	-8.73714
5.84764	-6.67646	5.64438	1.96758	5.91001	6.3106	5.87102	-8.76452
5.8478	-6.6778	5.64453	1.9662	5.91016	6.32585	5.87118	-8.7639
5.84795	-6.66607	5.64469	1.96486	5.91031	6.3411	5.87133	-8.76296
5.8481	-6.65425	5.64484	1.96349	5.91046	6.34899	5.87148	-8.7527
5.84825	-6.64244	5.64499	1.96215	5.91062	6.34023	5.87163	-8.74242
5.84841	-6.63063	5.64514	1.95863	5.91077	6.3376	5.87179	-8.73216
5.84856	-6.63205	5.6453	1.95514	5.91092	6.33514	5.87194	-8.7219
5.84871	-6.63339	5.64545	1.95299	5.91108	6.33251	5.87209	-8.71038
5.84887	-6.63474	5.6456	1.9489	5.91123	6.33006	5.87225	-8.69888
5.84902	-6.63609	5.64575	1.94846	5.91138	6.33357	5.8724	-8.71722
5.84917	-6.64341	5.64591	1.9519	5.91153	6.3539	5.87255	-8.73528
5.84932	-6.65074	5.64606	1.95413	5.91169	6.37423	5.8727	-8.75954
5.84948	-6.65807	5.64621	1.95441	5.91184	6.37774	5.87286	-8.7835
5.84963	-6.66539	5.64637	1.95538	5.91199	6.36968	5.87301	-8.8143
5.84978	-6.66524	5.64652	1.95636	5.91214	6.36161	5.87316	-8.82984
5.84993	-6.66509	5.64667	1.95854	5.9123	6.36932	5.87332	-8.80558
5.85009	-6.66001	5.64682	1.95883	5.91245	6.37704	5.87347	-8.75114
5.85024	-6.6621	5.64698	1.95757	5.9126	6.37441	5.87362	-8.72594
5.85039	-6.66988	5.64713	1.96025	5.91276	6.37178	5.87377	-8.7303
5.85055	-6.6633	5.64728	1.96446	5.91291	6.36915	5.87393	-8.7502
5.8507	-6.64685	5.64743	1.96223	5.91306	6.36652	5.87408	-8.7698
5.85085	-6.63758	5.64759	1.95948	5.91321	6.34566	5.87423	-8.79158
5.851	-6.63571	5.64774	1.96061	5.91337	6.3248	5.87438	-8.81304
5.85116	-6.63384	5.64789	1.96025	5.91352	6.3113	5.87454	-8.81926
5.85131	-6.623	5.64805	1.95798	5.91367	6.31463	5.87469	-8.82518
5.85146	-6.60499	5.6482	1.95992	5.91383	6.32024	5.87484	-8.80246
5.85162	-6.60147	5.64835	1.96187	5.91398	6.32603	5.875	-8.77944
5.85177	-6.61231	5.6485	1.96369	5.91413	6.31709	5.87515	-8.7499
5.85192	-6.62345	5.64866	1.96555	5.91428	6.30815	5.8753	-8.73496
5.85207	-6.62016	5.64881	1.96657	5.91444	6.3071	5.87545	-8.75144
5.85223	-6.60185	5.64896	1.96758	5.91459	6.32305	5.87561	-8.78256
5.85238	-6.59549	5.64912	1.96835	5.91474	6.32953	5.87576	-8.79376
5.85253	-6.60543	5.64927	1.96916	5.91489	6.33602	5.87591	-8.77478
5.85268	-6.6153	5.64942	1.96815	5.91505	6.33619	5.87607	-8.73558
5.85284	-6.61343	5.64957	1.96325	5.9152	6.33654	5.87622	-8.711
5.85299	-6.61149	5.64973	1.95834	5.91535	6.3369	5.87637	-8.72002
5.85314	-6.60962	5.64988	1.95737	5.91551	6.33725	5.87652	-8.72874
5.8533	-6.60768	5.65003	1.95818	5.91566	6.32953	5.87668	-8.7387
5.85345	-6.6076	5.65018	1.95899	5.91581	6.32182	5.87683	-8.74834
5.8536	-6.60753	5.65034	1.96004	5.91596	6.31586	5.87698	-8.739
5.85375	-6.62181	5.65049	1.9611	5.91612	6.3099	5.87713	-8.72936
5.85391	-6.63601	5.65064	1.96215	5.91627	6.29342	5.87729	-8.71972
5.85406	-6.64311	5.6508	1.9632	5.91642	6.30517	5.87744	-8.71008
5.85421	-6.65014	5.65095	1.96426	5.91658	6.33865	5.87759	-8.7054
5.85437	-6.6565	5.6511	1.96535	5.91673	6.3553	5.87775	-8.70074
5.85452	-6.66278	5.65125	1.9658	5.91688	6.34636	5.8779	-8.69608
5.85467	-6.65799	5.65141	1.96628	5.91703	6.33742	5.87805	-8.6914
5.85482	-6.64124	5.65156	1.96673	5.91719	6.32743	5.8782	-8.69514
5.85498	-6.63541	5.65171	1.96722	5.91734	6.31744	5.87836	-8.69888
5.85513	-6.64625	5.65187	1.96345	5.91749	6.31937	5.87851	-8.69234
5.85528	-6.65971	5.65202	1.95972	5.91764	6.32147	5.87866	-8.70074
5.85543	-6.66113	5.65217	1.95623	5.9178	6.32357	5.87881	-8.70852
5.85559	-6.65605	5.65232	1.95275	5.91795	6.32568	5.87897	-8.68642
5.85574	-6.65089	5.65248	1.95263	5.9181	6.31236	5.87912	-8.66528
5.85589	-6.64311	5.65263	1.95644	5.91826	6.29903	5.87927	-8.67398
5.85605	-6.63526	5.65278	1.9602	5.91841	6.29307	5.87943	-8.7023
5.8562	-6.62749	5.65293	1.96012	5.91856	6.30394	5.87958	-8.7306
5.85635	-6.61964	5.65309	1.95692	5.91871	6.31867	5.87973	-8.73838
5.8565	-6.61097	5.65324	1.95376	5.91887	6.33357	5.87988	-8.73092
5.85666	-6.60222	5.65339	1.95032	5.91902	6.34952	5.88004	-8.70976
5.85681	-6.59355	5.65355	1.94692	5.91917	6.36547	5.88019	-8.67336
5.85696	-6.5848	5.6537	1.94744	5.91933	6.36529	5.88034	-8.63822
5.85712	-6.59841	5.65385	1.94801	5.91948	6.36512	5.8805	-8.61768
5.85727	-6.61201	5.654	1.94878	5.91963	6.36494	5.88065	-8.62576
5.85742	-6.62562	5.65416	1.94959	5.91978	6.36477	5.8808	-8.6634
5.85757	-6.63923	5.65431	1.9521	5.91994	6.35355	5.88095	-8.69358
5.85773	-6.65717	5.65446	1.95854	5.92009	6.34233	5.88111	-8.70882
5.85788	-6.67511	5.65462	1.96993	5.92024	6.34794	5.88126	-8.70976
5.85803	-6.67586	5.65477	1.97941	5.92039	6.35372	5.88141	-8.7107
5.85818	-6.66457	5.65492	1.98127	5.92055	6.35092	5.88156	-8.7107
5.85834	-6.66165	5.65507	1.97666	5.9207	6.34829	5.88172	-8.71038
5.85849	-6.65874	5.65523	1.96713	5.92085	6.34548	5.88187	-8.71038
5.85864	-6.65508	5.65538	1.96154	5.92101	6.34286	5.88202	-8.71038
5.8588	-6.65141	5.65553	1.96069	5.92116	6.33918	5.88218	-8.71038
5.85895	-6.65074	5.65568	1.96373	5.92131	6.33567	5.88233	-8.71008
5.8591	-6.65007	5.65584	1.96482	5.92146	6.34899	5.88248	-8.71848
5.85925	-6.63504	5.65599	1.96596	5.92162	6.36231	5.88263	-8.72688
5.85941	-6.61994	5.65614	1.96543	5.92177	6.36179	5.88279	-8.73528
5.85956	-6.60857	5.6563	1.96494	5.92192	6.36144	5.88294	-8.74336
5.85971	-6.59714	5.65645	1.96446	5.92208	6.36109	5.88309	-8.74118
5.85987	-6.58577	5.6566	1.96397	5.92223	6.36074	5.88325	-8.739
5.86002	-6.57433	5.65675	1.96183	5.92238	6.36249	5.8834	-8.70696
5.86017	-6.56865	5.65691	1.95972	5.92253	6.36424	5.88355	-8.6746
5.86032	-6.5629	5.65706	1.95761	5.92269	6.36599	5.8837	-8.70852
5.86048	-6.57149	5.65721	1.95551	5.92284	6.36792	5.88386	-8.74212
5.86063	-6.58009	5.65737	1.9551	5.92299	6.36862	5.88401	-8.77572
5.86078	-6.59833	5.65752	1.95469	5.92314	6.36932	5.88416	-8.80932
5.86093	-6.6165	5.65767	1.95429	5.9233	6.37003	5.88431	-8.80372
5.86109	-6.62779	5.65782	1.95388	5.92345	6.3709	5.88447	-8.79812
5.86124	-6.62711	5.65798	1.95348	5.9236	6.37967	5.88462	-8.79252
5.86139	-6.62667	5.65813	1.95307	5.92376	6.38843	5.88477	-8.78692
5.86155	-6.6381	5.65828	1.95291	5.92391	6.38037	5.88493	-8.76856
5.8617	-6.64655	5.65843	1.95279	5.92406	6.3723	5.88508	-8.7499
5.86185	-6.64782	5.65859	1.95267	5.92421	6.36424	5.88523	-8.7334
5.862	-6.6461	5.65874	1.95644	5.92437	6.35618	5.88538	-8.7166
5.86216	-6.65156	5.65889	1.95802	5.92452	6.36494	5.88554	-8.74554
5.86231	-6.65926	5.65905	1.9596	5.92467	6.37388	5.88569	-8.80402
5.86246	-6.65493	5.6592	1.96482	5.92483	6.36407	5.88584	-8.82612
5.86262	-6.6399	5.65935	1.97005	5.92498	6.35443	5.886	-8.79812
5.86277	-6.62487	5.6595	1.97098	5.92513	6.34478	5.88615	-8.77384
5.86292	-6.63302	5.65966	1.96807	5.92528	6.33514	5.8863	-8.77914
5.86307	-6.6411	5.65981	1.96823	5.92544	6.3376	5.88645	-8.76482
5.86323	-6.647	5.65996	1.96843	5.92559	6.34023	5.88661	-8.7502
5.86338	-6.65291	5.66012	1.96835	5.92574	6.32708	5.88676	-8.72842
5.86353	-6.64521	5.66027	1.96831	5.92589	6.31393	5.88691	-8.70634
5.86368	-6.63743	5.66042	1.9662	5.92605	6.29588	5.88706	-8.71442
5.86384	-6.63003	5.66057	1.96414	5.9262	6.29465	5.88722	-8.7222
5.86399	-6.63452	5.66073	1.96203	5.92635	6.31201	5.88737	-8.73932
5.86414	-6.65074	5.66088	1.95996	5.92651	6.32953	5.88752	-8.75642
5.8643	-6.65971	5.66103	1.96089	5.92666	6.32585	5.88768	-8.74368
5.86445	-6.65336	5.66118	1.96183	5.92681	6.32217	5.88783	-8.73092
5.8646	-6.64693	5.66134	1.96494	5.92696	6.32585	5.88798	-8.7443
5.86475	-6.6408	5.66149	1.96417	5.92712	6.34654	5.88813	-8.75768
5.86491	-6.63467	5.66164	1.96333	5.92727	6.35583	5.88829	-8.77104
5.86506	-6.63407	5.6618	1.96248	5.92742	6.36512	5.88844	-8.78442
5.86521	-6.64543	5.66195	1.96162	5.92758	6.35863	5.88859	-8.77384
5.86537	-6.66442	5.6621	1.96077	5.92773	6.35232	5.88875	-8.76328
5.86552	-6.68341	5.66225	1.96142	5.92788	6.33988	5.8889	-8.7527
5.86567	-6.68558	5.66241	1.96596	5.92803	6.32761	5.88905	-8.74212
5.86582	-6.68767	5.66256	1.9705	5.92819	6.33199	5.8892	-8.73776
5.86598	-6.67541	5.66271	1.97119	5.92834	6.33654	5.88936	-8.7334
5.86613	-6.66315	5.66287	1.972	5.92849	6.33146	5.88951	-8.75892
5.86628	-6.64595	5.66302	1.97285	5.92864	6.32655	5.88966	-8.78412
5.86643	-6.62876	5.66317	1.97341	5.9288	6.32165	5.88981	-8.82082
5.86659	-6.63489	5.66332	1.97402	5.92895	6.31674	5.88997	-8.85754
5.86674	-6.65777	5.66348	1.97033	5.9291	6.31446	5.89012	-8.82456
5.86689	-6.68244	5.66363	1.96665	5.92926	6.31236	5.89027	-8.79158
5.86705	-6.69507	5.66378	1.96077	5.92941	6.3113	5.89043	-8.76358
5.8672	-6.69246	5.66393	1.95879	5.92956	6.31025	5.89058	-8.73558
5.86735	-6.67309	5.66409	1.96053	5.92971	6.30359	5.89073	-8.73932
5.8675	-6.64917	5.66424	1.96227	5.92987	6.31376	5.89088	-8.74274
5.86766	-6.64192	5.66439	1.95802	5.93002	6.34075	5.89104	-8.76078
5.86781	-6.65694	5.66455	1.95376	5.93017	6.36792	5.89119	-8.80838
5.86796	-6.67197	5.6647	1.95392	5.93032	6.37879	5.89134	-8.83732
5.86811	-6.67257	5.66485	1.95798	5.93048	6.36161	5.8915	-8.81646
5.86827	-6.66113	5.665	1.96227	5.93063	6.34338	5.89165	-8.77104
5.86842	-6.65642	5.66516	1.96272	5.93078	6.32533	5.8918	-8.72532
5.86857	-6.65171	5.66531	1.96256	5.93094	6.31989	5.89195	-8.72624
5.86873	-6.64222	5.66546	1.96628	5.93109	6.31463	5.89211	-8.72718
5.86888	-6.63272	5.66562	1.97147	5.93124	6.3092	5.89226	-8.72624
5.86903	-6.61695	5.66577	1.97021	5.93139	6.30394	5.89241	-8.72532
5.86918	-6.61313	5.66592	1.96956	5.93155	6.295	5.89256	-8.75424
5.86934	-6.62652	5.66607	1.97285	5.9317	6.28624	5.89272	-8.78318
5.86949	-6.64708	5.66623	1.97572	5.93185	6.29413	5.89287	-8.79532
5.86964	-6.65717	5.66638	1.97471	5.93201	6.30219	5.89302	-8.80744
5.8698	-6.6553	5.66653	1.97082	5.93216	6.31236	5.89318	-8.81958
5.86995	-6.65149	5.66668	1.96697	5.93231	6.3227	5.89333	-8.8314
5.8701	-6.65485	5.66684	1.96069	5.93246	6.33181	5.89348	-8.82424
5.87025	-6.66734	5.66699	1.9583	5.93262	6.3411	5.89363	-8.81678
5.87041	-6.67975	5.66714	1.95806	5.93277	6.33234	5.89379	-8.76296
5.87056	-6.68842	5.6673	1.95782	5.93292	6.30692	5.89394	-8.70882
5.87071	-6.68991	5.66745	1.96	5.93307	6.2971	5.89409	-8.65626
5.87086	-6.67631	5.6676	1.9583	5.93323	6.30429	5.89425	-8.65314
5.87102	-6.65552	5.66775	1.95522	5.93338	6.32322	5.8944	-8.69172
5.87117	-6.6464	5.66791	1.95214	5.93353	6.3255	5.89455	-8.7303
5.87132	-6.64924	5.66806	1.94906	5.93369	6.31008	5.8947	-8.74398
5.87148	-6.64894	5.66821	1.94598	5.93384	6.29483	5.89486	-8.75736
5.87163	-6.64139	5.66837	1.94708	5.93399	6.29833	5.89501	-8.74088
5.87178	-6.6387	5.66852	1.9521	5.93414	6.30201	5.89516	-8.72438
5.87193	-6.63601	5.66867	1.95709	5.9343	6.30569	5.89531	-8.72344
5.87209	-6.64723	5.66882	1.95822	5.93445	6.30938	5.89547	-8.72252
5.87224	-6.65836	5.66898	1.95623	5.9346	6.32165	5.89562	-8.72158
5.87239	-6.66509	5.66913	1.95429	5.93476	6.33409	5.89577	-8.72066
5.87255	-6.67182	5.66928	1.9521	5.93491	6.34005	5.89593	-8.7026
5.8727	-6.67855	5.66943	1.94991	5.93506	6.32936	5.89608	-8.68456
5.87285	-6.6852	5.66959	1.95109	5.93521	6.30973	5.89623	-8.69638
5.873	-6.68573	5.66974	1.95231	5.93537	6.3071	5.89638	-8.7082
5.87316	-6.68625	5.66989	1.95352	5.93552	6.31078	5.89654	-8.69576
5.87331	-6.68677	5.67005	1.95474	5.93567	6.31446	5.89669	-8.68332
5.87346	-6.68722	5.6702	1.95591	5.93582	6.30114	5.89684	-8.67088
5.87361	-6.67743	5.67035	1.95713	5.93598	6.28782	5.897	-8.65844
5.87377	-6.66763	5.6705	1.95834	5.93613	6.28185	5.89715	-8.67648
5.87392	-6.66771	5.67066	1.95956	5.93628	6.29272	5.8973	-8.69452
5.87407	-6.67489	5.67081	1.95891	5.93644	6.30114	5.89745	-8.71256
5.87423	-6.67377	5.67096	1.95826	5.93659	6.30955	5.89761	-8.7303
5.87438	-6.66547	5.67111	1.95761	5.93674	6.31902	5.89776	-8.6942
5.87453	-6.66749	5.67127	1.957	5.93689	6.32848	5.89791	-8.6578
5.87468	-6.68378	5.67142	1.95863	5.93705	6.32638	5.89806	-8.62172
5.87484	-6.69687	5.67157	1.96025	5.9372	6.32428	5.89822	-8.58532
5.87499	-6.70277	5.67173	1.96187	5.93735	6.32217	5.89837	-8.56572
5.87514	-6.71272	5.67188	1.96353	5.93751	6.32007	5.89852	-8.54612
5.8753	-6.72258	5.67203	1.96337	5.93766	6.3085	5.89868	-8.5763
5.87545	-6.72371	5.67218	1.96325	5.93781	6.29693	5.89883	-8.60616
5.8756	-6.71047	5.67234	1.96312	5.93796	6.30219	5.89898	-8.60648
5.87575	-6.70128	5.67249	1.963	5.93812	6.30762	5.89913	-8.60648
5.87591	-6.69918	5.67264	1.96292	5.93827	6.3071	5.89929	-8.60678
5.87606	-6.69672	5.6728	1.96288	5.93842	6.30675	5.89944	-8.60678
5.87621	-6.69418	5.67295	1.9566	5.93857	6.3064	5.89959	-8.62982
5.87636	-6.6787	5.6731	1.95032	5.93873	6.30604	5.89975	-8.65252
5.87652	-6.66315	5.67325	1.94874	5.93888	6.29728	5.8999	-8.64536
5.87667	-6.66083	5.67341	1.95105	5.93903	6.28852	5.90005	-8.63822
5.87682	-6.67279	5.67356	1.95117	5.93919	6.29658	5.9002	-8.66652
5.87698	-6.68072	5.67371	1.95133	5.93934	6.30464	5.90036	-8.69482
5.87713	-6.68147	5.67386	1.95267	5.93949	6.31008	5.90051	-8.69328
5.87728	-6.68027	5.67402	1.95405	5.93964	6.31569	5.90066	-8.69172
5.87743	-6.67907	5.67417	1.95777	5.9398	6.32112	5.90081	-8.6687
5.87759	-6.67743	5.67432	1.95765	5.93995	6.32673	5.90097	-8.64568
5.87774	-6.67578	5.67448	1.95498	5.9401	6.33321	5.90112	-8.65252
5.87789	-6.67496	5.67463	1.95555	5.94026	6.33988	5.90127	-8.65906
5.87805	-6.67406	5.67478	1.95526	5.94041	6.34636	5.90143	-8.6746
5.8782	-6.67317	5.67493	1.95303	5.94056	6.35302	5.90158	-8.68986
5.87835	-6.67227	5.67509	1.95129	5.94071	6.35337	5.90173	-8.7054
5.8785	-6.66868	5.67524	1.95149	5.94087	6.3539	5.90188	-8.72066
5.87866	-6.66509	5.67539	1.95324	5.94102	6.35443	5.90204	-8.75642
5.87881	-6.6615	5.67555	1.95044	5.94117	6.35495	5.90219	-8.7922
5.87896	-6.65792	5.6757	1.94375	5.94132	6.34093	5.90234	-8.82612
5.87911	-6.65829	5.67585	1.94035	5.94148	6.32708	5.90249	-8.8597
5.87927	-6.65859	5.676	1.94205	5.94163	6.31323	5.90265	-8.85006
5.87942	-6.66838	5.67616	1.94704	5.94178	6.29938	5.9028	-8.81056
5.87957	-6.68528	5.67631	1.95202	5.94194	6.29588	5.90295	-8.77104
5.87973	-6.70031	5.67646	1.95705	5.94209	6.29237	5.90311	-8.7611
5.87988	-6.7009	5.67661	1.96089	5.94224	6.30569	5.90326	-8.75208
5.88003	-6.69567	5.67677	1.96025	5.94239	6.31919	5.90341	-8.74274
5.88018	-6.69044	5.67692	1.95866	5.94255	6.31779	5.90356	-8.73528
5.88034	-6.68446	5.67707	1.95709	5.9427	6.31639	5.90372	-8.7278
5.88049	-6.6784	5.67723	1.95534	5.94285	6.31498	5.90387	-8.72066
5.88064	-6.67235	5.67738	1.9536	5.94301	6.31376	5.90402	-8.71318
5.8808	-6.66629	5.67753	1.9538	5.94316	6.30815	5.90418	-8.68892
5.88095	-6.66689	5.67768	1.95595	5.94331	6.30271	5.90433	-8.69452
5.8811	-6.66741	5.67784	1.95984	5.94346	6.28133	5.90448	-8.71878
5.88125	-6.66793	5.67799	1.95923	5.94362	6.26012	5.90463	-8.74304
5.88141	-6.66846	5.67814	1.95692	5.94377	6.2503	5.90479	-8.73932
5.88156	-6.67145	5.6783	1.95915	5.94392	6.25749	5.90494	-8.73528
5.88171	-6.67444	5.67845	1.96037	5.94407	6.27186	5.90509	-8.71412
5.88186	-6.66307	5.6786	1.95834	5.94423	6.28641	5.90524	-8.69266
5.88202	-6.65171	5.67875	1.95615	5.94438	6.28869	5.9054	-8.68456
5.88217	-6.64842	5.67891	1.95397	5.94453	6.29115	5.90555	-8.70602
5.88232	-6.64513	5.67906	1.95157	5.94469	6.29342	5.9057	-8.7219
5.88248	-6.64184	5.67921	1.94923	5.94484	6.29588	5.90586	-8.73776
5.88263	-6.63848	5.67936	1.94874	5.94499	6.30622	5.90601	-8.72562
5.88278	-6.64199	5.67952	1.94829	5.94514	6.31674	5.90616	-8.71318
5.88293	-6.64551	5.67967	1.94797	5.9453	6.32726	5.90631	-8.72718
5.88309	-6.64902	5.67982	1.94764	5.94545	6.33777	5.90647	-8.74088
5.88324	-6.65253	5.67998	1.94695	5.9456	6.34023	5.90662	-8.70696
5.88339	-6.66397	5.68013	1.94825	5.94576	6.34268	5.90677	-8.67274
5.88355	-6.67541	5.68028	1.95048	5.94591	6.34513	5.90693	-8.65968
5.8837	-6.68191	5.68043	1.94947	5.94606	6.34759	5.90708	-8.67648
5.88385	-6.69552	5.68059	1.94874	5.94621	6.33742	5.90723	-8.70634
5.884	-6.70374	5.68074	1.95129	5.94637	6.32726	5.90738	-8.7362
5.88416	-6.69761	5.68089	1.95279	5.94652	6.31709	5.90754	-8.74802
5.88431	-6.68162	5.68105	1.95234	5.94667	6.3071	5.90769	-8.75984
5.88446	-6.67279	5.6812	1.95093	5.94682	6.30009	5.90784	-8.77166
5.88461	-6.68505	5.68135	1.94756	5.94698	6.29307	5.90799	-8.78318
5.88477	-6.69732	5.6815	1.94335	5.94713	6.28606	5.90815	-8.78504
5.88492	-6.69567	5.68166	1.94238	5.94728	6.27905	5.9083	-8.78692
5.88507	-6.69395	5.68181	1.94298	5.94744	6.28746	5.90845	-8.78878
5.88523	-6.69418	5.68196	1.94359	5.94759	6.29588	5.90861	-8.79064
5.88538	-6.6944	5.68211	1.94623	5.94774	6.30429	5.90876	-8.79252
5.88553	-6.68924	5.68227	1.94566	5.94789	6.31288	5.90891	-8.79438
5.88568	-6.66965	5.68242	1.94266	5.94805	6.30902	5.90906	-8.79624
5.88584	-6.65134	5.68257	1.9397	5.9482	6.30534	5.90922	-8.7978
5.88599	-6.64737	5.68273	1.9365	5.94835	6.30166	5.90937	-8.79126
5.88614	-6.6488	5.68288	1.93334	5.94851	6.29798	5.90952	-8.78442
5.8863	-6.65014	5.68303	1.93593	5.94866	6.30973	5.90968	-8.77758
5.88645	-6.66068	5.68318	1.93853	5.94881	6.32147	5.90983	-8.77074
5.8866	-6.67122	5.68334	1.94092	5.94896	6.33321	5.90998	-8.7807
5.88675	-6.66681	5.68349	1.94331	5.94912	6.34496	5.91013	-8.79064
5.88691	-6.64797	5.68364	1.94505	5.94927	6.33199	5.91029	-8.7695
5.88706	-6.63594	5.6838	1.94355	5.94942	6.31919	5.91044	-8.71848
5.88721	-6.63825	5.68395	1.94185	5.94957	6.3064	5.91059	-8.68362
5.88736	-6.64999	5.6841	1.94339	5.94973	6.2936	5.91074	-8.67866
5.88752	-6.65448	5.68425	1.94647	5.94988	6.28501	5.9109	-8.70478
5.88767	-6.6464	5.68441	1.94635	5.95003	6.27642	5.91105	-8.7306
5.88782	-6.63833	5.68456	1.94315	5.95019	6.28466	5.9112	-8.73994
5.88798	-6.64416	5.68471	1.938	5.95034	6.2929	5.91136	-8.74896
5.88813	-6.64992	5.68486	1.9346	5.95049	6.28817	5.91151	-8.7583
5.88828	-6.64887	5.68502	1.93577	5.95064	6.28361	5.91166	-8.76732
5.88843	-6.64775	5.68517	1.9363	5.9508	6.28518	5.91181	-8.76202
5.88859	-6.66016	5.68532	1.93358	5.95095	6.30377	5.91197	-8.75674
5.88874	-6.67249	5.68548	1.93269	5.9511	6.31621	5.91212	-8.75144
5.88889	-6.67175	5.68563	1.93504	5.95125	6.31201	5.91227	-8.74616
5.88905	-6.65657	5.68578	1.93537	5.95141	6.30131	5.91243	-8.72532
5.8892	-6.64551	5.68593	1.93573	5.95156	6.29079	5.91258	-8.70448
5.88935	-6.64154	5.68609	1.93444	5.95171	6.28834	5.91273	-8.73154
5.8895	-6.6381	5.68624	1.93314	5.95187	6.28606	5.91288	-8.7586
5.88966	-6.63459	5.68639	1.93379	5.95202	6.28361	5.91304	-8.77292
5.88981	-6.63698	5.68655	1.93124	5.95217	6.28133	5.91319	-8.75704
5.88996	-6.65365	5.6867	1.92832	5.95232	6.29325	5.91334	-8.7583
5.89011	-6.67406	5.68685	1.92734	5.95248	6.30534	5.91349	-8.75922
5.89027	-6.68005	5.687	1.92508	5.95263	6.31726	5.91365	-8.77852
5.89042	-6.67519	5.68716	1.92285	5.95278	6.32936	5.9138	-8.7975
5.89057	-6.66307	5.68731	1.92337	5.95294	6.33251	5.91395	-8.7866
5.89073	-6.65777	5.68746	1.92394	5.95309	6.33567	5.91411	-8.77572
5.89088	-6.65238	5.68761	1.92447	5.95324	6.33882	5.91426	-8.77634
5.89103	-6.64655	5.68777	1.92504	5.95339	6.34215	5.91441	-8.77664
5.89118	-6.64072	5.68792	1.92155	5.95355	6.3411	5.91456	-8.77696
5.89134	-6.63938	5.68807	1.91811	5.9537	6.34005	5.91472	-8.77726
5.89149	-6.63796	5.68823	1.91981	5.95385	6.339	5.91487	-8.76358
5.89164	-6.63653	5.68838	1.9235	5.954	6.33812	5.91502	-8.74958
5.89179	-6.63511	5.68853	1.92345	5.95416	6.34198	5.91518	-8.7387
5.89195	-6.63377	5.68868	1.92021	5.95431	6.34601	5.91533	-8.7278
5.8921	-6.63235	5.68884	1.91705	5.95446	6.35004	5.91548	-8.71598
5.89225	-6.63093	5.68899	1.91717	5.95462	6.35407	5.91563	-8.75394
5.89241	-6.62951	5.68914	1.91794	5.95477	6.34548	5.91579	-8.7807
5.89256	-6.62435	5.6893	1.91876	5.95492	6.3369	5.91594	-8.77726
5.89271	-6.61912	5.68945	1.92171	5.95507	6.32936	5.91609	-8.74492
5.89286	-6.61388	5.6896	1.92143	5.95523	6.32182	5.91624	-8.71226
5.89302	-6.60865	5.68975	1.92086	5.95538	6.31393	5.9164	-8.7079
5.89317	-6.61239	5.68991	1.92228	5.95553	6.32287	5.91655	-8.70322
5.89332	-6.61612	5.69006	1.9224	5.95569	6.33181	5.9167	-8.68768
5.89348	-6.63347	5.69021	1.92252	5.95584	6.32392	5.91686	-8.6718
5.89363	-6.65081	5.69036	1.9207	5.95599	6.30447	5.91701	-8.65626
5.89378	-6.66345	5.69052	1.91892	5.95614	6.28501	5.91716	-8.64038
5.89393	-6.66412	5.69067	1.91713	5.9563	6.29325	5.91731	-8.65594
5.89409	-6.65717	5.69082	1.91535	5.95645	6.31849	5.91747	-8.67118
5.89424	-6.65022	5.69098	1.91519	5.9566	6.34093	5.91762	-8.68642
5.89439	-6.65313	5.69113	1.91503	5.95675	6.34671	5.91777	-8.70168
5.89454	-6.65605	5.69128	1.91486	5.95691	6.34619	5.91793	-8.69888
5.8947	-6.64939	5.69143	1.9147	5.95706	6.34566	5.91808	-8.69576
5.89485	-6.63549	5.69159	1.91349	5.95721	6.35337	5.91823	-8.72252
5.895	-6.63048	5.69174	1.91231	5.95737	6.36126	5.91838	-8.74928
5.89516	-6.63743	5.69189	1.91114	5.95752	6.36284	5.91854	-8.75208
5.89531	-6.64124	5.69204	1.90996	5.95767	6.34759	5.91869	-8.75456
5.89546	-6.63781	5.6922	1.913	5.95782	6.31902	5.91884	-8.75704
5.89561	-6.63384	5.69235	1.91604	5.95798	6.30727	5.91899	-8.75954
5.89577	-6.62988	5.6925	1.91908	5.95813	6.31306	5.91915	-8.76918
5.89592	-6.63938	5.69266	1.92212	5.95828	6.31884	5.9193	-8.77852
5.89607	-6.6488	5.69281	1.92414	5.95844	6.3113	5.91945	-8.78816
5.89623	-6.6458	5.69296	1.92617	5.95859	6.30377	5.91961	-8.7975
5.89638	-6.63564	5.69311	1.92682	5.95874	6.32322	5.91976	-8.79966
5.89653	-6.62622	5.69327	1.92941	5.95889	6.34286	5.91991	-8.80154
5.89668	-6.62397	5.69342	1.92949	5.95905	6.34145	5.92006	-8.80372
5.89684	-6.63369	5.69357	1.92504	5.9592	6.32322	5.92022	-8.80558
5.89699	-6.65537	5.69373	1.92325	5.95935	6.31446	5.92037	-8.80806
5.89714	-6.67406	5.69388	1.92147	5.9595	6.30569	5.92052	-8.81024
5.89729	-6.6855	5.69403	1.9192	5.95966	6.3113	5.92068	-8.82954
5.89745	-6.68341	5.69418	1.91697	5.95981	6.31691	5.92083	-8.81864
5.8976	-6.66935	5.69434	1.91628	5.95996	6.32252	5.92098	-8.80184
5.89775	-6.65754	5.69449	1.91952	5.96012	6.32831	5.92113	-8.78474
5.89791	-6.65283	5.69464	1.92536	5.96027	6.32024	5.92129	-8.79718
5.89806	-6.66524	5.69479	1.92929	5.96042	6.31218	5.92144	-8.83918
5.89821	-6.67765	5.69495	1.92803	5.96057	6.32094	5.92159	-8.88554
5.89836	-6.68947	5.6951	1.92682	5.96073	6.32971	5.92174	-8.9017
5.89852	-6.7012	5.69525	1.92556	5.96088	6.33882	5.9219	-8.88584
5.89867	-6.7033	5.69541	1.92431	5.96103	6.34794	5.92205	-8.8398
5.89882	-6.68864	5.69556	1.92305	5.96119	6.356	5.9222	-8.82704
5.89898	-6.66906	5.69571	1.92179	5.96134	6.36407	5.92236	-8.84384
5.89913	-6.64947	5.69586	1.9226	5.96149	6.36617	5.92251	-8.85908
5.89928	-6.65007	5.69602	1.92342	5.96164	6.35162	5.92266	-8.84416
5.89943	-6.65066	5.69617	1.92183	5.9618	6.3369	5.92281	-8.81802
5.89959	-6.65126	5.69632	1.91831	5.96195	6.33918	5.92297	-8.79158
5.89974	-6.65179	5.69648	1.91628	5.9621	6.34443	5.92312	-8.78598
5.89989	-6.65874	5.69663	1.92074	5.96225	6.34987	5.92327	-8.795
5.90004	-6.66569	5.69678	1.92876	5.96241	6.33935	5.92342	-8.82486
5.9002	-6.67264	5.69693	1.93484	5.96256	6.32901	5.92358	-8.86936
5.90035	-6.6796	5.69709	1.93598	5.96271	6.33269	5.92373	-8.89456
5.9005	-6.67339	5.69724	1.93322	5.96287	6.33654	5.92388	-8.88958
5.90066	-6.66719	5.69739	1.93132	5.96302	6.3404	5.92404	-8.86624
5.90081	-6.66098	5.69754	1.93136	5.96317	6.34426	5.92419	-8.85784
5.90096	-6.6547	5.6977	1.93107	5.96332	6.3376	5.92434	-8.86904
5.90111	-6.65612	5.69785	1.92888	5.96348	6.33094	5.92449	-8.87994
5.90127	-6.65747	5.698	1.92702	5.96363	6.3411	5.92465	-8.851
5.90142	-6.65889	5.69816	1.92714	5.96378	6.35127	5.9248	-8.82176
5.90157	-6.66023	5.69831	1.92909	5.96394	6.34987	5.92495	-8.7947
5.90173	-6.66165	5.69846	1.93496	5.96409	6.34864	5.92511	-8.76732
5.90188	-6.663	5.69861	1.94108	5.96424	6.34724	5.92526	-8.74678
5.90203	-6.66509	5.69877	1.94331	5.96439	6.34601	5.92541	-8.75612
5.90218	-6.66719	5.69892	1.94392	5.96455	6.3397	5.92556	-8.77758
5.90234	-6.67033	5.69907	1.94651	5.9647	6.33357	5.92572	-8.74896
5.90249	-6.68535	5.69923	1.94777	5.96485	6.32726	5.92587	-8.69762
5.90264	-6.69776	5.69938	1.94902	5.965	6.32112	5.92602	-8.66092
5.90279	-6.70292	5.69953	1.94485	5.96516	6.31288	5.92617	-8.65532
5.90295	-6.70457	5.69968	1.94072	5.96531	6.30482	5.92633	-8.66434
5.9031	-6.70614	5.69984	1.93683	5.96546	6.31358	5.92648	-8.69888
5.90325	-6.70726	5.69999	1.93294	5.96562	6.32235	5.92663	-8.74834
5.90341	-6.70838	5.70014	1.93261	5.96577	6.31569	5.92679	-8.79686
5.90356	-6.69694	5.70029	1.93622	5.96592	6.30902	5.92694	-8.83046
5.90371	-6.6855	5.70045	1.9397	5.96607	6.30236	5.92709	-8.82798
5.90386	-6.67406	5.7006	1.9393	5.96623	6.2957	5.92724	-8.79562
5.90402	-6.66263	5.70075	1.93691	5.96638	6.28729	5.9274	-8.781
5.90417	-6.66435	5.70091	1.93257	5.96653	6.27905	5.92755	-8.76608
5.90432	-6.66607	5.70106	1.92909	5.96669	6.28764	5.9277	-8.74772
5.90448	-6.66778	5.70121	1.9256	5.96684	6.29623	5.92786	-8.75922
5.90463	-6.66943	5.70136	1.92755	5.96699	6.29535	5.92801	-8.7922
5.90478	-6.67025	5.70152	1.92953	5.96714	6.29448	5.92816	-8.80994
5.90493	-6.67107	5.70167	1.93148	5.9673	6.2936	5.92831	-8.81086
5.90509	-6.6719	5.70182	1.93346	5.96745	6.29272	5.92847	-8.8118
5.90524	-6.67264	5.70198	1.93119	5.9676	6.29167	5.92862	-8.8118
5.90539	-6.67616	5.70213	1.92896	5.96775	6.29079	5.92877	-8.8115
5.90554	-6.67967	5.70228	1.9267	5.96791	6.28992	5.92892	-8.79126
5.9057	-6.68319	5.70243	1.92447	5.96806	6.28904	5.92908	-8.77104
5.90585	-6.68662	5.70259	1.92524	5.96821	6.28799	5.92923	-8.7807
5.906	-6.68872	5.70274	1.92605	5.96837	6.28711	5.92938	-8.79034
5.90616	-6.69081	5.70289	1.92682	5.96852	6.28624	5.92954	-8.8006
5.90631	-6.67855	5.70304	1.92763	5.96867	6.28536	5.92969	-8.81086
5.90646	-6.66621	5.7032	1.92937	5.96882	6.28185	5.92984	-8.82114
5.90661	-6.66651	5.70335	1.93115	5.96898	6.27852	5.92999	-8.8314
5.90677	-6.66681	5.7035	1.93294	5.96913	6.27519	5.93015	-8.83172
5.90692	-6.66711	5.70366	1.93472	5.96928	6.27186	5.9303	-8.83172
5.90707	-6.66734	5.70381	1.93703	5.96944	6.2659	5.93045	-8.83202
5.90723	-6.65582	5.70396	1.93938	5.96959	6.26012	5.93061	-8.83202
5.90738	-6.64431	5.70411	1.94161	5.96974	6.27116	5.93076	-8.83234
5.90753	-6.64715	5.70427	1.94384	5.96989	6.28221	5.93091	-8.83234
5.90768	-6.64992	5.70442	1.94862	5.97005	6.29518	5.93106	-8.83264
5.90784	-6.66367	5.70457	1.95149	5.9702	6.30815	5.93122	-8.83264
5.90799	-6.67743	5.70473	1.95032	5.97035	6.32007	5.93137	-8.8342
5.90814	-6.68356	5.70488	1.9472	5.9705	6.33216	5.93152	-8.83576
5.90829	-6.67765	5.70503	1.94408	5.97066	6.33742	5.93167	-8.83638
5.90845	-6.66263	5.70518	1.94485	5.97081	6.32585	5.93183	-8.83668
5.9086	-6.6476	5.70534	1.94829	5.97096	6.31428	5.93198	-8.84012
5.90875	-6.64618	5.70549	1.94983	5.97112	6.31972	5.93213	-8.8286
5.90891	-6.64468	5.70564	1.94772	5.97127	6.31902	5.93229	-8.8087
5.90906	-6.64894	5.70579	1.94562	5.97142	6.31832	5.93244	-8.81834
5.90921	-6.65313	5.70595	1.94485	5.97157	6.31867	5.93259	-8.84944
5.90936	-6.65739	5.7061	1.94801	5.97173	6.31919	5.93274	-8.88024
5.90952	-6.66158	5.70625	1.9521	5.97188	6.30973	5.9329	-8.92784
5.90967	-6.66838	5.70641	1.95234	5.97203	6.30044	5.93305	-8.94558
5.90982	-6.67511	5.70656	1.94963	5.97218	6.29097	5.9332	-8.9266
5.90998	-6.67504	5.70671	1.94497	5.97234	6.28168	5.93336	-8.87776
5.91013	-6.66293	5.70686	1.94278	5.97249	6.2957	5.93351	-8.82704
5.91028	-6.64192	5.70702	1.94059	5.97264	6.30973	5.93366	-8.8062
5.91043	-6.6328	5.70717	1.93829	5.9728	6.3227	5.93381	-8.80962
5.91059	-6.6402	5.70732	1.93598	5.97295	6.33584	5.93397	-8.81304
5.91074	-6.64752	5.70748	1.9363	5.9731	6.32813	5.93412	-8.81646
5.91089	-6.66053	5.70763	1.93662	5.97325	6.30377	5.93427	-8.81958
5.91104	-6.67347	5.70778	1.93695	5.97341	6.28028	5.93442	-8.79936
5.9112	-6.6855	5.70793	1.93727	5.97356	6.27379	5.93458	-8.74896
5.91135	-6.69754	5.70809	1.9376	5.97371	6.27502	5.93473	-8.69888
5.9115	-6.70165	5.70824	1.93792	5.97387	6.29307	5.93488	-8.67834
5.91166	-6.69141	5.70839	1.93824	5.97402	6.31779	5.93504	-8.697
5.91181	-6.6852	5.70854	1.93857	5.97417	6.34251	5.93519	-8.71536
5.91196	-6.68618	5.7087	1.94067	5.97432	6.33462	5.93534	-8.7359
5.91211	-6.68162	5.70885	1.94282	5.97448	6.29868	5.93549	-8.75612
5.91227	-6.67705	5.709	1.94712	5.97463	6.27852	5.93565	-8.781
5.91242	-6.67294	5.70916	1.94756	5.97478	6.28641	5.9358	-8.80558
5.91257	-6.66883	5.70931	1.94335	5.97493	6.29886	5.93595	-8.8006
5.91272	-6.67309	5.70946	1.93918	5.97509	6.29448	5.93611	-8.79532
5.91288	-6.67735	5.70961	1.93496	5.97524	6.29185	5.93626	-8.7726
5.91303	-6.68117	5.70977	1.93079	5.97539	6.30622	5.93641	-8.74958
5.91318	-6.68498	5.70992	1.93302	5.97555	6.32673	5.93656	-8.72874
5.91334	-6.69358	5.71007	1.93918	5.9757	6.34741	5.93672	-8.70758
5.91349	-6.69492	5.71023	1.94517	5.97585	6.34093	5.93687	-8.68052
5.91364	-6.69545	5.71038	1.94732	5.976	6.33462	5.93702	-8.683
5.91379	-6.70307	5.71053	1.94874	5.97616	6.3411	5.93717	-8.69888
5.91395	-6.71466	5.71068	1.94825	5.97631	6.34776	5.93733	-8.71442
5.9141	-6.71182	5.71084	1.94862	5.97646	6.35443	5.93748	-8.71816
5.91425	-6.69447	5.71099	1.94898	5.97662	6.36109	5.93763	-8.72158
5.91441	-6.67713	5.71114	1.94716	5.97677	6.36354	5.93779	-8.75332
5.91456	-6.66935	5.71129	1.94538	5.97692	6.36599	5.93794	-8.78474
5.91471	-6.67586	5.71145	1.94359	5.97707	6.36214	5.93809	-8.78598
5.91486	-6.6784	5.7116	1.94181	5.97723	6.34145	5.93824	-8.75704
5.91502	-6.67369	5.71175	1.94003	5.97738	6.31902	5.9384	-8.72842
5.91517	-6.66382	5.71191	1.93824	5.97753	6.31358	5.93855	-8.72936
5.91532	-6.65388	5.71206	1.93646	5.97768	6.32568	5.9387	-8.75736
5.91547	-6.64977	5.71221	1.93468	5.97784	6.33777	5.93886	-8.78504
5.91563	-6.66001	5.71236	1.9346	5.97799	6.3411	5.93901	-8.80184
5.91578	-6.67459	5.71252	1.93456	5.97814	6.34443	5.93916	-8.78846
5.91593	-6.68917	5.71267	1.93448	5.9783	6.34776	5.93931	-8.7698
5.91609	-6.68969	5.71282	1.93444	5.97845	6.35109	5.93947	-8.75082
5.91624	-6.67586	5.71297	1.93557	5.9786	6.34513	5.93962	-8.75984
5.91639	-6.655	5.71313	1.93675	5.97875	6.33935	5.93977	-8.76888
5.91654	-6.6485	5.71328	1.93776	5.97891	6.33357	5.93992	-8.75642
5.9167	-6.65291	5.71343	1.93881	5.97906	6.32778	5.94008	-8.74398
5.91685	-6.66449	5.71359	1.94282	5.97921	6.33181	5.94023	-8.73154
5.917	-6.66913	5.71374	1.94493	5.97937	6.33584	5.94038	-8.7191
5.91716	-6.67377	5.71389	1.94286	5.97952	6.33988	5.94054	-8.72904
5.91731	-6.67885	5.71404	1.93885	5.97967	6.34391	5.94069	-8.739
5.91746	-6.68393	5.7142	1.93691	5.97982	6.33742	5.94084	-8.74896
5.91761	-6.67646	5.71435	1.93695	5.97998	6.33094	5.94099	-8.7586
5.91777	-6.66898	5.7145	1.9378	5.98013	6.31393	5.94115	-8.77602
5.91792	-6.67586	5.71466	1.93541	5.98028	6.31376	5.9413	-8.79344
5.91807	-6.68266	5.71481	1.93168	5.98043	6.31884	5.94145	-8.781
5.91822	-6.69365	5.71496	1.93119	5.98059	6.3071	5.94161	-8.76824
5.91838	-6.70464	5.71511	1.93516	5.98074	6.2964	5.94176	-8.7558
5.91853	-6.71473	5.71527	1.93918	5.98089	6.30254	5.94191	-8.74304
5.91868	-6.72475	5.71542	1.9397	5.98105	6.30727	5.94206	-8.76048
5.91884	-6.73634	5.71557	1.94023	5.9812	6.31201	5.94222	-8.77758
5.91899	-6.7335	5.71572	1.94076	5.98135	6.31779	5.94237	-8.77322
5.91914	-6.72445	5.71588	1.94132	5.9815	6.32357	5.94252	-8.76888
5.91929	-6.71533	5.71603	1.94051	5.98166	6.33357	5.94267	-8.76452
5.91945	-6.70868	5.71618	1.9397	5.98181	6.34356	5.94283	-8.75984
5.9196	-6.70202	5.71634	1.94144	5.98196	6.3255	5.94298	-8.75736
5.91975	-6.69986	5.71649	1.93865	5.98212	6.30762	5.94313	-8.75456
5.91991	-6.69044	5.71664	1.93419	5.98227	6.29675	5.94329	-8.75208
5.92006	-6.67705	5.71679	1.92973	5.98242	6.28589	5.94344	-8.74928
5.92021	-6.67077	5.71695	1.92499	5.98257	6.28238	5.94359	-8.7418
5.92036	-6.66995	5.7171	1.92029	5.98273	6.2957	5.94374	-8.73402
5.92052	-6.67623	5.71725	1.91908	5.98288	6.31709	5.9439	-8.72656
5.92067	-6.68707	5.71741	1.9179	5.98303	6.33847	5.94405	-8.71878
5.92082	-6.69074	5.71756	1.91673	5.98318	6.34408	5.9442	-8.76048
5.92097	-6.6799	5.71771	1.91555	5.98334	6.34987	5.94435	-8.80184
5.92113	-6.66188	5.71786	1.91855	5.98349	6.34619	5.94451	-8.84166
5.92128	-6.65119	5.71802	1.92159	5.98364	6.34251	5.94466	-8.88118
5.92143	-6.65485	5.71817	1.92443	5.9838	6.35565	5.94481	-8.9129
5.92159	-6.66838	5.71832	1.92726	5.98395	6.36897	5.94497	-8.91478
5.92174	-6.67474	5.71847	1.92722	5.9841	6.38037	5.94512	-8.89206
5.92189	-6.67765	5.71863	1.92398	5.98425	6.39176	5.94527	-8.85442
5.92204	-6.68057	5.71878	1.92147	5.98441	6.38457	5.94542	-8.82082
5.9222	-6.68304	5.71893	1.9209	5.98456	6.36074	5.94558	-8.78722
5.92235	-6.6855	5.71909	1.91997	5.98471	6.34145	5.94573	-8.75456
5.9225	-6.67332	5.71924	1.91908	5.98487	6.32217	5.94588	-8.72158
5.92266	-6.66113	5.71939	1.91831	5.98502	6.31867	5.94604	-8.71038
5.92281	-6.65522	5.71954	1.91754	5.98517	6.31516	5.94619	-8.72874
5.92296	-6.6636	5.7197	1.92078	5.98532	6.31306	5.94634	-8.76048
5.92311	-6.66749	5.71985	1.92406	5.98548	6.31095	5.94649	-8.7919
5.92327	-6.6713	5.72	1.92714	5.98563	6.30885	5.94665	-8.79812
5.92342	-6.67967	5.72016	1.93022	5.98578	6.30675	5.9468	-8.80402
5.92357	-6.68079	5.72031	1.92961	5.98593	6.30727	5.94695	-8.781
5.92372	-6.67541	5.72046	1.92576	5.98609	6.3078	5.9471	-8.75798
5.92388	-6.66278	5.72061	1.92374	5.98624	6.30832	5.94726	-8.74958
5.92403	-6.64566	5.72077	1.92171	5.98639	6.30885	5.94741	-8.75612
5.92418	-6.64289	5.72092	1.92029	5.98655	6.29395	5.94756	-8.77198
5.92434	-6.65373	5.72107	1.91892	5.9867	6.27905	5.94772	-8.75798
5.92449	-6.66449	5.72122	1.9175	5.98685	6.28045	5.94787	-8.70602
5.92464	-6.66188	5.72138	1.91612	5.987	6.28185	5.94802	-8.669
5.92479	-6.65919	5.72153	1.91762	5.98716	6.27029	5.94817	-8.6715
5.92495	-6.65298	5.72168	1.91916	5.98731	6.25048	5.94833	-8.67368
5.9251	-6.6467	5.72184	1.92066	5.98746	6.24119	5.94848	-8.68456
5.92525	-6.65478	5.72199	1.9222	5.98762	6.25153	5.94863	-8.69514
5.92541	-6.66285	5.72214	1.92406	5.98777	6.26958	5.94879	-8.70572
5.92556	-6.66689	5.72229	1.92597	5.98792	6.28764	5.94894	-8.7163
5.92571	-6.67085	5.72245	1.92965	5.98807	6.29009	5.94909	-8.72812
5.92586	-6.67481	5.7226	1.93014	5.98823	6.29255	5.94924	-8.73994
5.92602	-6.67877	5.72275	1.9269	5.98838	6.28922	5.9494	-8.75176
5.92617	-6.68281	5.72291	1.9237	5.98853	6.28589	5.94955	-8.76358
5.92632	-6.68677	5.72306	1.92025	5.98868	6.28256	5.9497	-8.77976
5.92647	-6.69074	5.72321	1.91685	5.98884	6.27923	5.94985	-8.79594
5.92663	-6.6947	5.72336	1.91624	5.98899	6.2801	5.95001	-8.78224
5.92678	-6.69492	5.72352	1.91568	5.98914	6.28098	5.95016	-8.76824
5.92693	-6.69507	5.72367	1.91507	5.9893	6.28185	5.95031	-8.77136
5.92709	-6.68087	5.72382	1.9145	5.98945	6.28273	5.95047	-8.77416
5.92724	-6.66666	5.72397	1.91681	5.9896	6.26573	5.95062	-8.77726
5.92739	-6.66001	5.72413	1.91916	5.98975	6.24872	5.95077	-8.78006
5.92754	-6.65328	5.72428	1.92151	5.98991	6.24855	5.95092	-8.78224
5.9277	-6.66091	5.72443	1.92386	5.99006	6.24855	5.95108	-8.78412
5.92785	-6.66853	5.72459	1.9237	5.99021	6.23663	5.95123	-8.78598
5.928	-6.6793	5.72474	1.92354	5.99037	6.22471	5.95138	-8.78784
5.92816	-6.68999	5.72489	1.92337	5.99052	6.21805	5.95154	-8.7919
5.92831	-6.6864	5.72504	1.92325	5.99067	6.2312	5.95169	-8.79562
5.92846	-6.68274	5.7252	1.92309	5.99082	6.25153	5.95184	-8.79936
5.92861	-6.68453	5.72535	1.92293	5.99098	6.26345	5.95199	-8.8031
5.92877	-6.68625	5.7255	1.92277	5.99113	6.2645	5.95215	-8.77354
5.92892	-6.68804	5.72566	1.92265	5.99128	6.26573	5.9523	-8.74368
5.92907	-6.68976	5.72581	1.92402	5.99143	6.25854	5.95245	-8.72688
5.92922	-6.6929	5.72596	1.9254	5.99159	6.25135	5.9526	-8.73994
5.92938	-6.69597	5.72611	1.92678	5.99174	6.24417	5.95276	-8.75176
5.92953	-6.69911	5.72627	1.92819	5.99189	6.23716	5.95291	-8.76358
5.92968	-6.70217	5.72642	1.92795	5.99205	6.23891	5.95306	-8.77726
5.92984	-6.69216	5.72657	1.92771	5.9922	6.24066	5.95322	-8.79096
5.92999	-6.68206	5.72672	1.92747	5.99235	6.24241	5.95337	-8.7695
5.93014	-6.67197	5.72688	1.92726	5.9925	6.24417	5.95352	-8.74772
5.93029	-6.66188	5.72703	1.92739	5.99266	6.25065	5.95367	-8.72624
5.93045	-6.66479	5.72718	1.92751	5.99281	6.25714	5.95383	-8.70448
5.9306	-6.66771	5.72734	1.92945	5.99296	6.25802	5.95398	-8.70168
5.93075	-6.67063	5.72749	1.92819	5.99312	6.26748	5.95413	-8.69856
5.93091	-6.67354	5.72764	1.92516	5.99327	6.27169	5.95429	-8.72562
5.93106	-6.67048	5.72779	1.92216	5.99342	6.26187	5.95444	-8.75238
5.93121	-6.66741	5.72795	1.91892	5.99357	6.26047	5.95459	-8.77726
5.93136	-6.66435	5.7281	1.91572	5.99373	6.25907	5.95474	-8.80216
5.93152	-6.66121	5.72825	1.91758	5.99388	6.25258	5.9549	-8.79718
5.93167	-6.6538	5.72841	1.91948	5.99403	6.2461	5.95505	-8.7922
5.93182	-6.6464	5.72856	1.92151	5.99418	6.23961	5.9552	-8.7891
5.93197	-6.639	5.72871	1.92354	5.99434	6.2333	5.95535	-8.78598
5.93213	-6.63153	5.72886	1.92422	5.99449	6.22962	5.95551	-8.81274
5.93228	-6.62248	5.72902	1.9269	5.99464	6.22594	5.95566	-8.83918
5.93243	-6.61343	5.72917	1.9303	5.9948	6.22138	5.95581	-8.8342
5.93259	-6.61426	5.72932	1.93047	5.99495	6.217	5.95597	-8.82892
5.93274	-6.62218	5.72947	1.92832	5.9951	6.21174	5.95612	-8.82456
5.93289	-6.62487	5.72963	1.92621	5.99525	6.19246	5.95627	-8.8202
5.93304	-6.62031	5.72978	1.9239	5.99541	6.17055	5.95642	-8.7978
5.9332	-6.61396	5.72993	1.92159	5.99556	6.16844	5.95658	-8.79034
5.93335	-6.61956	5.73009	1.91928	5.99571	6.18509	5.95673	-8.81398
5.9335	-6.6405	5.73024	1.91697	5.99586	6.21034	5.95688	-8.85256
5.93365	-6.66853	5.73039	1.91466	5.99602	6.23628	5.95704	-8.87308
5.93381	-6.67877	5.73054	1.91235	5.99617	6.25381	5.95719	-8.86344
5.93396	-6.67227	5.7307	1.91215	5.99632	6.25153	5.95734	-8.84198
5.93411	-6.66046	5.73085	1.91195	5.99648	6.24101	5.95749	-8.8202
5.93427	-6.64857	5.731	1.91174	5.99663	6.24241	5.95765	-8.823
5.93442	-6.63638	5.73116	1.91154	5.99678	6.25784	5.9578	-8.82548
5.93457	-6.6242	5.73131	1.91361	5.99693	6.26538	5.95795	-8.79842
5.93472	-6.61747	5.73146	1.91568	5.99709	6.25346	5.9581	-8.77104
5.93488	-6.62263	5.73161	1.91774	5.99724	6.24189	5.95826	-8.74304
5.93503	-6.6402	5.73177	1.91981	5.99739	6.24995	5.95841	-8.71506
5.93518	-6.66494	5.73192	1.91738	5.99755	6.27467	5.95856	-8.71692
5.93534	-6.68072	5.73207	1.91499	5.9977	6.29115	5.95872	-8.71848
5.93549	-6.68453	5.73222	1.9145	5.99785	6.28589	5.95887	-8.70914
5.93564	-6.68117	5.73238	1.91081	5.998	6.26099	5.95902	-8.6998
5.93579	-6.6778	5.73253	1.90611	5.99816	6.23488	5.95917	-8.69048
5.93595	-6.67638	5.73268	1.9034	5.99831	6.21717	5.95933	-8.68084
5.9361	-6.67496	5.73284	1.89963	5.99846	6.22401	5.95948	-8.68674
5.93625	-6.67354	5.73299	1.8959	5.99861	6.24504	5.95963	-8.69266
5.9364	-6.67212	5.73314	1.89315	5.99877	6.25556	5.95979	-8.69856
5.93656	-6.67354	5.73329	1.89493	5.99892	6.25223	5.95994	-8.70416
5.93671	-6.67496	5.73345	1.90295	5.99907	6.24066	5.96009	-8.68394
5.93686	-6.66278	5.7336	1.91102	5.99923	6.22927	5.96024	-8.6634
5.93702	-6.65059	5.73375	1.9158	5.99938	6.22138	5.9604	-8.67306
5.93717	-6.64723	5.73391	1.91608	5.99953	6.21349	5.96055	-8.68238
5.93732	-6.65582	5.73406	1.9126	5.99968	6.19772	5.9607	-8.70696
5.93747	-6.67205	5.73421	1.90915	5.99984	6.19596	5.96085	-8.73154
5.93763	-6.68827	5.73436	1.90615	5.99999	6.2063	5.96101	-8.72624
5.93778	-6.69246	5.73452	1.90644	6.00014	6.21665	5.96116	-8.72066
5.93793	-6.69664	5.73467	1.90879	6.0003	6.22787	5.96131	-8.71848
5.93809	-6.70083	5.73482	1.91114	6.00045	6.23908	5.96147	-8.7163
5.93824	-6.70494	5.73497	1.91179	6.0006	6.24101	5.96162	-8.71412
5.93839	-6.70644	5.73513	1.91243	6.00075	6.24294	5.96177	-8.71162
5.93854	-6.70793	5.73528	1.91049	6.00091	6.24487	5.96192	-8.71972
5.9387	-6.70943	5.73543	1.9066	6.00106	6.2468	5.96208	-8.7275
5.93885	-6.71085	5.73559	1.90457	6.00121	6.25802	5.96223	-8.76514
5.939	-6.70674	5.73574	1.90579	6.00136	6.26923	5.96238	-8.80278
5.93915	-6.70262	5.73589	1.91004	6.00152	6.28431	5.96254	-8.79624
5.93931	-6.69851	5.73604	1.91235	6.00167	6.29115	5.96269	-8.78972
5.93946	-6.69432	5.7362	1.91134	6.00182	6.28764	5.96284	-8.78318
5.93961	-6.68662	5.73635	1.91033	6.00198	6.27029	5.96299	-8.77664
5.93977	-6.67892	5.7365	1.91308	6.00213	6.25188	5.96315	-8.77852
5.93992	-6.67122	5.73665	1.91584	6.00228	6.2475	5.9633	-8.78006
5.94007	-6.66345	5.73681	1.91709	6.00243	6.2489	5.96345	-8.78162
5.94022	-6.66494	5.73696	1.91839	6.00259	6.24189	5.9636	-8.78318
5.94038	-6.66636	5.73711	1.91965	6.00274	6.24049	5.96376	-8.7555
5.94053	-6.66786	5.73727	1.92094	6.00289	6.23908	5.96391	-8.7278
5.94068	-6.66928	5.73742	1.91604	6.00305	6.23873	5.96406	-8.7331
5.94084	-6.67077	5.73757	1.91118	6.0032	6.23856	5.96422	-8.76824
5.94099	-6.6722	5.73772	1.9102	6.00335	6.23838	5.96437	-8.81616
5.94114	-6.67362	5.73788	1.90923	6.0035	6.23821	5.96452	-8.86406
5.94129	-6.67504	5.73803	1.9098	6.00366	6.24329	5.96467	-8.86406
5.94145	-6.68019	5.73818	1.91041	6.00381	6.24837	5.96483	-8.86376
5.9416	-6.68528	5.73834	1.91004	6.00396	6.25346	5.96498	-8.86438
5.94175	-6.69485	5.73849	1.91162	6.00411	6.25854	5.96513	-8.86468
5.9419	-6.69724	5.73864	1.91624	6.00427	6.2489	5.96528	-8.8653
5.94206	-6.69447	5.73879	1.92281	6.00442	6.23943	5.96544	-8.86562
5.94221	-6.69881	5.73895	1.93075	6.00457	6.24154	5.96559	-8.84758
5.94236	-6.70584	5.7391	1.93415	6.00473	6.25206	5.96574	-8.82954
5.94252	-6.7009	5.73925	1.92957	6.00488	6.25977	5.9659	-8.84136
5.94267	-6.68416	5.7394	1.92179	6.00503	6.25924	5.96605	-8.85286
5.94282	-6.67451	5.73956	1.91928	6.00518	6.25486	5.9662	-8.84354
5.94297	-6.6793	5.73971	1.92131	6.00534	6.2645	5.96635	-8.8342
5.94313	-6.69118	5.73986	1.9241	6.00549	6.26958	5.96651	-8.85474
5.94328	-6.69687	5.74002	1.92366	6.00564	6.25521	5.96666	-8.87496
5.94343	-6.69051	5.74017	1.92143	6.0058	6.2312	5.96681	-8.86344
5.94359	-6.68737	5.74032	1.9192	6.00595	6.2156	5.96697	-8.85194
5.94374	-6.69133	5.74047	1.91717	6.0061	6.21595	5.96712	-8.84042
5.94389	-6.69604	5.74063	1.91519	6.00625	6.21647	5.96727	-8.8286
5.94404	-6.70068	5.74078	1.9158	6.00641	6.21752	5.96742	-8.84136
5.9442	-6.70584	5.74093	1.91835	6.00656	6.21857	5.96758	-8.8541
5.94435	-6.71092	5.74109	1.91831	6.00671	6.21524	5.96773	-8.865
5.9445	-6.69903	5.74124	1.91507	6.00686	6.21209	5.96788	-8.87558
5.94465	-6.68707	5.74139	1.91268	6.00702	6.20893	5.96803	-8.8846
5.94481	-6.67593	5.74154	1.91223	6.00717	6.20578	5.96819	-8.86376
5.94496	-6.66472	5.7417	1.91385	6.00732	6.22191	5.96834	-8.84292
5.94511	-6.65672	5.74185	1.91551	6.00748	6.23803	5.96849	-8.85194
5.94527	-6.66068	5.742	1.91717	6.00763	6.23733	5.96865	-8.88958
5.94542	-6.67227	5.74215	1.91883	6.00778	6.23663	5.9688	-8.92722
5.94557	-6.68378	5.74231	1.92119	6.00793	6.23505	5.96895	-8.96486
5.94572	-6.68894	5.74246	1.92163	6.00809	6.23347	5.9691	-9.0022
5.94588	-6.69403	5.74261	1.91871	6.00824	6.2319	5.96926	-8.9913
5.94603	-6.69844	5.74277	1.91255	6.00839	6.23032	5.96941	-8.95054
5.94618	-6.70277	5.74292	1.90721	6.00855	6.23751	5.96956	-8.9098
5.94634	-6.69694	5.74307	1.90514	6.0087	6.24469	5.96972	-8.8989
5.94649	-6.67915	5.74322	1.90546	6.00885	6.25188	5.96987	-8.90482
5.94664	-6.67227	5.74338	1.90907	6.009	6.25907	5.97002	-8.91072
5.94679	-6.68206	5.74353	1.91353	6.00916	6.25118	5.97017	-8.9185
5.94695	-6.69193	5.74368	1.91478	6.00931	6.24347	5.97033	-8.92598
5.9471	-6.68976	5.74384	1.91284	6.00946	6.23575	5.97048	-8.94122
5.94725	-6.67436	5.74399	1.90899	6.00961	6.22804	5.97063	-8.95646
5.9474	-6.67085	5.74414	1.9064	6.00977	6.22611	5.97078	-8.94184
5.94756	-6.68513	5.74429	1.90709	6.00992	6.22436	5.97094	-8.9269
5.94771	-6.69941	5.74445	1.90968	6.01007	6.22261	5.97109	-8.93656
5.94786	-6.70681	5.7446	1.91231	6.01023	6.22085	5.97124	-8.94588
5.94802	-6.70225	5.74475	1.91393	6.01038	6.22471	5.9714	-8.95552
5.94817	-6.69126	5.7449	1.91559	6.01053	6.22857	5.97155	-8.96486
5.94832	-6.68027	5.74506	1.91519	6.01068	6.2156	5.9717	-8.95678
5.94847	-6.66853	5.74521	1.91154	6.01084	6.2028	5.97185	-8.94868
5.94863	-6.65672	5.74536	1.90644	6.01099	6.20911	5.97201	-8.9406
5.94878	-6.66158	5.74552	1.90133	6.01114	6.21542	5.97216	-8.9322
5.94893	-6.66644	5.74567	1.90068	6.0113	6.22173	5.97231	-8.93842
5.94909	-6.6713	5.74582	1.90332	6.01145	6.22822	5.97247	-8.94432
5.94924	-6.67608	5.74597	1.90506	6.0116	6.2319	5.97262	-8.95054
5.94939	-6.67735	5.74613	1.90684	6.01175	6.23558	5.97277	-8.95646
5.94954	-6.67863	5.74628	1.90879	6.01191	6.23926	5.97292	-8.9101
5.9497	-6.6799	5.74643	1.91077	6.01206	6.24294	5.97308	-8.86376
5.94985	-6.68109	5.74659	1.90712	6.01221	6.25609	5.97323	-8.83046
5.95	-6.67563	5.74674	1.90348	6.01236	6.26923	5.97338	-8.82704
5.95015	-6.6701	5.74689	1.89983	6.01252	6.26555	5.97353	-8.84228
5.95031	-6.66457	5.74704	1.89623	6.01267	6.26187	5.97369	-8.85754
5.95046	-6.65904	5.7472	1.89392	6.01282	6.26538	5.97384	-8.87464
5.95061	-6.66906	5.74735	1.89165	6.01298	6.26906	5.97399	-8.89144
5.95077	-6.67907	5.7475	1.89128	6.01313	6.27256	5.97415	-8.90108
5.95092	-6.68909	5.74765	1.8942	6.01328	6.27625	5.9743	-8.91072
5.95107	-6.69911	5.74781	1.89773	6.01343	6.28396	5.97445	-8.92038
5.95122	-6.70247	5.74796	1.89935	6.01359	6.29185	5.9746	-8.93002
5.95138	-6.70576	5.74811	1.89833	6.01374	6.28273	5.97476	-8.91416
5.95153	-6.70905	5.74827	1.89736	6.01389	6.27379	5.97491	-8.89828
5.95168	-6.71234	5.74842	1.89744	6.01405	6.26871	5.97506	-8.86562
5.95184	-6.70098	5.74857	1.89756	6.0142	6.26362	5.97522	-8.8625
5.95199	-6.68961	5.74872	1.89769	6.01435	6.25854	5.97537	-8.85628
5.95214	-6.67825	5.74888	1.89781	6.0145	6.25363	5.97552	-8.84976
5.95229	-6.66689	5.74903	1.89963	6.01466	6.25276	5.97567	-8.84508
5.95245	-6.66008	5.74918	1.90149	6.01481	6.25206	5.97583	-8.84042
5.9526	-6.65328	5.74934	1.90084	6.01496	6.25118	5.97598	-8.86314
5.95275	-6.66083	5.74949	1.89825	6.01511	6.25048	5.97613	-8.88584
5.9529	-6.66831	5.74964	1.89809	6.01527	6.23593	5.97628	-8.90668
5.95306	-6.67137	5.74979	1.90251	6.01542	6.22138	5.97644	-8.92752
5.95321	-6.67436	5.74995	1.9068	6.01557	6.22366	5.97659	-8.91228
5.95336	-6.67743	5.7501	1.90656	6.01573	6.22611	5.97674	-8.86686
5.95352	-6.68042	5.75025	1.90247	6.01588	6.22874	5.9769	-8.82332
5.95367	-6.68259	5.7504	1.89837	6.01603	6.23155	5.97705	-8.80962
5.95382	-6.68468	5.75056	1.89927	6.01618	6.23418	5.9772	-8.81584
5.95397	-6.68685	5.75071	1.90214	6.01634	6.23698	5.97735	-8.85194
5.95413	-6.68894	5.75086	1.90202	6.01649	6.25521	5.97751	-8.88988
5.95428	-6.68513	5.75102	1.9	6.01664	6.27344	5.97766	-8.89798
5.95443	-6.68124	5.75117	1.90093	6.01679	6.30114	5.97781	-8.88554
5.95458	-6.67743	5.75132	1.90514	6.01695	6.31218	5.97797	-8.87308
5.95474	-6.67354	5.75147	1.90866	6.0171	6.29395	5.97812	-8.85878
5.95489	-6.66442	5.75163	1.90769	6.01725	6.2759	5.97827	-8.84416
5.95504	-6.6553	5.75178	1.90445	6.01741	6.28361	5.97842	-8.82548
5.9552	-6.64618	5.75193	1.9032	6.01756	6.2915	5.97858	-8.80682
5.95535	-6.63698	5.75209	1.90522	6.01771	6.28308	5.97873	-8.81802
5.9555	-6.63444	5.75224	1.90729	6.01786	6.25802	5.97888	-8.82892
5.95565	-6.6319	5.75239	1.90943	6.01802	6.24855	5.97903	-8.8258
5.95581	-6.64371	5.75254	1.91162	6.01817	6.25609	5.97919	-8.82268
5.95596	-6.65545	5.7527	1.90899	6.01832	6.27397	5.97934	-8.80278
5.95611	-6.66995	5.75285	1.9064	6.01848	6.27519	5.97949	-8.81242
5.95627	-6.68446	5.753	1.9038	6.01863	6.26993	5.97965	-8.8566
5.95642	-6.68461	5.75315	1.90121	6.01878	6.26485	5.9798	-8.90078
5.95657	-6.68468	5.75331	1.90109	6.01893	6.26678	5.97995	-8.91696
5.95672	-6.67825	5.75346	1.90101	6.01909	6.26871	5.9801	-8.93282
5.95688	-6.67182	5.75361	1.90093	6.01924	6.26958	5.98026	-8.9266
5.95703	-6.66539	5.75377	1.90084	6.01939	6.27064	5.98041	-8.92038
5.95718	-6.65889	5.75392	1.90081	6.01954	6.26555	5.98056	-8.91416
5.95733	-6.66592	5.75407	1.90081	6.0197	6.24364	5.98072	-8.90762
5.95749	-6.67287	5.75422	1.90469	6.01985	6.22173	5.98087	-8.8569
5.95764	-6.67982	5.75438	1.90858	6.02	6.21682	5.98102	-8.8062
5.95779	-6.68677	5.75453	1.90891	6.02016	6.22541	5.98117	-8.7723
5.95795	-6.69709	5.75468	1.90923	6.02031	6.234	5.98133	-8.76296
5.9581	-6.70733	5.75484	1.90943	6.02046	6.24364	5.98148	-8.77478
5.95825	-6.70262	5.75499	1.90964	6.02061	6.25346	5.98163	-8.80122
5.9584	-6.68356	5.75514	1.90761	6.02077	6.25504	5.98178	-8.81926
5.95856	-6.66427	5.75529	1.90364	6.02092	6.25661	5.98194	-8.83732
5.95871	-6.65926	5.75545	1.90235	6.02107	6.25819	5.98209	-8.8597
5.95886	-6.66831	5.7556	1.90494	6.02123	6.25994	5.98224	-8.85722
5.95902	-6.67735	5.75575	1.90858	6.02138	6.26608	5.9824	-8.8398
5.95917	-6.67541	5.7559	1.91029	6.02153	6.27239	5.98255	-8.82238
5.95932	-6.65904	5.75606	1.90943	6.02168	6.26187	5.9827	-8.82238
5.95947	-6.64266	5.75621	1.90863	6.02184	6.25135	5.98285	-8.837
5.95963	-6.64065	5.75636	1.90911	6.02199	6.25504	5.98301	-8.83452
5.95978	-6.64782	5.75652	1.9096	6.02214	6.25889	5.98316	-8.79718
5.95993	-6.655	5.75667	1.91008	6.02229	6.27852	5.98331	-8.7418
5.96008	-6.66307	5.75682	1.91061	6.02245	6.29816	5.98347	-8.71132
5.96024	-6.67107	5.75697	1.91077	6.0226	6.31463	5.98362	-8.72034
5.96039	-6.67885	5.75713	1.91094	6.02275	6.31446	5.98377	-8.75424
5.96054	-6.68655	5.75728	1.90733	6.02291	6.30692	5.98392	-8.77446
5.9607	-6.67997	5.75743	1.90376	6.02306	6.29938	5.98408	-8.79438
5.96085	-6.67332	5.75758	1.90214	6.02321	6.28326	5.98423	-8.79624
5.961	-6.6793	5.75774	1.90247	6.02336	6.26731	5.98438	-8.78286
5.96115	-6.6852	5.75789	1.90401	6.02352	6.25766	5.98453	-8.77166
5.96131	-6.69118	5.75804	1.9017	6.02367	6.26485	5.98469	-8.78504
5.96146	-6.69709	5.7582	1.89716	6.02382	6.28729	5.98484	-8.83202
5.96161	-6.69709	5.75835	1.89456	6.02398	6.29307	5.98499	-8.87868
5.96177	-6.69702	5.7585	1.89452	6.02413	6.28063	5.98515	-8.91508
5.96192	-6.69702	5.75865	1.89452	6.02428	6.25135	5.9853	-8.9266
5.96207	-6.69694	5.75881	1.89712	6.02443	6.23137	5.98545	-8.91072
5.96222	-6.6941	5.75896	1.89975	6.02459	6.22839	5.9856	-8.87994
5.96238	-6.69118	5.75911	1.90238	6.02474	6.24189	5.98576	-8.84976
5.96253	-6.7018	5.75927	1.90502	6.02489	6.25539	5.98591	-8.81958
5.96268	-6.71234	5.75942	1.90786	6.02504	6.26135	5.98606	-8.83824
5.96283	-6.71548	5.75957	1.91073	6.0252	6.25065	5.98622	-8.8569
5.96299	-6.70419	5.75972	1.91361	6.02535	6.23365	5.98637	-8.8734
5.96314	-6.68662	5.75988	1.91649	6.0255	6.21665	5.98652	-8.88958
5.96329	-6.66906	5.76003	1.9143	6.02566	6.19877	5.98667	-8.8762
5.96345	-6.66547	5.76018	1.91211	6.02581	6.19789	5.98683	-8.8625
5.9636	-6.6618	5.76033	1.91017	6.02596	6.2156	5.98698	-8.82828
5.96375	-6.65814	5.76049	1.90822	6.02611	6.2333	5.98713	-8.79376
5.9639	-6.65448	5.76064	1.90753	6.02627	6.24697	5.98728	-8.79344
5.96406	-6.65807	5.76079	1.91073	6.02642	6.26082	5.98744	-8.81802
5.96421	-6.66158	5.76095	1.91649	6.02657	6.25784	5.98759	-8.83514
5.96436	-6.65074	5.7611	1.92034	6.02673	6.25486	5.98774	-8.82704
5.96452	-6.6399	5.76125	1.91835	6.02688	6.25872	5.9879	-8.79656
5.96467	-6.64857	5.7614	1.91251	6.02703	6.26275	5.98805	-8.7807
5.96482	-6.65724	5.76156	1.91029	6.02718	6.26678	5.9882	-8.77696
5.96497	-6.66592	5.76171	1.91199	6.02734	6.27081	5.98835	-8.77292
5.96513	-6.67459	5.76186	1.91158	6.02749	6.26468	5.98851	-8.77012
5.96528	-6.67339	5.76202	1.90927	6.02764	6.25872	5.98866	-8.767
5.96543	-6.6722	5.76217	1.90611	6.02779	6.25276	5.98881	-8.77104
5.96558	-6.68446	5.76232	1.90684	6.02795	6.2468	5.98896	-8.7751
5.96574	-6.69664	5.76247	1.9094	6.0281	6.25889	5.98912	-8.79344
5.96589	-6.70389	5.76263	1.91199	6.02825	6.27116	5.98927	-8.83668
5.96604	-6.69679	5.76278	1.91478	6.02841	6.28343	5.98942	-8.8765
5.9662	-6.68341	5.76293	1.91762	6.02856	6.2957	5.98958	-8.89144
5.96635	-6.66995	5.76308	1.91815	6.02871	6.28378	5.98973	-8.8877
5.9665	-6.67227	5.76324	1.91871	6.02886	6.27204	5.98988	-8.85908
5.96665	-6.67459	5.76339	1.91924	6.02902	6.26064	5.99003	-8.81554
5.96681	-6.66749	5.76354	1.91981	6.02917	6.24943	5.99019	-8.79686
5.96696	-6.65313	5.7637	1.91985	6.02932	6.23803	5.99034	-8.82238
5.96711	-6.64655	5.76385	1.91993	6.02948	6.23523	5.99049	-8.86282
5.96727	-6.65425	5.764	1.91876	6.02963	6.24995	5.99065	-8.8846
5.96742	-6.65351	5.76415	1.91957	6.02978	6.27309	5.9908	-8.88148
5.96757	-6.65268	5.76431	1.92102	6.02993	6.29079	5.99095	-8.87154
5.96772	-6.65552	5.76446	1.92058	6.03009	6.29167	5.9911	-8.8961
5.96788	-6.65829	5.76461	1.9188	6.03024	6.28571	5.99126	-8.92784
5.96803	-6.66106	5.76477	1.91507	6.03039	6.27975	5.99141	-8.92472
5.96818	-6.66382	5.76492	1.91179	6.03054	6.26958	5.99156	-8.89362
5.96833	-6.66121	5.76507	1.91239	6.0307	6.25942	5.99171	-8.8625
5.96849	-6.65851	5.76522	1.91568	6.03085	6.24925	5.99187	-8.83296
5.96864	-6.65582	5.76538	1.91705	6.031	6.23926	5.99202	-8.8034
5.96879	-6.65313	5.76553	1.91446	6.03116	6.23014	5.99217	-8.80372
5.96895	-6.63706	5.76568	1.91187	6.03131	6.22103	5.99233	-8.80372
5.9691	-6.62091	5.76583	1.9132	6.03146	6.22874	5.99248	-8.79812
5.96925	-6.62061	5.76599	1.91847	6.03161	6.23645	5.99263	-8.79252
5.9694	-6.63467	5.76614	1.92268	6.03177	6.2347	5.99278	-8.78692
5.96956	-6.6461	5.76629	1.92301	6.03192	6.23295	5.99294	-8.781
5.96971	-6.65747	5.76645	1.92062	6.03207	6.2312	5.99309	-8.78286
5.96986	-6.65537	5.7666	1.91632	6.03223	6.22944	5.99324	-8.78442
5.97002	-6.65328	5.76675	1.91337	6.03238	6.24469	5.9934	-8.7863
5.97017	-6.66083	5.7669	1.9143	6.03253	6.26012	5.99355	-8.78784
5.97032	-6.66831	5.76706	1.91766	6.03268	6.27537	5.9937	-8.79812
5.97047	-6.67578	5.76721	1.91912	6.03284	6.29079	5.99385	-8.80838
5.97063	-6.68326	5.76736	1.91689	6.03299	6.29237	5.99401	-8.78878
5.97078	-6.69261	5.76752	1.91077	6.03314	6.29413	5.99416	-8.76888
5.97093	-6.70188	5.76767	1.90563	6.03329	6.29588	5.99431	-8.77354
5.97108	-6.71115	5.76782	1.90247	6.03345	6.29763	5.99446	-8.7779
5.97124	-6.72042	5.76797	1.90052	6.0336	6.30447	5.99462	-8.78256
5.97139	-6.71743	5.76813	1.89858	6.03375	6.31148	5.99477	-8.78692
5.97154	-6.71444	5.76828	1.90081	6.03391	6.30201	5.99492	-8.79904
5.9717	-6.69709	5.76843	1.90697	6.03406	6.29272	5.99508	-8.81086
5.97185	-6.67975	5.76858	1.91158	6.03421	6.2815	5.99523	-8.83046
5.972	-6.67705	5.76874	1.91231	6.03436	6.27887	5.99538	-8.83482
5.97215	-6.67429	5.76889	1.90899	6.03452	6.29377	5.99553	-8.82176
5.97231	-6.6716	5.76904	1.90571	6.03467	6.31709	5.99569	-8.79344
5.97246	-6.66883	5.7692	1.90522	6.03482	6.32813	5.99584	-8.78784
5.97261	-6.67122	5.76935	1.90478	6.03498	6.32252	5.99599	-8.80682
5.97277	-6.67354	5.7695	1.90429	6.03513	6.30517	5.99615	-8.82362
5.97292	-6.67593	5.76965	1.90384	6.03528	6.2964	5.9963	-8.82548
5.97307	-6.67825	5.76981	1.9053	6.03543	6.30166	5.99645	-8.80744
5.97322	-6.66614	5.76996	1.90676	6.03559	6.3071	5.9966	-8.7894
5.97338	-6.65395	5.77011	1.90822	6.03574	6.31306	5.99676	-8.79344
5.97353	-6.64184	5.77027	1.90968	6.03589	6.31902	5.99691	-8.7975
5.97368	-6.62966	5.77042	1.90846	6.03604	6.33409	5.99706	-8.80154
5.97383	-6.6313	5.77057	1.90725	6.0362	6.34934	5.99721	-8.80526
5.97399	-6.63287	5.77072	1.90603	6.03635	6.34759	5.99737	-8.77166
5.97414	-6.6488	5.77088	1.90482	6.0365	6.34601	5.99752	-8.73808
5.97429	-6.66472	5.77103	1.90267	6.03666	6.34391	5.99767	-8.7586
5.97445	-6.6784	5.77118	1.90056	6.03681	6.34198	5.99783	-8.80402
5.9746	-6.69208	5.77133	1.90218	6.03696	6.33988	5.99798	-8.83576
5.97475	-6.69141	5.77149	1.90384	6.03711	6.33795	5.99813	-8.8426
5.9749	-6.69074	5.77164	1.90218	6.03727	6.35443	5.99828	-8.86282
5.97506	-6.69066	5.77179	1.89862	6.03742	6.3709	5.99844	-8.88304
5.97521	-6.69059	5.77195	1.89781	6.03757	6.39106	5.99859	-8.88958
5.97536	-6.69051	5.7721	1.90093	6.03772	6.40281	5.99874	-8.86096
5.97552	-6.69036	5.77225	1.90368	6.03788	6.3986	5.9989	-8.80838
5.97567	-6.68371	5.7724	1.90648	6.03803	6.37756	5.99905	-8.78038
5.97582	-6.67705	5.77256	1.90563	6.03818	6.356	5.9992	-8.76576
5.97597	-6.6704	5.77271	1.90478	6.03834	6.35145	5.99935	-8.75082
5.97613	-6.66367	5.77286	1.90206	6.03849	6.36284	5.99951	-8.73776
5.97628	-6.66928	5.77302	1.89935	6.03864	6.37423	5.99966	-8.72438
5.97643	-6.67489	5.77317	1.89675	6.03879	6.36862	5.99981	-8.75892
5.97658	-6.67975	5.77332	1.89416	6.03895	6.34636	5.99996	-8.79314
5.97674	-6.68453	5.77347	1.88934	6.0391	6.32866	6.00012	-8.8258
5.97689	-6.69044	5.77363	1.8865	6.03925	6.31954	6.00027	-8.85816
5.97704	-6.68431	5.77378	1.88958	6.03941	6.33251	6.00042	-8.85722
5.9772	-6.67063	5.77393	1.89594	6.03956	6.34566	6.00058	-8.82612
5.97735	-6.65687	5.77408	1.90174	6.03971	6.34636	6.00073	-8.79532
5.9775	-6.65126	5.77424	1.90433	6.03986	6.34724	6.00088	-8.79406
5.97765	-6.64558	5.77439	1.90502	6.04002	6.34811	6.00103	-8.79998
5.97781	-6.64947	5.77454	1.90575	6.04017	6.34899	6.00119	-8.80558
5.97796	-6.66053	5.7747	1.90453	6.04032	6.3418	6.00134	-8.8115
5.97811	-6.66375	5.77485	1.90336	6.04047	6.33462	6.00149	-8.81708
5.97826	-6.65493	5.775	1.90214	6.04063	6.32743	6.00165	-8.80434
5.97842	-6.64924	5.77515	1.90097	6.04078	6.32024	6.0018	-8.7614
5.97857	-6.65074	5.77531	1.90417	6.04093	6.31779	6.00195	-8.71848
5.97872	-6.65679	5.77546	1.90741	6.04109	6.31534	6.0021	-8.7054
5.97888	-6.66278	5.77561	1.90858	6.04124	6.31236	6.00226	-8.72904
5.97903	-6.66921	5.77577	1.90652	6.04139	6.30938	6.00241	-8.7527
5.97918	-6.67563	5.77592	1.90222	6.04154	6.30517	6.00256	-8.77634
5.97933	-6.67541	5.77607	1.89797	6.0417	6.29255	6.00271	-8.79998
5.97949	-6.67519	5.77622	1.89801	6.04185	6.27572	6.00287	-8.81304
5.97964	-6.67496	5.77638	1.90133	6.042	6.27572	6.00302	-8.79624
5.97979	-6.67474	5.77653	1.90315	6.04216	6.28852	6.00317	-8.79624
5.97995	-6.6636	5.77668	1.90307	6.04231	6.30973	6.00333	-8.79594
5.9801	-6.65246	5.77683	1.90417	6.04246	6.32726	6.00348	-8.78412
5.98025	-6.6482	5.77699	1.90526	6.04261	6.34478	6.00363	-8.7723
5.9804	-6.65582	5.77714	1.90194	6.04277	6.34286	6.00378	-8.76048
5.98056	-6.66031	5.77729	1.89671	6.04292	6.34093	6.00394	-8.74864
5.98071	-6.65283	5.77745	1.89452	6.04307	6.339	6.00409	-8.75922
5.98086	-6.64835	5.7776	1.89558	6.04322	6.33707	6.00424	-8.7698
5.98101	-6.65096	5.77775	1.89756	6.04338	6.33532	6.0044	-8.78038
5.98117	-6.65365	5.7779	1.89764	6.04353	6.33374	6.00455	-8.79064
5.98132	-6.64917	5.77806	1.8972	6.04368	6.34794	6.0047	-8.78972
5.98147	-6.64244	5.77821	1.9	6.04384	6.36214	6.00485	-8.78878
5.98163	-6.6476	5.77836	1.90482	6.04399	6.35355	6.00501	-8.78784
5.98178	-6.66509	5.77851	1.90968	6.04414	6.32813	6.00516	-8.7866
5.98193	-6.68259	5.77867	1.91029	6.04429	6.30271	6.00531	-8.79314
5.98208	-6.68647	5.77882	1.90765	6.04445	6.29413	6.00546	-8.79966
5.98224	-6.69036	5.77897	1.90583	6.0446	6.28887	6.00562	-8.8062
5.98239	-6.69006	5.77913	1.90729	6.04475	6.28378	6.00577	-8.81242
5.98254	-6.68976	5.77928	1.90781	6.04491	6.27975	6.00592	-8.7922
5.9827	-6.67511	5.77943	1.9064	6.04506	6.27572	6.00608	-8.77166
5.98285	-6.66046	5.77958	1.90575	6.04521	6.28641	6.00623	-8.753
5.983	-6.66248	5.77974	1.9051	6.04536	6.2971	6.00638	-8.73434
5.98315	-6.66449	5.77989	1.90802	6.04552	6.29097	6.00653	-8.75144
5.98331	-6.66651	5.78004	1.91097	6.04567	6.28483	6.00669	-8.79812
5.98346	-6.66853	5.7802	1.91061	6.04582	6.27046	6.00684	-8.82798
5.98361	-6.66068	5.78035	1.90704	6.04597	6.25626	6.00699	-8.85784
5.98376	-6.65283	5.7805	1.90526	6.04613	6.25889	6.00715	-8.86344
5.98392	-6.65934	5.78065	1.90352	6.04628	6.26152	6.0073	-8.86904
5.98407	-6.66577	5.78081	1.90279	6.04643	6.26345	6.00745	-8.85598
5.98422	-6.67197	5.78096	1.90206	6.04659	6.26538	6.0076	-8.87278
5.98438	-6.6781	5.78111	1.90133	6.04674	6.26731	6.00776	-8.88958
5.98453	-6.66988	5.78126	1.90064	6.04689	6.26923	6.00791	-8.8765
5.98468	-6.66165	5.78142	1.89931	6.04704	6.26853	6.00806	-8.8821
5.98483	-6.67511	5.78157	1.89801	6.0472	6.26801	6.00821	-8.8877
5.98499	-6.68857	5.78172	1.89862	6.04735	6.26731	6.00837	-8.87184
5.98514	-6.68558	5.78188	1.90251	6.0475	6.26678	6.00852	-8.85566
5.98529	-6.67063	5.78203	1.90773	6.04766	6.26608	6.00867	-8.8398
5.98545	-6.66502	5.78218	1.91102	6.04781	6.26555	6.00883	-8.82362
5.9856	-6.67137	5.78233	1.9126	6.04796	6.26485	6.00898	-8.84322
5.98575	-6.67773	5.78249	1.91223	6.04811	6.26433	6.00913	-8.8625
5.9859	-6.67212	5.78264	1.90919	6.04827	6.26152	6.00928	-8.86904
5.98606	-6.66367	5.78279	1.90291	6.04842	6.25872	6.00944	-8.8454
5.98621	-6.66719	5.78295	1.89651	6.04857	6.24645	6.00959	-8.8115
5.98636	-6.67758	5.7831	1.89339	6.04872	6.25118	6.00974	-8.77726
5.98651	-6.68797	5.78325	1.89319	6.04888	6.26836	6.00989	-8.77446
5.98667	-6.68266	5.7834	1.89298	6.04903	6.28554	6.01005	-8.80122
5.98682	-6.67735	5.78356	1.89298	6.04918	6.28694	6.0102	-8.83078
5.98697	-6.67205	5.78371	1.89298	6.04934	6.28852	6.01035	-8.86002
5.98713	-6.66666	5.78386	1.89396	6.04949	6.29956	6.01051	-8.86158
5.98728	-6.66315	5.78401	1.89493	6.04964	6.31078	6.01066	-8.86282
5.98743	-6.65964	5.78417	1.8959	6.04979	6.33146	6.01081	-8.86406
5.98758	-6.65612	5.78432	1.89692	6.04995	6.33532	6.01096	-8.865
5.98774	-6.65253	5.78447	1.89995	6.0501	6.32813	6.01112	-8.86624
5.98789	-6.65261	5.78463	1.90303	6.05025	6.32112	6.01127	-8.86718
5.98804	-6.65268	5.78478	1.90611	6.05041	6.31306	6.01142	-8.88896
5.9882	-6.66711	5.78493	1.90919	6.05056	6.30499	6.01158	-8.91042
5.98835	-6.68147	5.78508	1.9128	6.05071	6.30692	6.01173	-8.93188
5.9885	-6.70053	5.78524	1.91645	6.05086	6.30885	6.01188	-8.95334
5.98865	-6.71952	5.78539	1.9162	6.05102	6.29395	6.01203	-8.94308
5.98881	-6.72214	5.78554	1.91596	6.05117	6.27905	6.01219	-8.93282
5.98896	-6.71272	5.7857	1.9143	6.05132	6.28624	6.01234	-8.93934
5.98911	-6.71204	5.78585	1.91268	6.05147	6.29342	6.01249	-8.91602
5.98926	-6.72326	5.786	1.91106	6.05163	6.30061	6.01264	-8.89704
5.98942	-6.73335	5.78615	1.90943	6.05178	6.3078	6.0128	-8.87806
5.98957	-6.73141	5.78631	1.90903	6.05193	6.30061	6.01295	-8.85722
5.98972	-6.72161	5.78646	1.90866	6.05209	6.29342	6.0131	-8.83638
5.98988	-6.70457	5.78661	1.91089	6.05224	6.28624	6.01326	-8.85224
5.99003	-6.69089	5.78676	1.91507	6.05239	6.27905	6.01341	-8.8681
5.99018	-6.67713	5.78692	1.91665	6.05254	6.26029	6.01356	-8.8821
5.99033	-6.68199	5.78707	1.91499	6.0527	6.24154	6.01371	-8.8961
5.99049	-6.68677	5.78722	1.91418	6.05285	6.24031	6.01387	-8.89952
5.99064	-6.69163	5.78738	1.91531	6.053	6.25609	6.01402	-8.87308
5.99079	-6.69642	5.78753	1.91377	6.05316	6.2773	6.01417	-8.86344
5.99095	-6.68961	5.78768	1.91223	6.05331	6.28185	6.01433	-8.8538
5.9911	-6.68274	5.78783	1.91081	6.05346	6.2801	6.01448	-8.85442
5.99125	-6.67593	5.78799	1.90943	6.05361	6.27835	6.01463	-8.85504
5.9914	-6.66906	5.78814	1.90644	6.05377	6.28904	6.01478	-8.85566
5.99156	-6.67362	5.78829	1.90348	6.05392	6.29991	6.01494	-8.85598
5.99171	-6.67818	5.78845	1.90048	6.05407	6.29395	6.01509	-8.86904
5.99186	-6.66883	5.7886	1.89752	6.05422	6.28799	6.01524	-8.8818
5.99201	-6.65949	5.78875	1.8972	6.05438	6.28518	6.01539	-8.89486
5.99217	-6.6615	5.7889	1.89692	6.05453	6.28238	6.01555	-8.90762
5.99232	-6.6707	5.78906	1.89663	6.05468	6.27958	6.0157	-8.89112
5.99247	-6.66898	5.78921	1.89635	6.05484	6.27695	6.01585	-8.87434
5.99263	-6.6553	5.78936	1.9	6.05499	6.2801	6.01601	-8.85754
5.99278	-6.64932	5.78951	1.90364	6.05514	6.28326	6.01616	-8.84074
5.99293	-6.6553	5.78967	1.90534	6.05529	6.28641	6.01631	-8.81024
5.99308	-6.66128	5.78982	1.9038	6.05545	6.28974	6.01646	-8.77976
5.99324	-6.6553	5.78997	1.90141	6.0556	6.28834	6.01662	-8.78038
5.99339	-6.64752	5.79013	1.90097	6.05575	6.28694	6.01677	-8.81086
5.99354	-6.65171	5.79028	1.90441	6.05591	6.28554	6.01692	-8.82548
5.9937	-6.66681	5.79043	1.9098	6.05606	6.28431	6.01708	-8.81024
5.99385	-6.67474	5.79058	1.91288	6.05621	6.27449	6.01723	-8.81366
5.994	-6.67676	5.79074	1.91276	6.05636	6.26485	6.01738	-8.81708
5.99415	-6.67877	5.79089	1.91065	6.05652	6.2624	6.01753	-8.82362
5.99431	-6.69395	5.79104	1.90858	6.05667	6.27695	6.01769	-8.83016
5.99446	-6.70905	5.7912	1.9096	6.05682	6.28326	6.01784	-8.81988
5.99461	-6.71152	5.79135	1.91065	6.05697	6.28974	6.01799	-8.83948
5.99476	-6.70195	5.7915	1.91171	6.05713	6.29728	6.01814	-8.87588
5.99492	-6.68558	5.79165	1.91276	6.05728	6.30482	6.0183	-8.91198
5.99507	-6.66913	5.79181	1.9158	6.05743	6.30079	6.01845	-8.94838
5.99522	-6.66509	5.79196	1.91883	6.05759	6.29675	6.0186	-8.98446
5.99538	-6.67294	5.79211	1.92017	6.05774	6.29272	6.01876	-8.98726
5.99553	-6.67414	5.79226	1.91766	6.05789	6.28869	6.01891	-8.95988
5.99568	-6.67526	5.79242	1.91397	6.05804	6.28308	6.01906	-8.90388
5.99583	-6.6799	5.79257	1.91033	6.0582	6.27747	6.01921	-8.87744
5.99599	-6.68446	5.79272	1.9064	6.05835	6.27186	6.01937	-8.88336
5.99614	-6.68909	5.79288	1.90251	6.0585	6.26625	6.01952	-8.90388
5.99629	-6.69365	5.79303	1.90141	6.05865	6.25679	6.01967	-8.907
5.99645	-6.6873	5.79318	1.90032	6.05881	6.24732	6.01983	-8.87994
5.9966	-6.68094	5.79333	1.89947	6.05896	6.25468	6.01998	-8.83358
5.99675	-6.67459	5.79349	1.89862	6.05911	6.27887	6.02013	-8.81678
5.9969	-6.66823	5.79364	1.90084	6.05927	6.30867	6.02028	-8.83016
5.99706	-6.66188	5.79379	1.90697	6.05942	6.3106	6.02044	-8.84354
5.99721	-6.65552	5.79395	1.91308	6.05957	6.30114	6.02059	-8.84074
5.99736	-6.64962	5.7941	1.91531	6.05972	6.29185	6.02074	-8.82268
5.99751	-6.64371	5.79425	1.91454	6.05988	6.29115	6.02089	-8.80558
5.99767	-6.64827	5.7944	1.91381	6.06003	6.29062	6.02105	-8.8034
5.99782	-6.66001	5.79456	1.91515	6.06018	6.29009	6.0212	-8.83234
5.99797	-6.67444	5.79471	1.9126	6.06034	6.28957	6.02135	-8.87588
5.99813	-6.67691	5.79486	1.90628	6.06049	6.28571	6.02151	-8.89984
5.99828	-6.67339	5.79501	1.9019	6.06064	6.28203	6.02166	-8.89392
5.99843	-6.66988	5.79517	1.90283	6.06079	6.26783	6.02181	-8.86998
5.99858	-6.66562	5.79532	1.90765	6.06095	6.27046	6.02196	-8.86096
5.99874	-6.66136	5.79547	1.90818	6.0611	6.28238	6.02212	-8.88958
5.99889	-6.66719	5.79563	1.90486	6.06125	6.27765	6.02227	-8.9182
5.99904	-6.67294	5.79578	1.90178	6.0614	6.2666	6.02242	-8.92908
5.99919	-6.67877	5.79593	1.90259	6.06156	6.25556	6.02258	-8.9101
5.99935	-6.68453	5.79608	1.90534	6.06171	6.26678	6.02273	-8.87994
5.9995	-6.68229	5.79624	1.9081	6.06186	6.278	6.02288	-8.84976
5.99965	-6.67997	5.79639	1.91097	6.06202	6.28817	6.02303	-8.85816
5.99981	-6.69201	5.79654	1.91385	6.06217	6.29851	6.02319	-8.89642
5.99996	-6.70404	5.7967	1.91616	6.06232	6.29991	6.02334	-8.92442
6.00011	-6.70031	5.79685	1.91657	6.06247	6.28466	6.02349	-8.93748
6.00026	-6.69649	5.797	1.91397	6.06263	6.26187	6.02364	-8.92038
6.00042	-6.69275	5.79715	1.90753	6.06278	6.23926	6.0238	-8.8734
6.00057	-6.68894	5.79731	1.90105	6.06293	6.23207	6.02395	-8.82548
6.00072	-6.69447	5.79746	1.8985	6.06309	6.22488	6.0241	-8.80714
6.00088	-6.69993	5.79761	1.8989	6.06324	6.20823	6.02426	-8.79998
6.00103	-6.70539	5.79776	1.90125	6.06339	6.20858	6.02441	-8.79252
6.00118	-6.71085	5.79792	1.90166	6.06354	6.21472	6.02456	-8.78722
6.00133	-6.71107	5.79807	1.9021	6.0637	6.22103	6.02471	-8.78162
6.00149	-6.7113	5.79822	1.90267	6.06385	6.21139	6.02487	-8.80246
6.00164	-6.71152	5.79838	1.90324	6.064	6.20192	6.02502	-8.823
6.00179	-6.71174	5.79853	1.90198	6.06415	6.21174	6.02517	-8.81366
6.00194	-6.71287	5.79868	1.90076	6.06431	6.22155	6.02533	-8.80434
6.0021	-6.71399	5.79883	1.90344	6.06446	6.23137	6.02548	-8.81988
6.00225	-6.71511	5.79899	1.90611	6.06461	6.24119	6.02563	-8.83544
6.0024	-6.71616	5.79914	1.90721	6.06477	6.24049	6.02578	-8.81988
6.00256	-6.70576	5.79929	1.9083	6.06492	6.23979	6.02594	-8.77446
6.00271	-6.69537	5.79944	1.90927	6.06507	6.25486	6.02609	-8.73838
6.00286	-6.69933	5.7996	1.91029	6.06522	6.26993	6.02624	-8.73216
6.00301	-6.70322	5.79975	1.90749	6.06538	6.28291	6.02639	-8.73714
6.00317	-6.69911	5.7999	1.90279	6.06553	6.27923	6.02655	-8.7418
6.00332	-6.695	5.80006	1.90084	6.06568	6.28378	6.0267	-8.74616
6.00347	-6.69089	5.80021	1.90283	6.06584	6.28852	6.02685	-8.75052
6.00363	-6.6867	5.80036	1.90871	6.06599	6.29377	6.02701	-8.75488
6.00378	-6.6935	5.80051	1.91462	6.06614	6.28238	6.02716	-8.75892
6.00393	-6.70031	5.80067	1.91896	6.06629	6.26362	6.02731	-8.74864
6.00408	-6.70711	5.80082	1.9194	6.06645	6.24487	6.02746	-8.73808
6.00424	-6.71384	5.80097	1.91551	6.0666	6.24312	6.02762	-8.71754
6.00439	-6.72049	5.80113	1.90968	6.06675	6.24154	6.02777	-8.71162
6.00454	-6.72714	5.80128	1.9064	6.0669	6.22944	6.02792	-8.7222
6.00469	-6.72692	5.80143	1.907	6.06706	6.23418	6.02808	-8.70292
6.00485	-6.71466	5.80158	1.90814	6.06721	6.25346	6.02823	-8.6827
6.005	-6.70412	5.80174	1.90927	6.06736	6.25609	6.02838	-8.69234
6.00515	-6.70554	5.80189	1.91053	6.06752	6.24119	6.02853	-8.7222
6.00531	-6.71384	5.80204	1.91179	6.06767	6.22629	6.02869	-8.7222
6.00546	-6.72206	5.80219	1.90952	6.06782	6.21349	6.02884	-8.7026
6.00561	-6.72214	5.80235	1.9053	6.06797	6.20087	6.02899	-8.69794
6.00576	-6.72214	5.8025	1.90376	6.06813	6.18825	6.02914	-8.7334
6.00592	-6.72221	5.80265	1.90615	6.06828	6.17563	6.0293	-8.76856
6.00607	-6.72221	5.80281	1.90838	6.06843	6.18492	6.02945	-8.7726
6.00622	-6.71915	5.80296	1.90871	6.06859	6.19438	6.0296	-8.74678
6.00638	-6.71601	5.80311	1.91033	6.06874	6.20385	6.02976	-8.72842
6.00653	-6.71287	5.80326	1.91199	6.06889	6.21332	6.02991	-8.7247
6.00668	-6.70973	5.80342	1.91405	6.06904	6.21577	6.03006	-8.7107
6.00683	-6.71264	5.80357	1.91616	6.0692	6.21822	6.03021	-8.6967
6.00699	-6.71548	5.80372	1.91203	6.06935	6.21963	6.03037	-8.71038
6.00714	-6.71832	5.80388	1.90789	6.0695	6.2212	6.03052	-8.72408
6.00729	-6.72116	5.80403	1.90546	6.06965	6.22962	6.03067	-8.73776
6.00744	-6.72587	5.80418	1.90697	6.06981	6.2212	6.03082	-8.75114
6.0076	-6.73051	5.80433	1.91012	6.06996	6.19421	6.03098	-8.76482
6.00775	-6.73514	5.80449	1.91332	6.07011	6.16739	6.03113	-8.77852
6.0079	-6.73978	5.80464	1.91632	6.07027	6.16932	6.03128	-8.7922
6.00806	-6.73006	5.80479	1.91936	6.07042	6.17142	6.03144	-8.80558
6.00821	-6.72034	5.80494	1.91847	6.07057	6.17352	6.03159	-8.78722
6.00836	-6.73365	5.8051	1.91762	6.07072	6.17563	6.03174	-8.76888
6.00851	-6.74696	5.80525	1.91616	6.07088	6.18948	6.03189	-8.75144
6.00867	-6.75211	5.8054	1.9147	6.07103	6.2035	6.03205	-8.73402
6.00882	-6.74292	5.80556	1.91324	6.07118	6.2007	6.0322	-8.73372
6.00897	-6.72341	5.80571	1.91179	6.07134	6.19789	6.03235	-8.74834
6.00913	-6.71107	5.80586	1.91171	6.07149	6.19666	6.03251	-8.77322
6.00928	-6.70696	5.80601	1.91162	6.07164	6.19544	6.03266	-8.76824
6.00943	-6.70285	5.80617	1.91154	6.07179	6.19421	6.03281	-8.76544
6.00958	-6.69918	5.80632	1.91146	6.07195	6.19316	6.03296	-8.7922
6.00974	-6.69545	5.80647	1.91397	6.0721	6.20035	6.03312	-8.809
6.00989	-6.69978	5.80663	1.91653	6.07225	6.20753	6.03327	-8.81056
6.01004	-6.70412	5.80678	1.91904	6.0724	6.20841	6.03342	-8.79532
6.01019	-6.70352	5.80693	1.92159	6.07256	6.19263	6.03357	-8.77976
6.01035	-6.71002	5.80708	1.92143	6.07271	6.17475	6.03373	-8.76328
6.0105	-6.72528	5.80724	1.92131	6.07286	6.1737	6.03388	-8.74678
6.01065	-6.72617	5.80739	1.92114	6.07302	6.17896	6.03403	-8.73962
6.01081	-6.71571	5.80754	1.92102	6.07317	6.18439	6.03419	-8.73248
6.01096	-6.69799	5.80769	1.91758	6.07332	6.19666	6.03434	-8.72718
6.01111	-6.69462	5.80785	1.91418	6.07347	6.20893	6.03449	-8.7219
6.01126	-6.69118	5.808	1.91438	6.07363	6.20438	6.03464	-8.7303
6.01142	-6.6873	5.80815	1.91462	6.07378	6.19999	6.0348	-8.76856
6.01157	-6.68341	5.80831	1.91397	6.07393	6.19596	6.03495	-8.80496
6.01172	-6.6864	5.80846	1.90948	6.07409	6.19211	6.0351	-8.81118
6.01188	-6.68939	5.80861	1.90607	6.07424	6.18825	6.03526	-8.80154
6.01203	-6.69238	5.80876	1.90461	6.07439	6.18439	6.03541	-8.76202
6.01218	-6.69537	5.80892	1.90555	6.07454	6.1893	6.03556	-8.72904
6.01233	-6.69918	5.80907	1.90652	6.0747	6.19421	6.03571	-8.7107
6.01249	-6.703	5.80922	1.90761	6.07485	6.19912	6.03587	-8.70168
6.01264	-6.70726	5.80938	1.90871	6.075	6.20403	6.03602	-8.69266
6.01279	-6.71152	5.80953	1.91102	6.07515	6.20771	6.03617	-8.66776
6.01294	-6.71234	5.80968	1.91332	6.07531	6.21156	6.03632	-8.67244
6.0131	-6.72034	5.80983	1.91174	6.07546	6.21524	6.03648	-8.70042
6.01325	-6.73238	5.80999	1.91017	6.07561	6.2191	6.03663	-8.72812
6.0134	-6.73006	5.81014	1.90737	6.07577	6.21577	6.03678	-8.75612
6.01356	-6.70703	5.81029	1.90457	6.07592	6.21262	6.03694	-8.7838
6.01371	-6.68401	5.81044	1.90178	6.07607	6.20946	6.03709	-8.81802
6.01386	-6.67593	5.8106	1.89898	6.07622	6.2063	6.03724	-8.82206
6.01401	-6.68214	5.81075	1.89602	6.07638	6.21139	6.03739	-8.82424
6.01417	-6.68961	5.8109	1.89307	6.07653	6.21665	6.03755	-8.85628
6.01432	-6.69702	5.81106	1.894	6.07668	6.22173	6.0377	-8.8709
6.01447	-6.70449	5.81121	1.89493	6.07684	6.22699	6.03785	-8.85536
6.01463	-6.71189	5.81136	1.89302	6.07699	6.2156	6.03801	-8.85878
6.01478	-6.71451	5.81151	1.89116	6.07714	6.20438	6.03816	-8.86188
6.01493	-6.70277	5.81167	1.88926	6.07729	6.20893	6.03831	-8.851
6.01508	-6.69507	5.81182	1.88739	6.07745	6.21349	6.03846	-8.8398
6.01524	-6.69447	5.81197	1.88436	6.0776	6.2198	6.03862	-8.8286
6.01539	-6.70546	5.81213	1.88136	6.07775	6.20928	6.03877	-8.8174
6.01554	-6.71638	5.81228	1.88237	6.0779	6.19141	6.03892	-8.823
6.01569	-6.72154	5.81243	1.88731	6.07806	6.20157	6.03907	-8.82828
6.01585	-6.71227	5.81258	1.89343	6.07821	6.22576	6.03923	-8.85068
6.016	-6.70404	5.81274	1.8957	6.07836	6.23312	6.03938	-8.84292
6.01615	-6.69582	5.81289	1.89647	6.07852	6.23488	6.03953	-8.8059
6.01631	-6.70105	5.81304	1.89728	6.07867	6.2368	6.03969	-8.76856
6.01646	-6.70621	5.81319	1.89837	6.07882	6.25556	6.03984	-8.74242
6.01661	-6.71713	5.81335	1.89951	6.07897	6.27449	6.03999	-8.74616
6.01676	-6.72797	5.8135	1.89833	6.07913	6.2652	6.04014	-8.74304
6.01692	-6.7326	5.81365	1.90105	6.07928	6.25609	6.0403	-8.73994
6.01707	-6.72281	5.81381	1.90474	6.07943	6.25065	6.04045	-8.75362
6.01722	-6.7086	5.81396	1.90648	6.07959	6.24539	6.0406	-8.767
6.01738	-6.69432	5.81411	1.90931	6.07974	6.24014	6.04076	-8.7835
6.01753	-6.69462	5.81426	1.91219	6.07989	6.23488	6.04091	-8.79998
6.01768	-6.7092	5.81442	1.90988	6.08004	6.23873	6.04106	-8.7866
6.01783	-6.72969	5.81457	1.90372	6.0802	6.24277	6.04121	-8.77292
6.01799	-6.74292	5.81472	1.89752	6.08035	6.22979	6.04137	-8.78598
6.01814	-6.73724	5.81488	1.89525	6.0805	6.217	6.04152	-8.79874
6.01829	-6.73148	5.81503	1.89663	6.08065	6.22296	6.04167	-8.8118
6.01844	-6.72131	5.81518	1.89805	6.08081	6.22909	6.04182	-8.82456
6.0186	-6.71107	5.81533	1.89967	6.08096	6.21945	6.04198	-8.83576
6.01875	-6.70083	5.81549	1.90133	6.08111	6.20981	6.04213	-8.84664
6.0189	-6.69059	5.81564	1.89914	6.08127	6.20718	6.04228	-8.85754
6.01906	-6.68251	5.81579	1.897	6.08142	6.22138	6.04244	-8.86842
6.01921	-6.67436	5.81594	1.89627	6.08157	6.22611	6.04259	-8.8622
6.01936	-6.68057	5.8161	1.89947	6.08172	6.23102	6.04274	-8.85598
6.01951	-6.68677	5.81625	1.90344	6.08188	6.22874	6.04289	-8.84976
6.01967	-6.69156	5.8164	1.90356	6.08203	6.22646	6.04305	-8.84322
6.01982	-6.69627	5.81656	1.90113	6.08218	6.22418	6.0432	-8.84758
6.01997	-6.7104	5.81671	1.90064	6.08233	6.22208	6.04335	-8.85194
6.02012	-6.73171	5.81686	1.90275	6.08249	6.23312	6.04351	-8.85442
6.02028	-6.7406	5.81701	1.9049	6.08264	6.24434	6.04366	-8.8566
6.02043	-6.73514	5.81717	1.90312	6.08279	6.25556	6.04381	-8.87464
6.02058	-6.71518	5.81732	1.89744	6.08295	6.26678	6.04396	-8.86282
6.02074	-6.69522	5.81747	1.89501	6.0831	6.27274	6.04412	-8.83794
6.02089	-6.68603	5.81763	1.89651	6.08325	6.2787	6.04427	-8.81274
6.02104	-6.69118	5.81778	1.90182	6.0834	6.25837	6.04442	-8.81864
6.02119	-6.69231	5.81793	1.90712	6.08356	6.23803	6.04457	-8.82456
6.02135	-6.68625	5.81808	1.90761	6.08371	6.23453	6.04473	-8.81554
6.0215	-6.68094	5.81824	1.90421	6.08386	6.25924	6.04488	-8.8062
6.02165	-6.67563	5.81839	1.89801	6.08402	6.27765	6.04503	-8.8174
6.02181	-6.67526	5.81854	1.89375	6.08417	6.27923	6.04519	-8.8286
6.02196	-6.68924	5.81869	1.89659	6.08432	6.28326	6.04534	-8.8398
6.02211	-6.70771	5.81885	1.89943	6.08447	6.28729	6.04549	-8.85068
6.02226	-6.71182	5.819	1.90238	6.08463	6.29027	6.04564	-8.8622
6.02242	-6.70098	5.81915	1.90538	6.08478	6.29325	6.0458	-8.8734
6.02257	-6.69014	5.81931	1.90389	6.08493	6.2922	6.04595	-8.85504
6.02272	-6.68917	5.81946	1.90238	6.08508	6.29115	6.0461	-8.83638
6.02287	-6.68819	5.81961	1.90089	6.08524	6.29009	6.04626	-8.8034
6.02303	-6.68722	5.81976	1.89943	6.08539	6.28922	6.04641	-8.77012
6.02318	-6.68618	5.81992	1.8974	6.08554	6.27449	6.04656	-8.7667
6.02333	-6.69066	5.82007	1.89542	6.0857	6.25977	6.04671	-8.76328
6.02349	-6.69515	5.82022	1.89574	6.08585	6.2461	6.04687	-8.78256
6.02364	-6.69963	5.82038	1.89218	6.086	6.2326	6.04702	-8.80154
6.02379	-6.70404	5.82053	1.88966	6.08615	6.22611	6.04717	-8.79064
6.02394	-6.70255	5.82068	1.88913	6.08631	6.23645	6.04732	-8.77976
6.0241	-6.70098	5.82083	1.88739	6.08646	6.26433	6.04748	-8.75488
6.02425	-6.69948	5.82099	1.88565	6.08661	6.29237	6.04763	-8.72968
6.0244	-6.69791	5.82114	1.88585	6.08677	6.29623	6.04778	-8.71754
6.02456	-6.6873	5.82129	1.88804	6.08692	6.28343	6.04794	-8.73528
6.02471	-6.67668	5.82144	1.89132	6.08707	6.27519	6.04809	-8.7614
6.02486	-6.671	5.8216	1.89072	6.08722	6.27554	6.04824	-8.78754
6.02501	-6.65807	5.82175	1.88861	6.08738	6.27221	6.04839	-8.8006
6.02517	-6.64715	5.8219	1.8865	6.08753	6.26888	6.04855	-8.81366
6.02532	-6.65051	5.82206	1.88415	6.08768	6.24925	6.0487	-8.83886
6.02547	-6.66846	5.82221	1.8818	6.08783	6.22979	6.04885	-8.86376
6.02562	-6.68633	5.82236	1.88099	6.08799	6.23225	6.04901	-8.87588
6.02578	-6.69956	5.82251	1.88022	6.08814	6.2347	6.04916	-8.85784
6.02593	-6.69844	5.82267	1.88593	6.08829	6.23716	6.04931	-8.84354
6.02608	-6.69507	5.82282	1.89165	6.08845	6.23979	6.04946	-8.82892
6.02624	-6.68446	5.82297	1.8959	6.0886	6.24206	6.04962	-8.84074
6.02639	-6.67018	5.82312	1.90016	6.08875	6.24434	6.04977	-8.85224
6.02654	-6.65582	5.82328	1.90052	6.0889	6.24662	6.04992	-8.83856
6.02669	-6.65545	5.82343	1.90089	6.08906	6.24908	6.05007	-8.7947
6.02685	-6.655	5.82358	1.89813	6.08921	6.25363	6.05023	-8.75114
6.027	-6.66143	5.82374	1.89538	6.08936	6.25837	6.05038	-8.73714
6.02715	-6.66778	5.82389	1.89396	6.08952	6.25714	6.05053	-8.74896
6.02731	-6.67421	5.82404	1.89059	6.08967	6.2645	6.05069	-8.76048
6.02746	-6.68057	5.82419	1.88751	6.08982	6.2815	6.05084	-8.7443
6.02761	-6.67892	5.82435	1.88833	6.08997	6.28185	6.05099	-8.7278
6.02776	-6.6772	5.8245	1.88682	6.09013	6.25924	6.05114	-8.74368
6.02792	-6.68991	5.82465	1.88533	6.09028	6.22839	6.0513	-8.75954
6.02807	-6.70255	5.82481	1.88504	6.09043	6.20981	6.05145	-8.7474
6.02822	-6.71451	5.82496	1.8848	6.09058	6.21945	6.0516	-8.73496
6.02837	-6.7264	5.82511	1.88452	6.09074	6.24031	6.05175	-8.74304
6.02853	-6.724	5.82526	1.88427	6.09089	6.26117	6.05191	-8.7807
6.02868	-6.72154	5.82542	1.88496	6.09104	6.2631	6.05206	-8.81678
6.02883	-6.72064	5.82557	1.88569	6.0912	6.25679	6.05221	-8.85256
6.02899	-6.71967	5.82572	1.88638	6.09135	6.24469	6.05237	-8.8737
6.02914	-6.7187	5.82587	1.88711	6.0915	6.24943	6.05252	-8.89486
6.02929	-6.71772	5.82603	1.88743	6.09165	6.25661	6.05267	-8.88616
6.02944	-6.70584	5.82618	1.88776	6.09181	6.24715	6.05282	-8.87714
6.0296	-6.69388	5.82633	1.88942	6.09196	6.2212	6.05298	-8.86874
6.02975	-6.69634	5.82649	1.88918	6.09211	6.19526	6.05313	-8.86002
6.0299	-6.69874	5.82664	1.88918	6.09227	6.18544	6.05328	-8.85162
6.03006	-6.70973	5.82679	1.89307	6.09242	6.19246	6.05344	-8.84292
6.03021	-6.72064	5.82694	1.89683	6.09257	6.2063	6.05359	-8.82548
6.03036	-6.72393	5.8271	1.89675	6.09272	6.22015	6.05374	-8.80806
6.03051	-6.71526	5.82725	1.8955	6.09288	6.22436	6.05389	-8.79064
6.03067	-6.69933	5.8274	1.89424	6.09303	6.22015	6.05405	-8.77292
6.03082	-6.68341	5.82756	1.89274	6.09318	6.21016	6.0542	-8.80806
6.03097	-6.68109	5.82771	1.89128	6.09333	6.21717	6.05435	-8.84322
6.03112	-6.6787	5.82786	1.89092	6.09349	6.23803	6.0545	-8.86344
6.03128	-6.67728	5.82801	1.89055	6.09364	6.24206	6.05466	-8.88336
6.03143	-6.67578	5.82817	1.89238	6.09379	6.23505	6.05481	-8.90202
6.03158	-6.68797	5.82832	1.89035	6.09395	6.23663	6.05496	-8.92038
6.03174	-6.70008	5.82847	1.88403	6.0941	6.25433	6.05512	-8.90762
6.03189	-6.70255	5.82862	1.87771	6.09425	6.27204	6.05527	-8.865
6.03204	-6.69298	5.82878	1.87763	6.0944	6.27344	6.05542	-8.82082
6.03219	-6.68304	5.82893	1.87755	6.09456	6.27502	6.05557	-8.80652
6.03235	-6.68498	5.82908	1.87714	6.09471	6.27642	6.05573	-8.84136
6.0325	-6.68804	5.82924	1.87674	6.09486	6.278	6.05588	-8.8762
6.03265	-6.68386	5.82939	1.87998	6.09502	6.26257	6.05603	-8.89486
6.03281	-6.68453	5.82954	1.88326	6.09517	6.24732	6.05619	-8.88336
6.03296	-6.68513	5.82969	1.88593	6.09532	6.23663	6.05634	-8.85908
6.03311	-6.68266	5.82985	1.88476	6.09547	6.22611	6.05649	-8.83452
6.03326	-6.68012	5.83	1.88334	6.09563	6.21191	6.05664	-8.83918
6.03342	-6.67765	5.83015	1.88581	6.09578	6.20613	6.0568	-8.84354
6.03357	-6.67511	5.83031	1.88824	6.09593	6.217	6.05695	-8.85194
6.03372	-6.67294	5.83046	1.88682	6.09608	6.24469	6.0571	-8.83016
6.03387	-6.6707	5.83061	1.88759	6.09624	6.27291	6.05725	-8.81024
6.03403	-6.68236	5.83076	1.88836	6.09639	6.28448	6.05741	-8.8202
6.03418	-6.69403	5.83092	1.88565	6.09654	6.2759	6.05756	-8.8594
6.03433	-6.70285	5.83107	1.87909	6.0967	6.26731	6.05771	-8.8986
6.03449	-6.70442	5.83122	1.87277	6.09685	6.25766	6.05787	-8.88366
6.03464	-6.70262	5.83137	1.87034	6.097	6.2482	6.05802	-8.83886
6.03479	-6.71272	5.83153	1.87293	6.09715	6.25626	6.05817	-8.809
6.03494	-6.72737	5.83168	1.87941	6.09731	6.26433	6.05832	-8.8087
6.0351	-6.72999	5.83183	1.88383	6.09746	6.25556	6.05848	-8.7978
6.03525	-6.72169	5.83199	1.88824	6.09761	6.2468	6.05863	-8.78692
6.0354	-6.72057	5.83214	1.89254	6.09777	6.2475	6.05878	-8.7779
6.03556	-6.72288	5.83229	1.89489	6.09792	6.2482	6.05894	-8.76856
6.03571	-6.7252	5.83244	1.89319	6.09807	6.2489	6.05909	-8.79096
6.03586	-6.71361	5.8326	1.88958	6.09822	6.24978	6.05924	-8.81304
6.03601	-6.70202	5.83275	1.88569	6.09838	6.24767	6.05939	-8.83544
6.03617	-6.69672	5.8329	1.88573	6.09853	6.24574	6.05955	-8.85754
6.03632	-6.69141	5.83306	1.88966	6.09868	6.24364	6.0597	-8.86562
6.03647	-6.6861	5.83321	1.89363	6.09883	6.24171	6.05985	-8.8737
6.03662	-6.68072	5.83336	1.89234	6.09899	6.24662	6.06	-8.85194
6.03678	-6.68864	5.83351	1.88719	6.09914	6.25171	6.06016	-8.82984
6.03693	-6.69657	5.83367	1.88205	6.09929	6.25679	6.06031	-8.82394
6.03708	-6.69059	5.83382	1.88079	6.09945	6.26187	6.06046	-8.81772
6.03724	-6.68453	5.83397	1.88131	6.0996	6.24732	6.06062	-8.82674
6.03739	-6.6935	5.83412	1.88184	6.09975	6.23295	6.06077	-8.83544
6.03754	-6.70965	5.83428	1.88261	6.0999	6.21857	6.06092	-8.84322
6.03769	-6.71414	5.83443	1.88338	6.10006	6.2042	6.06107	-8.851
6.03785	-6.70659	5.83458	1.88978	6.10021	6.20648	6.06123	-8.85878
6.038	-6.70195	5.83474	1.89623	6.10036	6.20893	6.06138	-8.86624
6.03815	-6.69732	5.83489	1.89862	6.10052	6.20192	6.06153	-8.88242
6.03831	-6.69193	5.83504	1.89712	6.10067	6.21174	6.06169	-8.8986
6.03846	-6.68647	5.83519	1.89538	6.10082	6.23961	6.06184	-8.91478
6.03861	-6.69335	5.83535	1.89752	6.10097	6.26748	6.06199	-8.93064
6.03876	-6.70023	5.8355	1.89955	6.10113	6.26766	6.06214	-8.91166
6.03892	-6.6932	5.83565	1.89769	6.10128	6.25118	6.0623	-8.89268
6.03907	-6.6861	5.83581	1.8891	6.10143	6.23908	6.06245	-8.8737
6.03922	-6.68797	5.83596	1.88245	6.10158	6.24382	6.0626	-8.85442
6.03937	-6.69702	5.83611	1.88123	6.10174	6.25381	6.06275	-8.851
6.03953	-6.69754	5.83626	1.88391	6.10189	6.26398	6.06291	-8.84758
6.03968	-6.68124	5.83642	1.88626	6.10204	6.27765	6.06306	-8.84416
6.03983	-6.66008	5.83657	1.88667	6.1022	6.27449	6.06321	-8.84042
6.03999	-6.64603	5.83672	1.88598	6.10235	6.25924	6.06337	-8.85754
6.04014	-6.65089	5.83687	1.88918	6.1025	6.25258	6.06352	-8.87434
6.04029	-6.65567	5.83703	1.88987	6.10265	6.25889	6.06367	-8.86126
6.04044	-6.66868	5.83718	1.88667	6.10281	6.26538	6.06382	-8.8482
6.0406	-6.68162	5.83733	1.8859	6.10296	6.25591	6.06398	-8.8031
6.04075	-6.68019	5.83749	1.88513	6.10311	6.24662	6.06413	-8.75768
6.0409	-6.67877	5.83764	1.88338	6.10326	6.24732	6.06428	-8.74212
6.04105	-6.67795	5.83779	1.88164	6.10342	6.25644	6.06444	-8.72656
6.04121	-6.67713	5.83794	1.87771	6.10357	6.25398	6.06459	-8.74896
6.04136	-6.69066	5.8381	1.87767	6.10372	6.23488	6.06474	-8.77104
6.04151	-6.70419	5.83825	1.87929	6.10388	6.2184	6.06489	-8.79314
6.04167	-6.71182	5.8384	1.88091	6.10403	6.21051	6.06505	-8.81522
6.04182	-6.71937	5.83856	1.88277	6.10418	6.20403	6.0652	-8.82828
6.04197	-6.71302	5.83871	1.88468	6.10433	6.21454	6.06535	-8.84136
6.04212	-6.70666	5.83886	1.88427	6.10449	6.23856	6.0655	-8.83948
6.04228	-6.70449	5.83901	1.88387	6.10464	6.26275	6.06566	-8.83762
6.04243	-6.7095	5.83917	1.88346	6.10479	6.25872	6.06581	-8.83886
6.04258	-6.71765	5.83932	1.8831	6.10495	6.23786	6.06596	-8.84012
6.04274	-6.71384	5.83947	1.88634	6.1051	6.22944	6.06612	-8.8146
6.04289	-6.70389	5.83962	1.88958	6.10525	6.22944	6.06627	-8.7891
6.04304	-6.70105	5.83978	1.89258	6.1054	6.22366	6.06642	-8.77198
6.04319	-6.69343	5.83993	1.89562	6.10556	6.21787	6.06657	-8.80464
6.04335	-6.6858	5.84008	1.89724	6.10571	6.21752	6.06673	-8.8541
6.0435	-6.68468	5.84024	1.89497	6.10586	6.21735	6.06688	-8.8734
6.04365	-6.68348	5.84039	1.89489	6.10601	6.2177	6.06703	-8.82144
6.0438	-6.68229	5.84054	1.89485	6.10617	6.21805	6.06719	-8.73962
6.04396	-6.68109	5.84069	1.89489	6.10632	6.22804	6.06734	-8.6746
6.04411	-6.67317	5.84085	1.89497	6.10647	6.24645	6.06749	-8.65906
6.04426	-6.66517	5.841	1.89477	6.10663	6.25328	6.06764	-8.6911
6.04442	-6.65089	5.84115	1.89461	6.10678	6.24329	6.0678	-8.72314
6.04457	-6.64857	5.84131	1.89432	6.10693	6.23277	6.06795	-8.7583
6.04472	-6.66554	5.84146	1.89019	6.10708	6.23085	6.0681	-8.79314
6.04487	-6.68969	5.84161	1.88444	6.10724	6.24049	6.06825	-8.7978
6.04503	-6.70292	5.84176	1.87872	6.10739	6.26713	6.06841	-8.80246
6.04518	-6.70419	5.84192	1.87528	6.10754	6.29991	6.06856	-8.80714
6.04533	-6.70778	5.84207	1.87382	6.1077	6.31604	6.06871	-8.8115
6.04549	-6.71137	5.84222	1.87637	6.10785	6.30797	6.06887	-8.80806
6.04564	-6.71421	5.84237	1.88091	6.108	6.29167	6.06902	-8.80434
6.04579	-6.71705	5.84253	1.88367	6.10815	6.27712	6.06917	-8.83078
6.04594	-6.70105	5.84268	1.88257	6.10831	6.26257	6.06932	-8.88678
6.0461	-6.68505	5.84283	1.87901	6.10846	6.25381	6.06948	-8.94152
6.04625	-6.6701	5.84299	1.87743	6.10861	6.26187	6.06963	-8.9465
6.0464	-6.65515	5.84314	1.88034	6.10876	6.278	6.06978	-8.91166
6.04655	-6.65694	5.84329	1.88715	6.10892	6.2773	6.06994	-8.87682
6.04671	-6.67549	5.84344	1.8893	6.10907	6.26012	6.07009	-8.87526
6.04686	-6.69133	5.8436	1.88496	6.10922	6.24294	6.07024	-8.8737
6.04701	-6.69522	5.84375	1.88091	6.10938	6.23803	6.07039	-8.85722
6.04717	-6.69612	5.8439	1.88075	6.10953	6.25013	6.07055	-8.84074
6.04732	-6.69702	5.84405	1.88298	6.10968	6.26275	6.0707	-8.80838
6.04747	-6.69717	5.84421	1.8833	6.10983	6.25854	6.07085	-8.77572
6.04762	-6.69724	5.84436	1.88221	6.10999	6.25416	6.071	-8.79314
6.04778	-6.69732	5.84451	1.88111	6.11014	6.25819	6.07116	-8.81024
6.04793	-6.69739	5.84467	1.88638	6.11029	6.25644	6.07131	-8.80714
6.04808	-6.69791	5.84482	1.89169	6.11045	6.25468	6.07146	-8.80372
6.04824	-6.69836	5.84497	1.89234	6.1106	6.25644	6.07162	-8.78566
6.04839	-6.70711	5.84512	1.89298	6.11075	6.25819	6.07177	-8.76732
6.04854	-6.72296	5.84528	1.89728	6.1109	6.25994	6.07192	-8.77664
6.04869	-6.72946	5.84543	1.90161	6.11106	6.2617	6.07207	-8.78598
6.04885	-6.72154	5.84558	1.90287	6.11121	6.2659	6.07223	-8.79532
6.049	-6.70726	5.84574	1.90024	6.11136	6.27011	6.07238	-8.80464
6.04915	-6.70733	5.84589	1.89736	6.11151	6.27432	6.07253	-8.81118
6.0493	-6.72146	5.84604	1.89837	6.11167	6.27852	6.07269	-8.81772
6.04946	-6.73552	5.84619	1.89542	6.11182	6.29237	6.07284	-8.82424
6.04961	-6.73589	5.84635	1.88857	6.11197	6.30622	6.07299	-8.83078
6.04976	-6.72184	5.8465	1.88208	6.11213	6.30201	6.07314	-8.85038
6.04992	-6.70786	5.84665	1.87953	6.11228	6.28098	6.0733	-8.86998
6.05007	-6.70816	5.8468	1.88107	6.11243	6.26573	6.07345	-8.8597
6.05022	-6.71406	5.84696	1.88456	6.11258	6.25889	6.0736	-8.84914
6.05037	-6.71989	5.84711	1.88719	6.11274	6.2631	6.07375	-8.86406
6.05053	-6.72131	5.84726	1.88987	6.11289	6.26731	6.07391	-8.87868
6.05068	-6.7083	5.84742	1.89011	6.11304	6.28256	6.07406	-8.87868
6.05083	-6.68864	5.84757	1.89035	6.1132	6.29781	6.07421	-8.87838
6.05099	-6.68326	5.84772	1.89047	6.11335	6.29623	6.07437	-8.86842
6.05114	-6.69746	5.84787	1.89064	6.1135	6.29465	6.07452	-8.85816
6.05129	-6.71885	5.84803	1.88828	6.11365	6.29483	6.07467	-8.8482
6.05144	-6.71967	5.84818	1.88403	6.11381	6.295	6.07482	-8.83794
6.0516	-6.70606	5.84833	1.88342	6.11396	6.29518	6.07498	-8.85474
6.05175	-6.69694	5.84849	1.88934	6.11411	6.29535	6.07513	-8.87122
6.0519	-6.695	5.84864	1.89683	6.11426	6.3092	6.07528	-8.87308
6.05205	-6.69118	5.84879	1.90048	6.11442	6.32305	6.07543	-8.87464
6.05221	-6.6873	5.84894	1.8987	6.11457	6.31937	6.07559	-8.8482
6.05236	-6.68431	5.8491	1.89501	6.11472	6.29903	6.07574	-8.82144
6.05251	-6.68132	5.84925	1.89311	6.11488	6.28221	6.07589	-8.82486
6.05267	-6.67608	5.8494	1.8912	6.11503	6.28238	6.07605	-8.82798
6.05282	-6.67803	5.84955	1.89282	6.11518	6.27765	6.0762	-8.83452
6.05297	-6.6858	5.84971	1.89444	6.11533	6.26468	6.07635	-8.84074
6.05312	-6.70075	5.84986	1.894	6.11549	6.25153	6.0765	-8.83202
6.05328	-6.72154	5.85001	1.88966	6.11564	6.25521	6.07666	-8.82332
6.05343	-6.73514	5.85017	1.88642	6.11579	6.27046	6.07681	-8.81086
6.05358	-6.73784	5.85032	1.88516	6.11595	6.27747	6.07696	-8.79812
6.05374	-6.72617	5.85047	1.88557	6.1161	6.27081	6.07712	-8.78536
6.05389	-6.71107	5.85062	1.88602	6.11625	6.26433	6.07727	-8.7726
6.05404	-6.70315	5.85078	1.88654	6.1164	6.25714	6.07742	-8.78474
6.05419	-6.70464	5.85093	1.88711	6.11656	6.25013	6.07757	-8.79656
6.05435	-6.70614	5.85108	1.88529	6.11671	6.25293	6.07773	-8.83824
6.0545	-6.7021	5.85124	1.8835	6.11686	6.25591	6.07788	-8.87994
6.05465	-6.69806	5.85139	1.88318	6.11701	6.25837	6.07803	-8.89176
6.0548	-6.69403	5.85154	1.88674	6.11717	6.26082	6.07818	-8.90358
6.05496	-6.68999	5.85169	1.89258	6.11732	6.26135	6.07834	-8.91352
6.05511	-6.68543	5.85185	1.89452	6.11747	6.25363	6.07849	-8.92318
6.05526	-6.68079	5.852	1.89242	6.11763	6.24487	6.07864	-8.91632
6.05542	-6.67616	5.85215	1.89035	6.11778	6.24452	6.0788	-8.87962
6.05557	-6.67152	5.8523	1.89092	6.11793	6.24732	6.07895	-8.84292
6.05572	-6.66726	5.85246	1.89149	6.11808	6.23347	6.0791	-8.83576
6.05587	-6.66293	5.85261	1.89205	6.11824	6.22015	6.07925	-8.84384
6.05603	-6.67294	5.85276	1.89266	6.11839	6.22366	6.07941	-8.85162
6.05618	-6.68296	5.85292	1.89416	6.11854	6.25013	6.07956	-8.86126
6.05633	-6.68842	5.85307	1.89566	6.1187	6.27677	6.07971	-8.8709
6.05649	-6.6938	5.85322	1.89716	6.11885	6.27572	6.07987	-8.89766
6.05664	-6.70367	5.85337	1.8987	6.119	6.25784	6.08002	-8.9241
6.05679	-6.70636	5.85353	1.89728	6.11915	6.25398	6.08017	-8.92068
6.05694	-6.70644	5.85368	1.8959	6.11931	6.26696	6.08032	-8.91726
6.0571	-6.71361	5.85383	1.89448	6.11946	6.27414	6.08048	-8.94432
6.05725	-6.72438	5.85399	1.89311	6.11961	6.27309	6.08063	-8.9714
6.0574	-6.72079	5.85414	1.89298	6.11976	6.2794	6.08078	-8.9966
6.05755	-6.70374	5.85429	1.8929	6.11992	6.28589	6.08093	-9.02148
6.05771	-6.6867	5.85444	1.89282	6.12007	6.29167	6.08109	-9.03298
6.05786	-6.68311	5.8546	1.89274	6.12022	6.29763	6.08124	-9.01432
6.05801	-6.67945	5.85475	1.89064	6.12038	6.29675	6.08139	-8.9829
6.05817	-6.68573	5.8549	1.88853	6.12053	6.29588	6.08155	-8.95118
6.05832	-6.69193	5.85505	1.89266	6.12068	6.295	6.0817	-8.921
6.05847	-6.69821	5.85521	1.89679	6.12083	6.29413	6.08185	-8.8905
6.05862	-6.70442	5.85536	1.89756	6.12099	6.2922	6.082	-8.87308
6.05878	-6.70823	5.85551	1.89448	6.12114	6.29027	6.08216	-8.88554
6.05893	-6.71204	5.85567	1.89136	6.12129	6.28834	6.08231	-8.90668
6.05908	-6.71586	5.85582	1.89218	6.12145	6.28641	6.08246	-8.92784
6.05924	-6.71959	5.85597	1.89067	6.1216	6.30342	6.08262	-8.921
6.05939	-6.72341	5.85612	1.88922	6.12175	6.32042	6.08277	-8.91416
6.05954	-6.72714	5.85628	1.888	6.1219	6.33006	6.08292	-8.90544
6.05969	-6.73096	5.85643	1.88679	6.12206	6.32287	6.08307	-8.89672
6.05985	-6.7347	5.85658	1.88836	6.12221	6.31744	6.08323	-8.88802
6.06	-6.73679	5.85674	1.88995	6.12236	6.31201	6.08338	-8.879
6.06015	-6.73888	5.85689	1.89007	6.12251	6.30552	6.08353	-8.88896
6.0603	-6.74098	5.85704	1.88634	6.12267	6.29903	6.08368	-8.8989
6.06046	-6.74307	5.85719	1.88298	6.12282	6.30166	6.08384	-8.90886
6.06061	-6.72961	5.85735	1.8835	6.12297	6.30447	6.08399	-8.9185
6.06076	-6.71616	5.8575	1.88784	6.12313	6.31814	6.08414	-8.93656
6.06092	-6.7027	5.85765	1.89221	6.12328	6.3404	6.0843	-8.9546
6.06107	-6.68917	5.8578	1.89339	6.12343	6.35145	6.08445	-8.96144
6.06122	-6.68834	5.85796	1.89072	6.12358	6.34584	6.0846	-8.9381
6.06137	-6.68752	5.85811	1.89003	6.12374	6.32322	6.08475	-8.91136
6.06153	-6.6867	5.85826	1.89586	6.12389	6.30061	6.08491	-8.91446
6.06168	-6.6858	5.85842	1.90287	6.12404	6.30201	6.08506	-8.94868
6.06183	-6.68677	5.85857	1.90344	6.12419	6.32042	6.08521	-8.9826
6.06199	-6.68775	5.85872	1.89894	6.12435	6.32182	6.08537	-8.98882
6.06214	-6.70217	5.85887	1.89448	6.1245	6.30657	6.08552	-8.99472
6.06229	-6.71653	5.85903	1.89481	6.12465	6.29167	6.08567	-9.00064
6.06244	-6.72438	5.85918	1.89517	6.12481	6.27695	6.08582	-9.00654
6.0626	-6.7178	5.85933	1.89161	6.12496	6.26678	6.08598	-8.98322
6.06275	-6.70502	5.85949	1.88808	6.12511	6.24837	6.08613	-8.95988
6.0629	-6.69216	5.85964	1.88711	6.12526	6.2312	6.08628	-8.93656
6.06305	-6.69971	5.85979	1.88618	6.12542	6.23102	6.08643	-8.91322
6.06321	-6.70718	5.85994	1.88525	6.12557	6.23803	6.08659	-8.90264
6.06336	-6.71466	5.8601	1.88431	6.12572	6.24522	6.08674	-8.89206
6.06351	-6.72214	5.86025	1.88229	6.12588	6.25556	6.08689	-8.88148
6.06367	-6.72191	5.8604	1.8803	6.12603	6.27449	6.08705	-8.8709
6.06382	-6.72161	5.86055	1.87832	6.12618	6.28185	6.0872	-8.87278
6.06397	-6.70793	5.86071	1.87633	6.12633	6.27239	6.08735	-8.87464
6.06412	-6.69418	5.86086	1.87787	6.12649	6.25661	6.0875	-8.8765
6.06428	-6.68169	5.86101	1.87945	6.12664	6.24943	6.08766	-8.87838
6.06443	-6.68348	5.86117	1.88103	6.12679	6.25328	6.08781	-8.90296
6.06458	-6.69156	5.86132	1.88261	6.12694	6.25714	6.08796	-8.92722
6.06473	-6.69963	5.86147	1.88298	6.1271	6.26468	6.08812	-8.95148
6.06489	-6.69769	5.86162	1.88338	6.12725	6.27221	6.08827	-8.97574
6.06504	-6.69574	5.86178	1.88379	6.1274	6.27291	6.08842	-8.96268
6.06519	-6.70816	5.86193	1.88419	6.12756	6.25679	6.08857	-8.94962
6.06535	-6.72057	5.86208	1.88642	6.12771	6.2319	6.08873	-8.93656
6.0655	-6.71982	5.86224	1.88869	6.12786	6.2156	6.08888	-8.92348
6.06565	-6.71907	5.86239	1.89072	6.12801	6.21034	6.08903	-8.9213
6.0658	-6.71832	5.86254	1.89274	6.12817	6.20508	6.08918	-8.91882
6.06596	-6.7175	5.86269	1.8955	6.12832	6.21822	6.08934	-8.91632
6.06611	-6.71616	5.86285	1.8944	6.12847	6.23137	6.08949	-8.91384
6.06626	-6.71481	5.863	1.88897	6.12863	6.24452	6.08964	-8.86594
6.06642	-6.71346	5.86315	1.88359	6.12878	6.25766	6.0898	-8.81802
6.06657	-6.71212	5.8633	1.88448	6.12893	6.26976	6.08995	-8.8087
6.06672	-6.71346	5.86346	1.88541	6.12908	6.28203	6.0901	-8.84914
6.06687	-6.71481	5.86361	1.88634	6.12924	6.27747	6.09025	-8.893
6.06703	-6.72961	5.86376	1.88727	6.12939	6.27291	6.09041	-8.88708
6.06718	-6.74434	5.86392	1.89011	6.12954	6.27239	6.09056	-8.86376
6.06733	-6.74053	5.86407	1.89298	6.12969	6.27204	6.09071	-8.87028
6.06748	-6.72229	5.86422	1.89801	6.12985	6.27169	6.09087	-8.89736
6.06764	-6.69866	5.86437	1.89918	6.13	6.27134	6.09102	-8.89456
6.06779	-6.69896	5.86453	1.89959	6.13015	6.27677	6.09117	-8.88056
6.06794	-6.71728	5.86468	1.90004	6.13031	6.28238	6.09132	-8.86656
6.0681	-6.73552	5.86483	1.90024	6.13046	6.28115	6.09148	-8.8877
6.06825	-6.7403	5.86498	1.90044	6.13061	6.2631	6.09163	-8.90856
6.0684	-6.73073	5.86514	1.90036	6.13076	6.2333	6.09178	-8.89984
6.06855	-6.71765	5.86529	1.90028	6.13092	6.21191	6.09193	-8.89082
6.06871	-6.71885	5.86544	1.89777	6.13107	6.20157	6.09209	-8.89518
6.06886	-6.72543	5.8656	1.89914	6.13122	6.19123	6.09224	-8.89922
6.06901	-6.732	5.86575	1.89955	6.13138	6.17423	6.09239	-8.90326
6.06917	-6.73746	5.8659	1.89606	6.13153	6.15722	6.09255	-8.9073
6.06932	-6.74284	5.86605	1.89501	6.13168	6.15827	6.0927	-8.94962
6.06947	-6.76168	5.86621	1.894	6.13183	6.17633	6.09285	-8.99162
6.06962	-6.78052	5.86636	1.89295	6.13199	6.20771	6.093	-9.01868
6.06978	-6.78097	5.86651	1.89193	6.13214	6.23085	6.09316	-9.01588
6.06993	-6.76707	5.86667	1.89088	6.13229	6.23207	6.09331	-8.99628
6.07008	-6.76124	5.86682	1.88987	6.13244	6.23347	6.09346	-8.94682
6.07023	-6.75533	5.86697	1.89141	6.1326	6.24943	6.09362	-8.89548
6.07039	-6.74083	5.86712	1.89298	6.13275	6.27379	6.09377	-8.87402
6.07054	-6.72632	5.86728	1.89067	6.1329	6.28606	6.09392	-8.87464
6.07069	-6.73574	5.86743	1.88836	6.13306	6.28168	6.09407	-8.87526
6.07085	-6.75944	5.86758	1.88565	6.13321	6.27046	6.09423	-8.84976
6.071	-6.77454	5.86773	1.88298	6.13336	6.25942	6.09438	-8.82394
6.07115	-6.76572	5.86789	1.88431	6.13351	6.25293	6.09453	-8.83576
6.0713	-6.74733	5.86804	1.88958	6.13367	6.23821	6.09468	-8.87714
6.07146	-6.72886	5.86819	1.89295	6.13382	6.23505	6.09484	-8.90202
6.07161	-6.73529	5.86835	1.89246	6.13397	6.2489	6.09499	-8.9266
6.07176	-6.74172	5.8685	1.88788	6.13413	6.26222	6.09514	-8.9325
6.07192	-6.74815	5.86865	1.88334	6.13428	6.25872	6.0953	-8.93842
6.07207	-6.75451	5.8688	1.88208	6.13443	6.24925	6.09545	-8.94246
6.07222	-6.7575	5.86896	1.88083	6.13458	6.23979	6.0956	-8.9462
6.07237	-6.76041	5.86911	1.87957	6.13474	6.2461	6.09575	-8.93468
6.07253	-6.76333	5.86926	1.87832	6.13489	6.25241	6.09591	-8.893
6.07268	-6.76624	5.86942	1.88192	6.13504	6.25942	6.09606	-8.86842
6.07283	-6.76415	5.86957	1.88553	6.13519	6.26643	6.09621	-8.84354
6.07298	-6.76198	5.86972	1.89132	6.13535	6.27344	6.09636	-8.84602
6.07314	-6.75982	5.86987	1.89327	6.1355	6.28045	6.09652	-8.8485
6.07329	-6.75765	5.87003	1.89059	6.13565	6.26696	6.09667	-8.851
6.07344	-6.74299	5.87018	1.88792	6.13581	6.25346	6.09682	-8.85348
6.0736	-6.72827	5.87033	1.885	6.13596	6.23575	6.09698	-8.87464
6.07375	-6.71982	5.87048	1.88208	6.13611	6.22646	6.09713	-8.8958
6.0739	-6.72572	5.87064	1.88119	6.13626	6.24312	6.09728	-8.93376
6.07405	-6.73103	5.87079	1.8803	6.13642	6.26818	6.09743	-8.94184
6.07421	-6.73634	5.87094	1.87953	6.13657	6.28168	6.09759	-8.90886
6.07436	-6.74255	5.8711	1.87876	6.13672	6.27835	6.09774	-8.87558
6.07451	-6.74875	5.87125	1.88334	6.13688	6.27064	6.09789	-8.87154
6.07467	-6.73455	5.8714	1.88987	6.13703	6.26292	6.09805	-8.89736
6.07482	-6.72034	5.87155	1.89384	6.13718	6.25416	6.0982	-8.93438
6.07497	-6.70614	5.87171	1.89392	6.13733	6.24557	6.09835	-8.94152
6.07512	-6.69193	5.87186	1.89039	6.13749	6.23558	6.0985	-8.89952
6.07528	-6.69418	5.87201	1.89076	6.13764	6.22559	6.09866	-8.85754
6.07543	-6.69642	5.87217	1.89493	6.13779	6.2156	6.09881	-8.83388
6.07558	-6.69866	5.87232	1.89914	6.13794	6.2056	6.09896	-8.8398
6.07573	-6.7009	5.87247	1.89854	6.1381	6.20823	6.09911	-8.82922
6.07589	-6.69447	5.87262	1.89408	6.13825	6.21086	6.09927	-8.81834
6.07604	-6.68804	5.87278	1.8895	6.1384	6.21349	6.09942	-8.8258
6.07619	-6.69597	5.87293	1.88881	6.13856	6.2163	6.09957	-8.83296
6.07635	-6.70389	5.87308	1.89076	6.13871	6.21542	6.09973	-8.84042
6.0765	-6.71122	5.87323	1.89076	6.13886	6.21454	6.09988	-8.84758
6.07665	-6.71855	5.87339	1.88833	6.13901	6.21367	6.10003	-8.86468
6.0768	-6.72587	5.87354	1.8859	6.13917	6.21279	6.10018	-8.88148
6.07696	-6.73313	5.87369	1.88626	6.13932	6.23014	6.10034	-8.86842
6.07711	-6.74643	5.87385	1.88861	6.13947	6.2475	6.10049	-8.85536
6.07726	-6.75974	5.874	1.88841	6.13963	6.25802	6.10064	-8.86126
6.07742	-6.75869	5.87415	1.88431	6.13978	6.25171	6.1008	-8.86686
6.07757	-6.75765	5.8743	1.87714	6.13993	6.24645	6.10095	-8.8426
6.07772	-6.7563	5.87446	1.87386	6.14008	6.24978	6.1011	-8.78846
6.07787	-6.75496	5.87461	1.87354	6.14024	6.24715	6.10125	-8.76016
6.07803	-6.75361	5.87476	1.87516	6.14039	6.24469	6.10141	-8.78132
6.07818	-6.75219	5.87492	1.87901	6.14054	6.25048	6.10156	-8.82052
6.07833	-6.74412	5.87507	1.8829	6.14069	6.25644	6.10171	-8.8597
6.07848	-6.73604	5.87522	1.88687	6.14085	6.25118	6.10186	-8.87526
6.07864	-6.72797	5.87537	1.89088	6.141	6.23768	6.10202	-8.86096
6.07879	-6.71989	5.87553	1.88974	6.14115	6.22962	6.10217	-8.84664
6.07894	-6.71212	5.87568	1.88865	6.14131	6.23856	6.10232	-8.8622
6.0791	-6.70434	5.87583	1.88756	6.14146	6.24785	6.10248	-8.8989
6.07925	-6.71092	5.87598	1.88646	6.14161	6.24049	6.10263	-8.93562
6.0794	-6.71743	5.87614	1.88833	6.14176	6.23155	6.10278	-8.94432
6.07955	-6.71847	5.87629	1.89023	6.14192	6.23961	6.10293	-8.95272
6.07971	-6.71952	5.87644	1.89076	6.14207	6.26415	6.10309	-8.93096
6.07986	-6.71249	5.8766	1.89327	6.14222	6.28869	6.10324	-8.90918
6.08001	-6.71974	5.87675	1.89586	6.14238	6.30009	6.10339	-8.8874
6.08017	-6.73933	5.8769	1.89461	6.14253	6.29483	6.10355	-8.8653
6.08032	-6.75884	5.87705	1.88942	6.14268	6.28203	6.1037	-8.85504
6.08047	-6.76348	5.87721	1.88423	6.14283	6.26941	6.10385	-8.84446
6.08062	-6.75368	5.87736	1.88054	6.14299	6.26678	6.104	-8.83388
6.08078	-6.74083	5.87751	1.88079	6.14314	6.26433	6.10416	-8.82332
6.08093	-6.72789	5.87767	1.88285	6.14329	6.26187	6.10431	-8.81056
6.08108	-6.72849	5.87782	1.88492	6.14344	6.25942	6.10446	-8.7975
6.08123	-6.72901	5.87797	1.88687	6.1436	6.24259	6.10461	-8.76762
6.08139	-6.73081	5.87812	1.89076	6.14375	6.22576	6.10477	-8.76762
6.08154	-6.73253	5.87828	1.89586	6.1439	6.20893	6.10492	-8.81926
6.08169	-6.73432	5.87843	1.89708	6.14406	6.19228	6.10507	-8.8709
6.08185	-6.73604	5.87858	1.89744	6.14421	6.19824	6.10523	-8.8734
6.082	-6.7415	5.87873	1.89979	6.14436	6.20438	6.10538	-8.8457
6.08215	-6.74688	5.87889	1.90166	6.14451	6.21034	6.10553	-8.81336
6.0823	-6.75226	5.87904	1.90158	6.14467	6.21647	6.10568	-8.81086
6.08246	-6.75765	5.87919	1.90068	6.14482	6.22857	6.10584	-8.81958
6.08261	-6.74509	5.87935	1.8959	6.14497	6.24066	6.10599	-8.82798
6.08276	-6.73253	5.8795	1.891	6.14512	6.24539	6.10614	-8.83856
6.08292	-6.72625	5.87965	1.88999	6.14528	6.2333	6.1063	-8.84914
6.08307	-6.73432	5.8798	1.89347	6.14543	6.22646	6.10645	-8.8597
6.08322	-6.73126	5.87996	1.897	6.14558	6.21963	6.1066	-8.86998
6.08337	-6.72819	5.88011	1.89906	6.14574	6.21174	6.10675	-8.893
6.08353	-6.72602	5.88026	1.89724	6.14589	6.20385	6.10691	-8.9157
6.08368	-6.72386	5.88042	1.89064	6.14604	6.20543	6.10706	-8.89082
6.08383	-6.72857	5.88057	1.88403	6.14619	6.20701	6.10721	-8.86562
6.08398	-6.73327	5.88072	1.88148	6.14635	6.19281	6.10736	-8.851
6.08414	-6.73799	5.88087	1.88282	6.1465	6.17861	6.10752	-8.86624
6.08429	-6.74269	5.88103	1.8861	6.14665	6.18387	6.10767	-8.86468
6.08444	-6.74269	5.88118	1.88938	6.14681	6.20595	6.10782	-8.86282
6.0846	-6.74262	5.88133	1.88901	6.14696	6.22331	6.10798	-8.85816
6.08475	-6.74262	5.88148	1.88865	6.14711	6.23242	6.10813	-8.85348
6.0849	-6.74255	5.88164	1.88926	6.14726	6.23435	6.10828	-8.84882
6.08505	-6.74255	5.88179	1.88987	6.14742	6.23645	6.10843	-8.84384
6.08521	-6.74247	5.88194	1.89047	6.14757	6.22208	6.10859	-8.8734
6.08536	-6.74247	5.8821	1.89108	6.14772	6.20788	6.10874	-8.90264
6.08551	-6.7424	5.88225	1.89084	6.14787	6.2028	6.10889	-8.91882
6.08566	-6.74053	5.8824	1.89059	6.14803	6.21472	6.10905	-8.90512
6.08582	-6.73858	5.88255	1.89035	6.14818	6.22191	6.1092	-8.89984
6.08597	-6.73671	5.88271	1.89011	6.14833	6.22068	6.10935	-8.89424
6.08612	-6.73477	5.88286	1.89067	6.14849	6.2205	6.1095	-8.88864
6.08628	-6.72543	5.88301	1.89124	6.14864	6.22033	6.10966	-8.88304
6.08643	-6.71601	5.88317	1.88816	6.14879	6.21963	6.10981	-8.85566
6.08658	-6.70666	5.88332	1.88508	6.14894	6.2191	6.10996	-8.85816
6.08673	-6.69724	5.88347	1.88298	6.1491	6.20893	6.11011	-8.8737
6.08689	-6.69642	5.88362	1.88476	6.14925	6.19894	6.11027	-8.88926
6.08704	-6.6956	5.88378	1.88824	6.1494	6.2056	6.11042	-8.90232
6.08719	-6.70913	5.88393	1.89173	6.14956	6.21244	6.11057	-8.9154
6.08735	-6.72258	5.88408	1.89465	6.14971	6.21577	6.11073	-8.92846
6.0875	-6.73402	5.88423	1.89756	6.14986	6.2191	6.11088	-8.94152
6.08765	-6.74546	5.88439	1.894	6.15001	6.22243	6.11103	-8.93438
6.0878	-6.7569	5.88454	1.89047	6.15017	6.22576	6.11118	-8.9269
6.08796	-6.76826	5.88469	1.88747	6.15032	6.22594	6.11134	-8.91976
6.08811	-6.76654	5.88485	1.88452	6.15047	6.22611	6.11149	-8.91228
6.08826	-6.76482	5.885	1.88541	6.15062	6.22629	6.11164	-8.90512
[truncated: 14,277 more rows]

## Sheet: Figure 2f
X-axis	Y-axis
[NO3-] mM	FE of NH3 (%)	Standard deviation	NH3 yield rate (mmol h-1 cm-2)	Standard deviation	NH3]/converted [NO3-]	Standard deviation
1	69.6805	2.96897	0.04953	0.000262018	0.778	0.04952
5	90.4315	4.37427	0.2469	0.00121	0.8646	0.03706
10	94.1508	1.57727	0.48833	0.02969	0.90533	0.02603
20	90.4404	2.43316	0.85538	0.0229	0.85547	0.03454
50	89.4797	3.58872	1.52098	0.01857	0.85633	0.01872
100	89.52	2.13951	2.65319	0.09176	0.8243	0.02174
1000	80.0447	2.19397	2.63333	0.07506	0.75067	0.0255
2000	63.54	1.79	2.51	0.07	0.59633	0.04245

## Sheet: Figure 3a
	Cu-H2O		Ni(OH)x/Cu-H2O		Cu-D2O		Ni(OH)x/Cu-D2O
X-axis	Y-axis	X-axis	Y-axis	X-axis	Y-axis	X-axis	Y-axis
E (V vs. RHE)	Current density (mA cm-2)	E (V vs. RHE)	Current density (mA cm-2)	E (V vs. RHE)	Current density (mA cm-2)	E (V vs. RHE)	Current density (mA cm-2)
0.19961	-4.64221	0.19965	-1.55596	0.1995	-1.15737	0.20001	-3.25982
0.19959	-4.60906	0.19965	-1.55054	0.1995	-1.11584	0.20001	-3.23632
0.1994	-4.72453	0.19951	-1.64362	0.19936	-1.11652	0.19981	-3.2712
0.19898	-4.74017	0.19913	-1.77973	0.19897	-1.15597	0.1994	-3.31216
0.1985	-4.75241	0.19865	-1.90712	0.19849	-1.20797	0.19891	-3.33228
0.198	-4.78653	0.19815	-2.05936	0.198	-1.24056	0.19841	-3.3416
0.1975	-4.82014	0.19765	-2.15442	0.1975	-1.22345	0.1979	-3.34774
0.19699	-4.81225	0.19721	-2.2276	0.19699	-1.20269	0.1974	-3.35184
0.19649	-4.74293	0.19643	-2.27937	0.19648	-1.21097	0.1969	-3.35429
0.19599	-4.69154	0.1956	-2.2316	0.19598	-1.26068	0.1964	-3.35601
0.19549	-4.70466	0.19533	-2.19097	0.19549	-1.31681	0.1959	-3.35792
0.19498	-4.72599	0.19506	-2.26519	0.19498	-1.32243	0.19539	-3.35911
0.19448	-4.73831	0.19463	-2.40602	0.19447	-1.29055	0.19489	-3.35981
0.19398	-4.77067	0.19414	-2.49379	0.19398	-1.27176	0.19439	-3.3599
0.19348	-4.76486	0.19364	-2.53716	0.19349	-1.27593	0.19389	-3.36057
0.19298	-4.7407	0.19313	-2.58179	0.19298	-1.28341	0.19339	-3.36209
0.19248	-4.73664	0.19262	-2.6586	0.19248	-1.28566	0.19289	-3.36267
0.19197	-4.74125	0.19212	-2.70919	0.19197	-1.30464	0.19238	-3.36293
0.19147	-4.75082	0.19163	-2.73421	0.19147	-1.33321	0.19188	-3.36267
0.19097	-4.77564	0.19113	-2.76596	0.19096	-1.3312	0.19139	-3.36277
0.19046	-4.81009	0.19063	-2.78764	0.19047	-1.31656	0.19088	-3.36333
0.18996	-4.8138	0.19012	-2.83469	0.18997	-1.3232	0.19039	-3.36316
0.18946	-4.78461	0.18963	-2.88489	0.18949	-1.36128	0.18989	-3.36291
0.18896	-4.76546	0.18913	-2.91255	0.18899	-1.37672	0.18939	-3.36216
0.18847	-4.79025	0.18864	-2.94195	0.18848	-1.34841	0.1889	-3.36181
0.18798	-4.80117	0.18815	-2.99234	0.18798	-1.30025	0.1884	-3.36289
0.18748	-4.77813	0.18764	-3.0289	0.18748	-1.2519	0.1879	-3.36465
0.18698	-4.76324	0.18714	-3.02156	0.18697	-1.23615	0.1874	-3.36593
0.18649	-4.74868	0.18664	-3.02752	0.18647	-1.24125	0.1869	-3.36545
0.18599	-4.74549	0.18614	-3.08459	0.18597	-1.26869	0.1864	-3.3651
0.18548	-4.75795	0.18564	-3.12975	0.18548	-1.30644	0.1859	-3.36527
0.18498	-4.76131	0.18514	-3.13178	0.18498	-1.32159	0.18539	-3.36509
0.18449	-4.79209	0.18464	-3.1326	0.18448	-1.33503	0.18489	-3.36486
0.18399	-4.81789	0.18414	-3.16678	0.18398	-1.33495	0.1844	-3.36447
0.18349	-4.7746	0.18364	-3.19899	0.18348	-1.3304	0.1839	-3.36524
0.18298	-4.74333	0.18313	-3.21964	0.18298	-1.33554	0.1834	-3.36628
0.18248	-4.74283	0.18263	-3.247	0.18247	-1.33918	0.18289	-3.36668
0.18198	-4.74841	0.18213	-3.2556	0.18197	-1.32933	0.18239	-3.36686
0.18148	-4.78918	0.18163	-3.24538	0.18148	-1.28703	0.1819	-3.36677
0.18099	-4.82359	0.18113	-3.29871	0.18098	-1.25629	0.1814	-3.3676
0.18049	-4.8005	0.18063	-3.37548	0.18048	-1.25908	0.1809	-3.3684
0.17999	-4.72925	0.18014	-3.35601	0.17999	-1.25786	0.1804	-3.3689
0.17949	-4.70243	0.17964	-3.36328	0.17949	-1.25464	0.17991	-3.36928
0.179	-4.72676	0.17915	-3.41939	0.17899	-1.29567	0.17941	-3.36912
0.17851	-4.72849	0.17866	-3.4361	0.1785	-1.36796	0.17892	-3.37036
0.17801	-4.74843	0.17816	-3.44997	0.17801	-1.3692	0.17842	-3.37262
0.17751	-4.7935	0.17765	-3.48085	0.17751	-1.3191	0.17791	-3.37445
0.177	-4.80632	0.17715	-3.50844	0.177	-1.32368	0.17741	-3.37544
0.1765	-4.78823	0.17665	-3.50022	0.17649	-1.33092	0.17691	-3.37611
0.17599	-4.76048	0.17615	-3.52027	0.17598	-1.31129	0.1764	-3.37755
0.17549	-4.77017	0.17564	-3.58352	0.17548	-1.3142	0.1759	-3.37872
0.17499	-4.79727	0.17514	-3.5935	0.17498	-1.33988	0.1754	-3.37966
0.17449	-4.78527	0.17464	-3.57794	0.17449	-1.37321	0.1749	-3.38052
0.174	-4.77795	0.17414	-3.60106	0.17399	-1.40196	0.1744	-3.38209
0.17349	-4.80669	0.17364	-3.63159	0.17349	-1.39066	0.1739	-3.38448
0.17298	-4.83961	0.17313	-3.64049	0.17298	-1.33148	0.1734	-3.38608
0.17248	-4.8516	0.17263	-3.64363	0.17248	-1.31483	0.1729	-3.38725
0.17198	-4.83479	0.17213	-3.65716	0.17198	-1.33553	0.17239	-3.38812
0.17148	-4.78192	0.17163	-3.68926	0.17149	-1.3483	0.1719	-3.38943
0.17098	-4.76395	0.17113	-3.71391	0.17098	-1.35741	0.1714	-3.39123
0.17048	-4.80634	0.17063	-3.71801	0.17047	-1.36232	0.1709	-3.39267
0.16998	-4.84339	0.17013	-3.74119	0.16998	-1.36544	0.1704	-3.39412
0.16948	-4.85518	0.16963	-3.76838	0.16948	-1.36378	0.1699	-3.39476
0.16899	-4.84215	0.16914	-3.7702	0.169	-1.36174	0.16941	-3.39567
0.1685	-4.82227	0.16865	-3.76942	0.16851	-1.3714	0.16891	-3.39818
0.168	-4.80133	0.16815	-3.78667	0.168	-1.42262	0.16841	-3.40092
0.1675	-4.79218	0.16764	-3.80912	0.1675	-1.49528	0.1679	-3.40335
0.167	-4.78637	0.16714	-3.83424	0.16699	-1.48737	0.1674	-3.40483
0.1665	-4.73558	0.16664	-3.85071	0.16649	-1.42939	0.1669	-3.40469
0.16599	-4.70355	0.16614	-3.82492	0.16598	-1.39116	0.1664	-3.40517
0.16549	-4.74919	0.16564	-3.82115	0.16548	-1.40788	0.1659	-3.4086
0.16499	-4.76491	0.16514	-3.85497	0.16499	-1.45651	0.1654	-3.41318
0.1645	-4.76223	0.16464	-3.8951	0.1645	-1.46061	0.1649	-3.41673
0.164	-4.77698	0.16414	-3.91881	0.164	-1.42051	0.16441	-3.41959
0.16349	-4.7843	0.16364	-3.90994	0.1635	-1.39372	0.1639	-3.42189
0.16299	-4.80018	0.16313	-3.93014	0.16299	-1.40623	0.1634	-3.4238
0.16248	-4.83935	0.16263	-3.96435	0.16248	-1.45826	0.1629	-3.42557
0.16198	-4.87236	0.16213	-3.95599	0.16198	-1.51815	0.1624	-3.42726
0.16148	-4.89513	0.16163	-3.96673	0.16149	-1.5453	0.1619	-3.42985
0.16099	-4.93267	0.16113	-4.00782	0.16099	-1.51532	0.1614	-3.43256
0.16051	-4.9365	0.16063	-4.01604	0.16048	-1.44848	0.1609	-3.43505
0.16001	-4.87153	0.16013	-4.02412	0.15998	-1.42692	0.1604	-3.43718
0.15952	-4.83405	0.15964	-4.06188	0.15948	-1.47313	0.15991	-3.43867
0.15903	-4.90827	0.15915	-4.07374	0.15898	-1.49903	0.15942	-3.44145
0.15851	-4.95602	0.15865	-4.0491	0.15849	-1.46842	0.15892	-3.44528
0.158	-4.9444	0.15815	-4.063	0.15799	-1.47295	0.15842	-3.44879
0.1575	-4.96075	0.15765	-4.09543	0.15749	-1.49174	0.15791	-3.45176
0.157	-4.92972	0.15715	-4.09975	0.15699	-1.46385	0.15741	-3.45449
0.1565	-4.92342	0.15665	-4.08479	0.15649	-1.45841	0.15691	-3.45799
0.15599	-4.96341	0.15614	-4.09703	0.15598	-1.45979	0.15641	-3.46117
0.15549	-4.94411	0.15564	-4.14868	0.15548	-1.42976	0.15591	-3.464
0.15499	-4.92359	0.15515	-4.164	0.15498	-1.39891	0.15541	-3.46678
0.1545	-4.93367	0.15465	-4.1832	0.15449	-1.398	0.15491	-3.46996
0.15401	-4.92095	0.15414	-4.19686	0.15398	-1.44085	0.15441	-3.47389
0.15349	-4.93626	0.15363	-4.18771	0.15348	-1.46277	0.1539	-3.47737
0.15298	-5.0016	0.15313	-4.21713	0.15298	-1.43264	0.1534	-3.48074
0.15248	-5.01238	0.15263	-4.23057	0.15247	-1.41824	0.1529	-3.48362
0.15199	-4.95167	0.15213	-4.21865	0.15197	-1.42821	0.15241	-3.48671
0.15149	-4.92751	0.15163	-4.24438	0.15148	-1.41178	0.1519	-3.4907
0.15099	-4.94395	0.15113	-4.26249	0.15099	-1.38626	0.1514	-3.49435
0.15049	-4.97628	0.15063	-4.27335	0.15048	-1.41344	0.1509	-3.49785
0.14999	-5.01282	0.15013	-4.30936	0.14999	-1.4687	0.15041	-3.50071
0.14951	-5.05148	0.14964	-4.27325	0.1495	-1.50232	0.14991	-3.50374
0.14901	-5.07081	0.14916	-4.23044	0.14901	-1.49588	0.14942	-3.50832
0.1485	-5.06315	0.14866	-4.32205	0.14851	-1.4991	0.14892	-3.51316
0.148	-5.07012	0.14815	-4.3926	0.148	-1.49802	0.14842	-3.51717
0.1475	-5.02418	0.14765	-4.31982	0.14749	-1.45655	0.14792	-3.5206
0.147	-4.9748	0.14715	-4.27269	0.147	-1.46964	0.14742	-3.5249
0.1465	-4.97054	0.14665	-4.35231	0.14651	-1.51483	0.14692	-3.52951
0.146	-4.97884	0.14615	-4.41217	0.14601	-1.49597	0.14642	-3.53345
0.1455	-5.02054	0.14565	-4.38564	0.1455	-1.42779	0.14592	-3.5374
0.14501	-5.02678	0.14515	-4.35403	0.145	-1.42271	0.14542	-3.54107
0.14451	-5.00356	0.14465	-4.42374	0.1445	-1.49796	0.14492	-3.54559
0.144	-4.98593	0.14415	-4.45757	0.14399	-1.55166	0.14442	-3.5506
0.1435	-4.98787	0.14364	-4.38904	0.14349	-1.53736	0.14392	-3.55504
0.143	-5.04813	0.14314	-4.42158	0.14299	-1.53794	0.14341	-3.55923
0.1425	-5.09204	0.14265	-4.48111	0.1425	-1.60446	0.14292	-3.56316
0.14201	-5.05816	0.14215	-4.47554	0.142	-1.63989	0.14242	-3.56782
0.1415	-5.05151	0.14165	-4.49074	0.14149	-1.60882	0.14192	-3.57263
0.14101	-5.09143	0.14115	-4.49857	0.14099	-1.56488	0.14142	-3.57718
0.14051	-5.05833	0.14066	-4.52065	0.14051	-1.53532	0.14092	-3.58141
0.14001	-5.05935	0.14016	-4.51515	0.14002	-1.55193	0.14043	-3.58574
0.13951	-5.11648	0.13966	-4.49457	0.13952	-1.57091	0.13993	-3.59181
0.13901	-5.13054	0.13915	-4.52277	0.139	-1.53182	0.13943	-3.59786
0.1385	-5.12373	0.13865	-4.515	0.13849	-1.5278	0.13892	-3.60311
0.13799	-5.09897	0.13814	-4.51278	0.13799	-1.58039	0.13841	-3.60813
0.13749	-5.1097	0.13764	-4.55184	0.13749	-1.5989	0.13791	-3.61284
0.13699	-5.15708	0.13714	-4.58781	0.13698	-1.61741	0.13741	-3.61832
0.13648	-5.17224	0.13663	-4.60398	0.13648	-1.62497	0.13691	-3.62378
0.13598	-5.20812	0.13613	-4.60203	0.13597	-1.58817	0.1364	-3.62895
0.13549	-5.24915	0.13563	-4.58105	0.13548	-1.59185	0.1359	-3.63381
0.13499	-5.23021	0.13513	-4.561	0.13498	-1.6089	0.13541	-3.63899
0.13448	-5.18285	0.13463	-4.59721	0.13447	-1.56919	0.1349	-3.64527
0.13398	-5.13536	0.13412	-4.65599	0.13396	-1.52626	0.1344	-3.65127
0.13347	-5.14791	0.13362	-4.67709	0.13346	-1.52889	0.1339	-3.65698
0.13297	-5.17605	0.13312	-4.63431	0.13296	-1.56151	0.1334	-3.66227
0.13247	-5.17351	0.13262	-4.62688	0.13247	-1.60454	0.1329	-3.6677
0.13197	-5.1514	0.13212	-4.68499	0.13197	-1.6557	0.1324	-3.67391
0.13146	-5.11277	0.13162	-4.71373	0.13148	-1.6782	0.13189	-3.67968
0.13097	-5.16257	0.13112	-4.73826	0.13098	-1.68525	0.13139	-3.68548
0.13047	-5.23448	0.13062	-4.71828	0.13048	-1.67501	0.1309	-3.69084
0.12998	-5.16526	0.13013	-4.67892	0.12998	-1.61009	0.1304	-3.69595
0.12949	-5.07465	0.12963	-4.71901	0.12948	-1.55596	0.12991	-3.70265
0.12899	-5.09052	0.12914	-4.7672	0.12898	-1.58839	0.1294	-3.71007
0.12848	-5.14028	0.12863	-4.76524	0.12848	-1.65448	0.1289	-3.71693
0.12798	-5.17054	0.12813	-4.78116	0.12798	-1.67595	0.1284	-3.72294
0.12749	-5.21615	0.12763	-4.80983	0.12748	-1.65747	0.1279	-3.72923
0.12698	-5.25042	0.12712	-4.79618	0.12698	-1.63057	0.1274	-3.7361
0.12647	-5.21989	0.12662	-4.77717	0.12648	-1.62284	0.12689	-3.74268
0.12598	-5.17972	0.12612	-4.80033	0.12597	-1.65654	0.1264	-3.74916
0.12548	-5.20325	0.12563	-4.82204	0.12547	-1.7044	0.1259	-3.75515
0.12498	-5.25162	0.12513	-4.81641	0.12497	-1.72401	0.1254	-3.76211
0.12447	-5.26664	0.12462	-4.85251	0.12448	-1.72191	0.1249	-3.76975
0.12397	-5.26454	0.12412	-4.86262	0.12398	-1.69771	0.12439	-3.77689
0.12347	-5.22815	0.12362	-4.84168	0.12349	-1.66618	0.12389	-3.78387
0.12297	-5.20117	0.12312	-4.85074	0.12298	-1.64792	0.12339	-3.79037
0.12247	-5.21653	0.12262	-4.83613	0.12247	-1.62668	0.12289	-3.79759
0.12197	-5.21539	0.12211	-4.8566	0.12196	-1.63512	0.1224	-3.80526
0.12147	-5.22804	0.12161	-4.89528	0.12146	-1.70387	0.1219	-3.8125
0.12097	-5.26817	0.12112	-4.89208	0.12096	-1.74539	0.1214	-3.81938
0.12048	-5.24891	0.12062	-4.8769	0.12047	-1.71201	0.1209	-3.82561
0.11999	-5.19776	0.12013	-4.89969	0.11998	-1.69608	0.12041	-3.83295
0.11949	-5.1922	0.11963	-4.94119	0.11948	-1.72894	0.11991	-3.84168
0.11899	-5.26027	0.11913	-4.94872	0.11897	-1.724	0.11941	-3.85052
0.11848	-5.31821	0.11863	-4.96414	0.11847	-1.68567	0.11891	-3.85867
0.11798	-5.34839	0.11813	-4.97696	0.11797	-1.67682	0.11841	-3.86621
0.11748	-5.37321	0.11763	-4.97536	0.11747	-1.6943	0.1179	-3.87463
0.11698	-5.37153	0.11712	-4.98648	0.11697	-1.68318	0.1174	-3.88293
0.11647	-5.35116	0.11662	-4.98464	0.11647	-1.62145	0.1169	-3.89082
0.11597	-5.33644	0.11612	-4.98999	0.11596	-1.60439	0.1164	-3.89847
0.11548	-5.33276	0.11563	-5.00907	0.11546	-1.67105	0.1159	-3.90647
0.11497	-5.33909	0.11512	-5.00717	0.11497	-1.74468	0.1154	-3.916
0.11447	-5.35874	0.11461	-5.03569	0.11447	-1.74515	0.1149	-3.92552
0.11396	-5.37892	0.11411	-5.07896	0.11397	-1.70082	0.1144	-3.93449
0.11346	-5.37894	0.11361	-5.04741	0.11346	-1.67476	0.11389	-3.94287
0.11296	-5.3493	0.11311	-5.0023	0.11296	-1.68471	0.11339	-3.95142
0.11247	-5.33288	0.11261	-5.00107	0.11246	-1.72288	0.11289	-3.96079
0.11196	-5.32832	0.11211	-5.01406	0.11195	-1.71535	0.11239	-3.96988
0.11146	-5.33652	0.11161	-5.03126	0.11145	-1.67564	0.11189	-3.97886
0.11097	-5.3477	0.11111	-5.0474	0.11096	-1.70277	0.1114	-3.98734
0.11048	-5.34096	0.11062	-5.04483	0.11047	-1.74914	0.1109	-3.99573
0.10998	-5.36461	0.11013	-5.0705	0.10997	-1.71215	0.11041	-4.00561
0.10948	-5.4003	0.10963	-5.09105	0.10948	-1.69118	0.10991	-4.01615
0.10898	-5.39806	0.10913	-5.07276	0.10897	-1.72258	0.1094	-4.02624
0.10848	-5.40609	0.10863	-5.07496	0.10846	-1.72041	0.1089	-4.0356
0.10798	-5.4518	0.10812	-5.13859	0.10796	-1.69839	0.1084	-4.04532
0.10747	-5.46245	0.10762	-5.1698	0.10746	-1.71826	0.1079	-4.05568
0.10697	-5.45273	0.10712	-5.11526	0.10697	-1.77301	0.1074	-4.06537
0.10647	-5.43765	0.10662	-5.10055	0.10646	-1.81361	0.1069	-4.07499
0.10598	-5.39331	0.10612	-5.13573	0.10596	-1.82387	0.1064	-4.08434
0.10548	-5.38172	0.10563	-5.14534	0.10547	-1.83411	0.10591	-4.09459
0.10497	-5.46715	0.10512	-5.1826	0.10496	-1.83647	0.1054	-4.10585
0.10447	-5.55593	0.10462	-5.23691	0.10446	-1.81394	0.1049	-4.11664
0.10397	-5.51906	0.10411	-5.23939	0.10396	-1.75573	0.1044	-4.12718
0.10347	-5.42828	0.10362	-5.18824	0.10347	-1.7263	0.1039	-4.13727
0.10297	-5.40219	0.10312	-5.15619	0.10297	-1.78185	0.1034	-4.14806
0.10247	-5.4142	0.10261	-5.17976	0.10246	-1.85027	0.1029	-4.15934
0.10197	-5.40489	0.10212	-5.20956	0.10197	-1.85819	0.1024	-4.17024
0.10148	-5.42076	0.10162	-5.2257	0.10147	-1.81781	0.1019	-4.18095
0.10098	-5.45621	0.10113	-5.24281	0.10098	-1.76869	0.10141	-4.19106
0.10049	-5.48106	0.10064	-5.2518	0.10049	-1.75792	0.10092	-4.20228
0.09999	-5.47335	0.10014	-5.25959	0.09999	-1.79131	0.10042	-4.21479
0.09949	-5.43753	0.09964	-5.25692	0.09948	-1.78604	0.09991	-4.22733
0.09899	-5.43826	0.09913	-5.25702	0.09898	-1.77046	0.09941	-4.23937
0.09849	-5.4396	0.09863	-5.26093	0.09848	-1.82369	0.09891	-4.25078
0.09798	-5.42486	0.09813	-5.25945	0.09798	-1.85745	0.09841	-4.26309
0.09748	-5.41855	0.09762	-5.28083	0.09747	-1.82634	0.09791	-4.27537
0.09698	-5.42428	0.09712	-5.26971	0.09697	-1.81063	0.0974	-4.28733
0.09648	-5.46461	0.09662	-5.27546	0.09648	-1.82879	0.0969	-4.29923
0.09598	-5.52217	0.09613	-5.32701	0.09598	-1.844	0.0964	-4.31106
0.09547	-5.53708	0.09563	-5.31298	0.09548	-1.87648	0.0959	-4.32425
0.09497	-5.48649	0.09512	-5.2528	0.09496	-1.93584	0.0954	-4.33738
0.09446	-5.4594	0.09461	-5.27862	0.09446	-1.96583	0.0949	-4.34977
0.09396	-5.4757	0.09411	-5.34536	0.09395	-1.92385	0.0944	-4.36201
0.09347	-5.48302	0.09361	-5.332	0.09346	-1.84992	0.0939	-4.37454
0.09297	-5.4952	0.09311	-5.32478	0.09297	-1.81536	0.0934	-4.38796
0.09247	-5.51258	0.09261	-5.32736	0.09247	-1.80736	0.0929	-4.4011
0.09197	-5.5325	0.09211	-5.32588	0.09196	-1.82276	0.0924	-4.41408
0.09147	-5.56221	0.09162	-5.37531	0.09147	-1.86482	0.0919	-4.42655
0.09098	-5.58551	0.09112	-5.35842	0.09098	-1.8727	0.09141	-4.43859
0.09049	-5.60184	0.09063	-5.30366	0.09048	-1.86856	0.09091	-4.45229
0.08999	-5.5862	0.09014	-5.32255	0.08998	-1.86693	0.09041	-4.46693
0.08948	-5.56003	0.08963	-5.33926	0.08947	-1.85565	0.0899	-4.48117
0.08898	-5.53416	0.08913	-5.34308	0.08897	-1.87861	0.0894	-4.49462
0.08848	-5.49517	0.08863	-5.38	0.08847	-1.91474	0.0889	-4.50833
0.08798	-5.4555	0.08813	-5.37722	0.08798	-1.91672	0.0884	-4.52283
0.08748	-5.46511	0.08763	-5.36012	0.08748	-1.87537	0.0879	-4.53698
0.08698	-5.5123	0.08713	-5.34505	0.08697	-1.8499	0.0874	-4.5509
0.08649	-5.53749	0.08663	-5.33653	0.08646	-1.88768	0.0869	-4.56438
0.08598	-5.49588	0.08613	-5.36353	0.08596	-1.93476	0.08641	-4.57872
0.08548	-5.42097	0.08562	-5.41103	0.08546	-1.96455	0.0859	-4.59405
0.08498	-5.41689	0.08511	-5.45873	0.08496	-1.95304	0.0854	-4.60886
0.08447	-5.44613	0.08461	-5.44597	0.08446	-1.94394	0.0849	-4.6233
0.08397	-5.48075	0.08412	-5.41514	0.08396	-1.97513	0.0844	-4.63731
0.08349	-5.51572	0.08362	-5.42764	0.08346	-1.97338	0.0839	-4.65217
0.08299	-5.53697	0.08311	-5.43906	0.08296	-1.92119	0.0834	-4.66749
0.08249	-5.54172	0.08261	-5.41586	0.08247	-1.8867	0.0829	-4.68226
0.08198	-5.55213	0.08212	-5.4116	0.08197	-1.8903	0.0824	-4.69706
0.08149	-5.56392	0.08162	-5.40525	0.08148	-1.90328	0.08191	-4.71101
0.08099	-5.56344	0.08113	-5.39954	0.081	-1.95437	0.08142	-4.72553
0.0805	-5.56809	0.08064	-5.46693	0.0805	-2.0139	0.08092	-4.74184
0.08	-5.53613	0.08013	-5.49544	0.07999	-2.01392	0.08042	-4.75817
0.07948	-5.4792	0.07963	-5.45472	0.07949	-1.98709	0.07991	-4.7732
0.07898	-5.44044	0.07913	-5.43931	0.07898	-1.95154	0.07941	-4.78741
0.07848	-5.44671	0.07863	-5.40057	0.07847	-1.91417	0.07891	-4.80259
0.07798	-5.46434	0.07812	-5.41582	0.07797	-1.90787	0.07841	-4.81806
0.07748	-5.48763	0.07762	-5.48399	0.07747	-1.92293	0.07791	-4.83346
0.07698	-5.51603	0.07712	-5.4595	0.07697	-1.9693	0.07741	-4.84869
0.07648	-5.48727	0.07662	-5.43584	0.07647	-2.0276	0.07691	-4.86394
0.07598	-5.45729	0.07612	-5.4708	0.07597	-2.04175	0.07641	-4.88052
0.07547	-5.42284	0.07561	-5.47727	0.07547	-2.03586	0.07591	-4.8972
0.07497	-5.38202	0.07511	-5.45985	0.07497	-2.0577	0.0754	-4.91362
0.07448	-5.39429	0.07461	-5.47962	0.07446	-2.06423	0.0749	-4.92986
0.07398	-5.44293	0.07411	-5.50179	0.07396	-2.01801	0.07441	-4.94589
0.07349	-5.48162	0.07361	-5.48575	0.07347	-1.98385	0.0739	-4.96269
0.07299	-5.52854	0.07311	-5.48581	0.07297	-2.00064	0.0734	-4.9794
0.07249	-5.57152	0.07261	-5.50717	0.07246	-2.06244	0.0729	-4.99595
0.07198	-5.53686	0.07212	-5.53672	0.07197	-2.09717	0.0724	-5.01206
0.07148	-5.48174	0.07163	-5.52862	0.07148	-2.08415	0.07191	-5.0277
0.07099	-5.46222	0.07113	-5.53765	0.07098	-2.06303	0.07142	-5.04477
0.07049	-5.4621	0.07063	-5.58849	0.07048	-2.04419	0.07092	-5.06272
0.06998	-5.46008	0.07013	-5.53414	0.06998	-2.05577	0.07042	-5.08044
0.06948	-5.47178	0.06963	-5.48054	0.06948	-2.07797	0.06991	-5.09759
0.06898	-5.51474	0.06913	-5.54642	0.06898	-2.07948	0.06941	-5.1148
0.06847	-5.52443	0.06863	-5.56343	0.06848	-2.05793	0.06891	-5.13266
0.06798	-5.49967	0.06813	-5.52398	0.06798	-2.05434	0.06841	-5.1502
0.0675	-5.48837	0.06763	-5.56878	0.06748	-2.12373	0.06791	-5.16769
0.06702	-5.50872	0.06713	-5.60483	0.06699	-2.17065	0.06741	-5.1847
0.06652	-5.53747	0.06663	-5.56372	0.06649	-2.15222	0.06692	-5.20234
0.06599	-5.54305	0.06613	-5.57835	0.06598	-2.10586	0.06642	-5.221
0.06548	-5.48902	0.06562	-5.59357	0.06547	-2.02411	0.06591	-5.23923
0.06498	-5.43811	0.06512	-5.55383	0.06497	-1.97837	0.06541	-5.25715
0.06448	-5.45273	0.06462	-5.54329	0.06448	-2.02582	0.06491	-5.27439
0.06399	-5.48522	0.06413	-5.5797	0.06398	-2.11169	0.06441	-5.29208
0.06348	-5.49368	0.06363	-5.5927	0.06348	-2.1493	0.06391	-5.31054
0.06298	-5.48208	0.06313	-5.57793	0.06298	-2.15161	0.06341	-5.32855
0.06248	-5.45235	0.06263	-5.61274	0.06248	-2.12048	0.06292	-5.34617
0.062	-5.44181	0.06213	-5.61023	0.06199	-2.1017	0.06242	-5.3633
0.0615	-5.44555	0.06164	-5.54056	0.0615	-2.11218	0.06193	-5.38128
0.06101	-5.44376	0.06114	-5.54753	0.06098	-2.08363	0.06143	-5.40037
0.0605	-5.46378	0.06064	-5.60331	0.06047	-2.07003	0.06092	-5.41939
0.06	-5.45867	0.06014	-5.61533	0.05997	-2.1222	0.06042	-5.43805
0.0595	-5.42331	0.05964	-5.60557	0.05947	-2.18775	0.05992	-5.45609
0.05899	-5.41233	0.05914	-5.58948	0.05896	-2.18439	0.05942	-5.47468
0.05849	-5.40599	0.05864	-5.55044	0.05846	-2.13043	0.05891	-5.49321
0.05799	-5.42082	0.05813	-5.53378	0.05796	-2.12057	0.05841	-5.51131
0.05749	-5.47144	0.05762	-5.58257	0.05746	-2.14266	0.05791	-5.52938
0.05699	-5.48763	0.05713	-5.6179	0.05695	-2.1202	0.05741	-5.547
0.05648	-5.50005	0.05663	-5.60241	0.05645	-2.10577	0.05691	-5.56572
0.05598	-5.50165	0.05611	-5.58426	0.05595	-2.12969	0.05641	-5.5847
0.05547	-5.47613	0.05561	-5.61276	0.05545	-2.15653	0.0559	-5.60309
0.05497	-5.48595	0.05511	-5.62838	0.05495	-2.17533	0.0554	-5.62121
0.05448	-5.52433	0.05461	-5.58806	0.05446	-2.1622	0.0549	-5.63773
0.05397	-5.47898	0.05412	-5.59133	0.05395	-2.18273	0.0544	-5.65385
0.05347	-5.39306	0.05361	-5.62526	0.05344	-2.23904	0.0539	-5.67249
0.05296	-5.3599	0.05311	-5.64439	0.05294	-2.24092	0.0534	-5.69263
0.05247	-5.33214	0.05261	-5.64084	0.05245	-2.22125	0.0529	-5.70979
0.05198	-5.31203	0.05212	-5.63165	0.05196	-2.19855	0.05241	-5.72517
0.05149	-5.3068	0.05163	-5.62883	0.05146	-2.15403	0.05191	-5.74367
0.05099	-5.30552	0.05113	-5.64578	0.05096	-2.13169	0.05141	-5.764
0.05049	-5.33176	0.05063	-5.65857	0.05047	-2.17307	0.05091	-5.78275
0.04998	-5.36584	0.05012	-5.61253	0.04996	-2.24702	0.05041	-5.79937
0.04948	-5.39511	0.04962	-5.57528	0.04945	-2.28865	0.04991	-5.81581
0.04898	-5.39017	0.04912	-5.58475	0.04895	-2.2638	0.04941	-5.83304
0.04848	-5.33362	0.04862	-5.59684	0.04845	-2.26177	0.04891	-5.84995
0.04798	-5.31715	0.04812	-5.62577	0.04795	-2.26892	0.04841	-5.86657
0.04748	-5.34075	0.04762	-5.67892	0.04746	-2.22467	0.04791	-5.8825
0.04698	-5.36404	0.04712	-5.67586	0.04696	-2.20739	0.04741	-5.8988
0.04648	-5.39473	0.04662	-5.65707	0.04646	-2.2322	0.04691	-5.91619
0.04597	-5.38695	0.04611	-5.66381	0.04597	-2.25496	0.04641	-5.93292
0.04547	-5.36121	0.04561	-5.61697	0.04546	-2.25276	0.0459	-5.94904
0.04497	-5.36142	0.04511	-5.57961	0.04495	-2.21022	0.0454	-5.96449
0.04448	-5.36096	0.04461	-5.61539	0.04445	-2.1624	0.04491	-5.98015
0.04397	-5.33042	0.04411	-5.65627	0.04395	-2.17217	0.0444	-5.99606
0.04347	-5.30655	0.04361	-5.70577	0.04345	-2.20415	0.0439	-6.01146
0.04298	-5.30599	0.04311	-5.71415	0.04296	-2.19722	0.04341	-6.02683
0.04248	-5.29854	0.04262	-5.63309	0.04246	-2.18804	0.04291	-6.04075
0.04199	-5.28033	0.04213	-5.62451	0.04197	-2.20388	0.04242	-6.05427
0.04149	-5.31467	0.04164	-5.65329	0.04147	-2.24332	0.04192	-6.06919
0.04099	-5.29464	0.04113	-5.61125	0.04096	-2.29375	0.04142	-6.08464
0.04049	-5.22147	0.04063	-5.62976	0.04045	-2.32675	0.04092	-6.09969
0.03999	-5.2255	0.04013	-5.6816	0.03995	-2.31393	0.04042	-6.11375
0.03949	-5.27226	0.03963	-5.6574	0.03946	-2.29141	0.03992	-6.12797
0.03899	-5.26025	0.03913	-5.65685	0.03896	-2.27056	0.03942	-6.14226
0.03848	-5.20898	0.03863	-5.67539	0.03845	-2.21899	0.03891	-6.15584
0.03798	-5.25121	0.03813	-5.64725	0.03795	-2.18296	0.03841	-6.1689
0.03749	-5.33864	0.03763	-5.6562	0.03744	-2.21248	0.03791	-6.18132
0.03699	-5.28639	0.03713	-5.64177	0.03695	-2.2765	0.03741	-6.19432
0.03648	-5.13606	0.03662	-5.60869	0.03645	-2.28773	0.03691	-6.20753
0.03598	-5.07088	0.03612	-5.62317	0.03595	-2.25288	0.03641	-6.22027
0.03547	-5.13136	0.03561	-5.63939	0.03544	-2.25977	0.03591	-6.23222
0.03498	-5.17414	0.03511	-5.62698	0.03494	-2.27077	0.03541	-6.24339
0.03447	-5.15089	0.03461	-5.64322	0.03444	-2.24491	0.03491	-6.25514
0.03397	-5.16773	0.03411	-5.66958	0.03395	-2.25156	0.03441	-6.26654
0.03347	-5.1922	0.03361	-5.60347	0.03346	-2.26948	0.03391	-6.27733
0.03297	-5.19573	0.03311	-5.58396	0.03296	-2.27544	0.03341	-6.28757
0.03248	-5.22952	0.03262	-5.61492	0.03245	-2.30606	0.03292	-6.2966
0.03199	-5.25197	0.03213	-5.60619	0.03195	-2.32359	0.03242	-6.30636
0.03149	-5.25751	0.03163	-5.60443	0.03145	-2.30938	0.03192	-6.31703
0.03099	-5.21752	0.03113	-5.62057	0.03095	-2.31461	0.03142	-6.32719
0.03049	-5.16797	0.03063	-5.64099	0.03045	-2.32851	0.03092	-6.33637
0.03	-5.19215	0.03013	-5.62324	0.02996	-2.29387	0.03042	-6.34511
0.02949	-5.17916	0.02963	-5.61137	0.02946	-2.26299	0.02992	-6.35422
0.02899	-5.09026	0.02912	-5.63622	0.02895	-2.27827	0.02942	-6.3627
0.02849	-5.07688	0.02862	-5.64228	0.02845	-2.28131	0.02892	-6.37076
0.02799	-5.15843	0.02813	-5.61819	0.02795	-2.28161	0.02842	-6.3779
0.02749	-5.20413	0.02763	-5.59505	0.02745	-2.30498	0.02792	-6.38505
0.02698	-5.17555	0.02713	-5.60106	0.02696	-2.32265	0.02742	-6.39317
0.02648	-5.13543	0.02662	-5.57321	0.02645	-2.34383	0.02692	-6.40045
0.02598	-5.15998	0.02612	-5.56449	0.02595	-2.34521	0.02642	-6.40701
0.02548	-5.1677	0.02562	-5.62951	0.02546	-2.29463	0.02592	-6.41284
0.02498	-5.12287	0.02512	-5.64391	0.02496	-2.24142	0.02542	-6.41852
0.02448	-5.11922	0.02462	-5.62362	0.02446	-2.24054	0.02492	-6.42452
0.02399	-5.14742	0.02412	-5.628	0.02395	-2.27428	0.02442	-6.42992
0.02349	-5.16575	0.02362	-5.60645	0.02345	-2.29262	0.02392	-6.43471
0.02299	-5.14914	0.02312	-5.57903	0.02296	-2.31352	0.02342	-6.43818
0.0225	-5.1247	0.02263	-5.60709	0.02248	-2.33391	0.02293	-6.44174
0.02201	-5.1311	0.02214	-5.60604	0.02198	-2.33561	0.02243	-6.44653
0.02151	-5.11596	0.02164	-5.55793	0.02148	-2.35362	0.02193	-6.45141
0.021	-5.06196	0.02113	-5.56684	0.02097	-2.35626	0.02143	-6.45586
0.0205	-5.04711	0.02063	-5.58979	0.02048	-2.33224	0.02092	-6.45893
0.02	-5.08625	0.02014	-5.55571	0.01997	-2.33045	0.02042	-6.46185
0.0195	-5.11068	0.01963	-5.55835	0.01947	-2.3786	0.01992	-6.46515
0.01899	-5.1188	0.01913	-5.61321	0.01897	-2.41616	0.01942	-6.46795
0.01849	-5.12332	0.01863	-5.61113	0.01847	-2.38445	0.01892	-6.47019
0.018	-5.12442	0.01814	-5.55437	0.01797	-2.34294	0.01842	-6.47146
0.01749	-5.15744	0.01763	-5.567	0.01747	-2.31322	0.01792	-6.47306
0.01699	-5.17177	0.01713	-5.60254	0.01696	-2.32505	0.01742	-6.47469
0.01648	-5.13713	0.01662	-5.57361	0.01645	-2.34647	0.01691	-6.47584
0.01598	-5.14016	0.01612	-5.52285	0.01595	-2.31208	0.01641	-6.47602
0.01548	-5.16428	0.01562	-5.48333	0.01544	-2.33423	0.01591	-6.47571
0.01498	-5.17841	0.01512	-5.50084	0.01495	-2.42197	0.01541	-6.47691
0.01447	-5.18707	0.01461	-5.53992	0.01445	-2.41348	0.01491	-6.4773
0.01398	-5.1891	0.01411	-5.51633	0.01395	-2.36814	0.01441	-6.47619
0.01348	-5.16866	0.01362	-5.53288	0.01344	-2.3872	0.01391	-6.47467
0.01299	-5.16227	0.01312	-5.57722	0.01295	-2.408	0.01342	-6.47228
0.0125	-5.19527	0.01263	-5.52767	0.01246	-2.36277	0.01293	-6.47068
0.012	-5.20765	0.01214	-5.47668	0.01197	-2.30604	0.01243	-6.47017
0.0115	-5.1621	0.01164	-5.45677	0.01147	-2.3454	0.01192	-6.4693
0.011	-5.11312	0.01114	-5.46917	0.01096	-2.41094	0.01142	-6.46721
0.0105	-5.06174	0.01064	-5.51844	0.01047	-2.45592	0.01092	-6.46723
0.00999	-5.05655	0.01013	-5.48024	0.00996	-2.46847	0.01042	-6.47079
0.00949	-5.08213	0.00963	-5.44947	0.00945	-2.41293	0.00992	-6.47141
0.00899	-5.09306	0.00913	-5.49675	0.00895	-2.38003	0.00942	-6.4683
0.0085	-5.14604	0.00863	-5.48254	0.00847	-2.37903	0.00892	-6.46377
0.008	-5.17014	0.00813	-5.48847	0.00797	-2.35564	0.00842	-6.4596
0.00749	-5.12399	0.00763	-5.54375	0.00747	-2.34198	0.00792	-6.45695
0.00699	-5.09958	0.00712	-5.51535	0.00697	-2.41028	0.00742	-6.45371
0.00649	-5.11797	0.00662	-5.5006	0.00646	-2.48416	0.00692	-6.44978
0.00599	-5.1297	0.00612	-5.52174	0.00595	-2.48308	0.00642	-6.44538
0.00548	-5.14256	0.00562	-5.49716	0.00546	-2.45382	0.00592	-6.441
0.00498	-5.11195	0.00513	-5.49689	0.00497	-2.43896	0.00542	-6.43691
0.00448	-5.04136	0.00462	-5.53186	0.00446	-2.44087	0.00492	-6.43236
0.00398	-5.01775	0.00412	-5.4883	0.00395	-2.43681	0.00442	-6.42774
0.00349	-5.03872	0.00363	-5.43278	0.00346	-2.44426	0.00392	-6.42199
0.003	-5.06936	0.00314	-5.46591	0.00296	-2.44448	0.00343	-6.41609
0.00251	-5.05969	0.00265	-5.49811	0.00247	-2.44585	0.00294	-6.41164
0.00201	-5.04968	0.00214	-5.46969	0.00197	-2.48977	0.00243	-6.4075
0.0015	-5.07311	0.00164	-5.42642	0.00147	-2.54266	0.00193	-6.40255
0.001	-5.10325	0.00114	-5.44426	0.000964	-2.5519	0.00143	-6.39701
0.000503	-5.10596	0.000639	-5.46449	0.000463	-2.5143	0.00093	-6.39236
-2e-06	-5.12685	0.000133	-5.42378	-3.9e-05	-2.4814	0.000428	-6.38776
-0.000504	-5.19956	-0.000368	-5.42022	-0.00054	-2.48061	-7.6e-05	-6.38224
-0.001	-5.25818	-0.000868	-5.46074	-0.00104	-2.5021	-0.000577	-6.37626
-0.0015	-5.25709	-0.00137	-5.47434	-0.00153	-2.52767	-0.00107	-6.36987
-0.002	-5.20489	-0.00187	-5.44651	-0.00202	-2.51165	-0.00157	-6.36465
-0.00252	-5.17725	-0.00237	-5.47178	-0.00252	-2.48715	-0.00208	-6.35984
-0.00302	-5.15012	-0.00288	-5.51382	-0.00303	-2.48994	-0.00258	-6.35427
-0.0035	-5.0707	-0.00338	-5.48971	-0.00354	-2.49604	-0.00308	-6.34837
-0.004	-5.0771	-0.00387	-5.46701	-0.00404	-2.55369	-0.00358	-6.34198
-0.00451	-5.15537	-0.00437	-5.48158	-0.00454	-2.58284	-0.00408	-6.33606
-0.00502	-5.15542	-0.00488	-5.47335	-0.00504	-2.54035	-0.00458	-6.32978
-0.00551	-5.09738	-0.00538	-5.44005	-0.00554	-2.52313	-0.00508	-6.32377
-0.00601	-5.09133	-0.00587	-5.46634	-0.00604	-2.4977	-0.00558	-6.31811
-0.0065	-5.14767	-0.00637	-5.48075	-0.00653	-2.47071	-0.00607	-6.31094
-0.00699	-5.16529	-0.00686	-5.48774	-0.00702	-2.48376	-0.00656	-6.30439
-0.00749	-5.1774	-0.00736	-5.5187	-0.00752	-2.50629	-0.00706	-6.29914
-0.00799	-5.22046	-0.00785	-5.50662	-0.00802	-2.51035	-0.00757	-6.29387
-0.00849	-5.18113	-0.00835	-5.47155	-0.00853	-2.51095	-0.00807	-6.28777
-0.00899	-5.10339	-0.00886	-5.45879	-0.00904	-2.50881	-0.00857	-6.28129
-0.00949	-5.11565	-0.00936	-5.4652	-0.00954	-2.53037	-0.00907	-6.27563
-0.01	-5.1087	-0.00986	-5.45846	-0.01004	-2.54214	-0.00957	-6.2697
-0.0105	-5.09575	-0.01036	-5.47815	-0.01053	-2.50852	-0.01007	-6.26336
-0.011	-5.15422	-0.01086	-5.48537	-0.01103	-2.50365	-0.01057	-6.25654
-0.01149	-5.19144	-0.01135	-5.47871	-0.01153	-2.53673	-0.01106	-6.25018
-0.012	-5.16353	-0.01185	-5.53434	-0.01203	-2.55548	-0.01156	-6.24524
-0.0125	-5.11671	-0.01236	-5.54282	-0.01253	-2.56285	-0.01206	-6.24012
-0.013	-5.08618	-0.01286	-5.46174	-0.01303	-2.59126	-0.01257	-6.23447
-0.0135	-5.11357	-0.01336	-5.47371	-0.01353	-2.60936	-0.01306	-6.22807
-0.01399	-5.18574	-0.01386	-5.54116	-0.01403	-2.60088	-0.01356	-6.22196
-0.01449	-5.17919	-0.01436	-5.51926	-0.01453	-2.59706	-0.01406	-6.21665
-0.01499	-5.16667	-0.01486	-5.45441	-0.01503	-2.58273	-0.01457	-6.21113
-0.01549	-5.20234	-0.01536	-5.42089	-0.01552	-2.53613	-0.01506	-6.2053
-0.01598	-5.23686	-0.01585	-5.43389	-0.01601	-2.48072	-0.01556	-6.19857
-0.01648	-5.24361	-0.01635	-5.46532	-0.01652	-2.51154	-0.01606	-6.19392
-0.01699	-5.1572	-0.01686	-5.50327	-0.01702	-2.58946	-0.01657	-6.19064
-0.01751	-5.0816	-0.01736	-5.51524	-0.01753	-2.61778	-0.01708	-6.18542
-0.01801	-5.15713	-0.01787	-5.48637	-0.01805	-2.57584	-0.01758	-6.17984
-0.01851	-5.25016	-0.01837	-5.49174	-0.01855	-2.54794	-0.01809	-6.17389
-0.01901	-5.19382	-0.01887	-5.5378	-0.01905	-2.59702	-0.01859	-6.1685
-0.01952	-5.13637	-0.01938	-5.52654	-0.01955	-2.64867	-0.01909	-6.1637
-0.02002	-5.15234	-0.01988	-5.50559	-0.02007	-2.65994	-0.01959	-6.15842
-0.02052	-5.11928	-0.02038	-5.5112	-0.02057	-2.63936	-0.02009	-6.15288
-0.02102	-5.10072	-0.02088	-5.49996	-0.02106	-2.62752	-0.02059	-6.14701
-0.02152	-5.16997	-0.02138	-5.52627	-0.02156	-2.63512	-0.02109	-6.14237
-0.02203	-5.18899	-0.02189	-5.52795	-0.02207	-2.62228	-0.0216	-6.13847
-0.02253	-5.13683	-0.0224	-5.4904	-0.02257	-2.59951	-0.0221	-6.13398
-0.02304	-5.11697	-0.0229	-5.51713	-0.02308	-2.6247	-0.02261	-6.12917
-0.02353	-5.17199	-0.02339	-5.52533	-0.02357	-2.64012	-0.02311	-6.12371
-0.02403	-5.24711	-0.0239	-5.48679	-0.02407	-2.58158	-0.0236	-6.11912
-0.02453	-5.2681	-0.0244	-5.50467	-0.02458	-2.57757	-0.0241	-6.1142
-0.02504	-5.24553	-0.0249	-5.51643	-0.02507	-2.65962	-0.0246	-6.10821
-0.02554	-5.18182	-0.0254	-5.49606	-0.02557	-2.69192	-0.02511	-6.10322
-0.02603	-5.13823	-0.02589	-5.53378	-0.02607	-2.64889	-0.0256	-6.09912
-0.02652	-5.18754	-0.02638	-5.56319	-0.02656	-2.61316	-0.02609	-6.09576
-0.02702	-5.21965	-0.02688	-5.53623	-0.02706	-2.64119	-0.02659	-6.0926
-0.02752	-5.18868	-0.02738	-5.5407	-0.02756	-2.66698	-0.0271	-6.08916
-0.02803	-5.18816	-0.02788	-5.54966	-0.02806	-2.67297	-0.0276	-6.08487
-0.02853	-5.18356	-0.02839	-5.54907	-0.02856	-2.67005	-0.0281	-6.08021
-0.02902	-5.15688	-0.02889	-5.58456	-0.02906	-2.63627	-0.0286	-6.07669
-0.02952	-5.21004	-0.02939	-5.55635	-0.02956	-2.63877	-0.0291	-6.07302
-0.03003	-5.2733	-0.02989	-5.54452	-0.03007	-2.69835	-0.0296	-6.06895
-0.03053	-5.28609	-0.03039	-5.55831	-0.03057	-2.73236	-0.0301	-6.0647
-0.03102	-5.2849	-0.03089	-5.5343	-0.03106	-2.67572	-0.0306	-6.0606
-0.03153	-5.2485	-0.03139	-5.60525	-0.03156	-2.64131	-0.0311	-6.0576
-0.03203	-5.19277	-0.0319	-5.66333	-0.03206	-2.67579	-0.0316	-6.05483
-0.03254	-5.12199	-0.03241	-5.61447	-0.03256	-2.66696	-0.03211	-6.05225
-0.03303	-5.07448	-0.03291	-5.56494	-0.03307	-2.63372	-0.03261	-6.04812
-0.03353	-5.16249	-0.0334	-5.58801	-0.03357	-2.65622	-0.0331	-6.04386
-0.03404	-5.26238	-0.0339	-5.63523	-0.03407	-2.70105	-0.03361	-6.04289
-0.03454	-5.22289	-0.0344	-5.61778	-0.03458	-2.75224	-0.03411	-6.0414
-0.03504	-5.15047	-0.0349	-5.58478	-0.03508	-2.77282	-0.03461	-6.03784
-0.03553	-5.11722	-0.03539	-5.59081	-0.03557	-2.73763	-0.0351	-6.03368
-0.03602	-5.12499	-0.03588	-5.55611	-0.03606	-2.71407	-0.03559	-6.02911
-0.03652	-5.13288	-0.03638	-5.54291	-0.03655	-2.70335	-0.03609	-6.02628
-0.03702	-5.17461	-0.03688	-5.6078	-0.03705	-2.72196	-0.03659	-6.02473
-0.03752	-5.22135	-0.03739	-5.62137	-0.03756	-2.76528	-0.03709	-6.02276
-0.03802	-5.21185	-0.03789	-5.58413	-0.03807	-2.77931	-0.03759	-6.01971
-0.03852	-5.24589	-0.03839	-5.54858	-0.03857	-2.76762	-0.0381	-6.01697
-0.03903	-5.32156	-0.03889	-5.5589	-0.03906	-2.79757	-0.0386	-6.0148
-0.03953	-5.3604	-0.03939	-5.62234	-0.03957	-2.81625	-0.0391	-6.01205
-0.04003	-5.37593	-0.03989	-5.65595	-0.04008	-2.76315	-0.0396	-6.00922
-0.04053	-5.34491	-0.04039	-5.63583	-0.04057	-2.73816	-0.0401	-6.0061
-0.04103	-5.31749	-0.04089	-5.65154	-0.04106	-2.76866	-0.0406	-6.00418
-0.04154	-5.32741	-0.04139	-5.70666	-0.04156	-2.7725	-0.0411	-6.00289
-0.04204	-5.27803	-0.0419	-5.68827	-0.04208	-2.75388	-0.0416	-6.00089
-0.04255	-5.21756	-0.04241	-5.64465	-0.04258	-2.7629	-0.0421	-5.99861
-0.04305	-5.23624	-0.0429	-5.66506	-0.04308	-2.76148	-0.04261	-5.99584
-0.04356	-5.28096	-0.0434	-5.63973	-0.04358	-2.75842	-0.04311	-5.99386
-0.04406	-5.26142	-0.04391	-5.60548	-0.04408	-2.75392	-0.04361	-5.99206
-0.04455	-5.20452	-0.04441	-5.68143	-0.04459	-2.74404	-0.04411	-5.99
-0.04504	-5.21134	-0.0449	-5.70815	-0.04508	-2.78197	-0.04461	-5.98795
-0.04553	-5.22294	-0.0454	-5.6532	-0.04556	-2.82877	-0.0451	-5.98476
-0.04601	-5.22582	-0.04589	-5.66028	-0.04605	-2.82598	-0.0456	-5.98258
-0.04651	-5.24154	-0.04639	-5.6873	-0.04656	-2.80021	-0.04609	-5.9819
-0.04703	-5.24	-0.04689	-5.67264	-0.04706	-2.77323	-0.0466	-5.98131
-0.04752	-5.2676	-0.04739	-5.67778	-0.04757	-2.79796	-0.0471	-5.98015
-0.04802	-5.28196	-0.04789	-5.66596	-0.04808	-2.83541	-0.0476	-5.9783
-0.04853	-5.26328	-0.04839	-5.69903	-0.04857	-2.84166	-0.0481	-5.97714
-0.04903	-5.28821	-0.04889	-5.73547	-0.04906	-2.83404	-0.0486	-5.97599
-0.04953	-5.30936	-0.04939	-5.67579	-0.04956	-2.82729	-0.0491	-5.97464
-0.05003	-5.27501	-0.04989	-5.68103	-0.05006	-2.8529	-0.0496	-5.97284
-0.05052	-5.27456	-0.05039	-5.70492	-0.05056	-2.85108	-0.0501	-5.97096
-0.05103	-5.29427	-0.05089	-5.66855	-0.05106	-2.80182	-0.0506	-5.97068
-0.05153	-5.28893	-0.05139	-5.73709	-0.05157	-2.796	-0.0511	-5.97036
-0.05204	-5.29702	-0.0519	-5.82104	-0.05207	-2.83179	-0.0516	-5.96953
-0.05254	-5.29275	-0.0524	-5.7854	-0.05257	-2.81276	-0.0521	-5.9685
-0.05303	-5.28168	-0.0529	-5.73315	-0.05306	-2.79413	-0.0526	-5.9674
-0.05353	-5.34238	-0.0534	-5.72519	-0.05355	-2.82139	-0.0531	-5.96697
-0.05403	-5.39703	-0.0539	-5.72099	-0.05406	-2.8571	-0.0536	-5.96637
-0.05453	-5.35591	-0.0544	-5.74123	-0.05458	-2.87832	-0.05409	-5.96568
-0.05503	-5.27159	-0.05489	-5.79045	-0.05507	-2.88138	-0.05459	-5.96428
-0.05552	-5.27123	-0.05538	-5.79679	-0.05555	-2.84524	-0.05509	-5.96253
-0.05601	-5.3357	-0.05588	-5.78795	-0.05605	-2.80537	-0.05558	-5.9628
-0.05651	-5.33108	-0.05638	-5.78918	-0.05655	-2.82501	-0.05609	-5.9641
-0.05702	-5.29614	-0.05688	-5.75333	-0.05706	-2.82209	-0.05659	-5.96474
-0.05752	-5.28485	-0.05738	-5.77391	-0.05756	-2.78251	-0.05709	-5.96428
-0.05802	-5.32833	-0.05788	-5.86131	-0.05806	-2.78915	-0.05759	-5.96419
-0.05852	-5.38871	-0.05839	-5.84843	-0.05856	-2.84427	-0.0581	-5.96481
-0.05902	-5.37653	-0.0589	-5.80622	-0.05907	-2.8651	-0.0586	-5.96483
-0.05952	-5.3648	-0.0594	-5.81486	-0.05957	-2.83568	-0.0591	-5.96591
-0.06002	-5.37736	-0.05989	-5.78144	-0.06007	-2.82103	-0.0596	-5.96631
-0.06052	-5.36686	-0.06039	-5.77302	-0.06056	-2.84476	-0.0601	-5.966
-0.06103	-5.36136	-0.0609	-5.84353	-0.06107	-2.86827	-0.0606	-5.96687
-0.06154	-5.38038	-0.0614	-5.85301	-0.06158	-2.87098	-0.0611	-5.96748
-0.06204	-5.40741	-0.0619	-5.78523	-0.06208	-2.8666	-0.06161	-5.96796
-0.06254	-5.42815	-0.0624	-5.77001	-0.06257	-2.85869	-0.0621	-5.96809
-0.06304	-5.39442	-0.06291	-5.81943	-0.06307	-2.8592	-0.0626	-5.96882
-0.06354	-5.38184	-0.06341	-5.8427	-0.06357	-2.87202	-0.0631	-5.97006
-0.06404	-5.48887	-0.06391	-5.80941	-0.06407	-2.90547	-0.06361	-5.97093
-0.06454	-5.53131	-0.06441	-5.75991	-0.06457	-2.94706	-0.06411	-5.9715
-0.06503	-5.40475	-0.0649	-5.75436	-0.06507	-2.92335	-0.0646	-5.97117
-0.06552	-5.33869	-0.06539	-5.82762	-0.06556	-2.90195	-0.06509	-5.97169
-0.06602	-5.41353	-0.06589	-5.88435	-0.06606	-2.93638	-0.06559	-5.97379
-0.06652	-5.43632	-0.06639	-5.89173	-0.06656	-2.91797	-0.0661	-5.97648
-0.06702	-5.3929	-0.06689	-5.89361	-0.06707	-2.86248	-0.0666	-5.97873
-0.06752	-5.39051	-0.06739	-5.89082	-0.06757	-2.89838	-0.0671	-5.97963
-0.06802	-5.43545	-0.06789	-5.91402	-0.06807	-2.9828	-0.0676	-5.98189
-0.06852	-5.51267	-0.06839	-5.93687	-0.06857	-2.9727	-0.0681	-5.98506
-0.06902	-5.53705	-0.06889	-5.92087	-0.06907	-2.90129	-0.0686	-5.98758
-0.06952	-5.49576	-0.06939	-5.8943	-0.06956	-2.9013	-0.0691	-5.98942
-0.07002	-5.44423	-0.06989	-5.90894	-0.07006	-2.9054	-0.0696	-5.99082
-0.07053	-5.36027	-0.07039	-5.9158	-0.07056	-2.87876	-0.0701	-5.99352
-0.07104	-5.29953	-0.0709	-5.9201	-0.07108	-2.88084	-0.0706	-5.99633
-0.07154	-5.30013	-0.0714	-5.9208	-0.07158	-2.91915	-0.0711	-5.9988
-0.07203	-5.30756	-0.0719	-5.90872	-0.07207	-2.95228	-0.07161	-6.00096
-0.07253	-5.32206	-0.0724	-5.9419	-0.07257	-2.9539	-0.07211	-6.00292
-0.07303	-5.37101	-0.0729	-5.95771	-0.07307	-2.93756	-0.0726	-6.00578
-0.07353	-5.41219	-0.0734	-5.96439	-0.07357	-2.92942	-0.0731	-6.00859
-0.07403	-5.43499	-0.0739	-5.97573	-0.07407	-2.96271	-0.0736	-6.01124
-0.07452	-5.42827	-0.0744	-5.95583	-0.07457	-2.98741	-0.0741	-6.01363
-0.07502	-5.41567	-0.07489	-5.96539	-0.07505	-2.99032	-0.07459	-6.01545
-0.07551	-5.42972	-0.07539	-6.00374	-0.07554	-2.99987	-0.07509	-6.01868
-0.07601	-5.44584	-0.07589	-5.99207	-0.07605	-2.9867	-0.07558	-6.02338
-0.07651	-5.47405	-0.07639	-5.97208	-0.07657	-2.99119	-0.07609	-6.02781
-0.07702	-5.46522	-0.07689	-6.0012	-0.07707	-3.02954	-0.07659	-6.03115
-0.07752	-5.44134	-0.07739	-5.99734	-0.07757	-3.01494	-0.07709	-6.03449
-0.07802	-5.43538	-0.07789	-5.95828	-0.07807	-2.96325	-0.07759	-6.03867
-0.07853	-5.44936	-0.07839	-5.95888	-0.07857	-2.99464	-0.07809	-6.04274
-0.07903	-5.48315	-0.07889	-6.01411	-0.07908	-3.03961	-0.07859	-6.04688
-0.07952	-5.50784	-0.07939	-6.08233	-0.07957	-3.0017	-0.07909	-6.05029
-0.08002	-5.56346	-0.07989	-6.09529	-0.08005	-2.98061	-0.07959	-6.05446
-0.08053	-5.5685	-0.0804	-6.04041	-0.08054	-2.99623	-0.0801	-6.06002
-0.08103	-5.53842	-0.0809	-6.01003	-0.08105	-2.98423	-0.0806	-6.06504
-0.08154	-5.59115	-0.0814	-6.03494	-0.08157	-2.95543	-0.0811	-6.06945
-0.08203	-5.63758	-0.0819	-6.02371	-0.08207	-2.97614	-0.0816	-6.07332
-0.08254	-5.60667	-0.0824	-5.98684	-0.08257	-3.02409	-0.0821	-6.07791
-0.08304	-5.55626	-0.0829	-6.02437	-0.08307	-3.03051	-0.0826	-6.08303
-0.08354	-5.56563	-0.08341	-6.09983	-0.08358	-3.01932	-0.0831	-6.08769
-0.08404	-5.59234	-0.0839	-6.06292	-0.08407	-2.99452	-0.0836	-6.09242
-0.08452	-5.58893	-0.08439	-6.00015	-0.08456	-2.93433	-0.0841	-6.09628
-0.08501	-5.57543	-0.08488	-6.07969	-0.08506	-2.89667	-0.08459	-6.10053
-0.08551	-5.56547	-0.08538	-6.16224	-0.08557	-2.94616	-0.08509	-6.10658
-0.08602	-5.5833	-0.08588	-6.10674	-0.08606	-3.02399	-0.08559	-6.1132
-0.08652	-5.58497	-0.08639	-6.09381	-0.08656	-3.03712	-0.08609	-6.11908
-0.08702	-5.56286	-0.08688	-6.16585	-0.08706	-3.0526	-0.08659	-6.12419
-0.08752	-5.60628	-0.08738	-6.15269	-0.08757	-3.07661	-0.08709	-6.12938
-0.08802	-5.6389	-0.08788	-6.11866	-0.08806	-3.04803	-0.08759	-6.13291
-0.08852	-5.62976	-0.08839	-6.15146	-0.08855	-3.06209	-0.08809	-6.13569
-0.08901	-5.62324	-0.08888	-6.16688	-0.08906	-3.10994	-0.08859	-6.13935
-0.08951	-5.58554	-0.08938	-6.16157	-0.08956	-3.09638	-0.08909	-6.14399
-0.09001	-5.53819	-0.08988	-6.15819	-0.09006	-3.11595	-0.08959	-6.15075
-0.09051	-5.49334	-0.09039	-6.15552	-0.09057	-3.15514	-0.09009	-6.15788
-0.09102	-5.46488	-0.09089	-6.17954	-0.09106	-3.12903	-0.09059	-6.16432
-0.09152	-5.50194	-0.09139	-6.19377	-0.09155	-3.07767	-0.09109	-6.17018
-0.09201	-5.56759	-0.09189	-6.22643	-0.09204	-3.08519	-0.09159	-6.17586
-0.09252	-5.57941	-0.09239	-6.25001	-0.09255	-3.14268	-0.09209	-6.18272
-0.09302	-5.52942	-0.09289	-6.2311	-0.09306	-3.18557	-0.09259	-6.18974
-0.09351	-5.5029	-0.09338	-6.22754	-0.09356	-3.17596	-0.09309	-6.19635
-0.09401	-5.54675	-0.09388	-6.20155	-0.09406	-3.15624	-0.09358	-6.20217
-0.09452	-5.6056	-0.09437	-6.16363	-0.09455	-3.17761	-0.09408	-6.20825
-0.09502	-5.58012	-0.09487	-6.1762	-0.09506	-3.19489	-0.09458	-6.21638
-0.09551	-5.52834	-0.09537	-6.23511	-0.09557	-3.16445	-0.09508	-6.22505
-0.09601	-5.56225	-0.09588	-6.26237	-0.09607	-3.11461	-0.09558	-6.23319
-0.09651	-5.60061	-0.09638	-6.25002	-0.09657	-3.0853	-0.09609	-6.24026
-0.09701	-5.58989	-0.09688	-6.30328	-0.09707	-3.09749	-0.09659	-6.2475
-0.09752	-5.57835	-0.09738	-6.35563	-0.09758	-3.14681	-0.09709	-6.25575
-0.09802	-5.60121	-0.09789	-6.35306	-0.09809	-3.17917	-0.09759	-6.26346
-0.09852	-5.59291	-0.09839	-6.37445	-0.0986	-3.18479	-0.09809	-6.27099
-0.09902	-5.57481	-0.09888	-6.34564	-0.09909	-3.18572	-0.09859	-6.27815
-0.09952	-5.62033	-0.09938	-6.302	-0.09958	-3.17456	-0.09909	-6.28624
-0.10002	-5.67202	-0.0999	-6.302	-0.10008	-3.17018	-0.0996	-6.29544
-0.10053	-5.67947	-0.1004	-6.30769	-0.10058	-3.16729	-0.1001	-6.30404
-0.10104	-5.6512	-0.1009	-6.34234	-0.10109	-3.14904	-0.1006	-6.31245
-0.10154	-5.68293	-0.1014	-6.4053	-0.1016	-3.18365	-0.1011	-6.32048
-0.10204	-5.77417	-0.1019	-6.42411	-0.10211	-3.20663	-0.1016	-6.32908
-0.10254	-5.75528	-0.10241	-6.36633	-0.1026	-3.17665	-0.1021	-6.33797
-0.10303	-5.69621	-0.10291	-6.35259	-0.10309	-3.17634	-0.10261	-6.34639
-0.10353	-5.67904	-0.10341	-6.37229	-0.10359	-3.1805	-0.1031	-6.35477
-0.10403	-5.66441	-0.1039	-6.40522	-0.10408	-3.16784	-0.1036	-6.36235
-0.10452	-5.66069	-0.10439	-6.45479	-0.10457	-3.19372	-0.10409	-6.37043
-0.10501	-5.66264	-0.10489	-6.42309	-0.10507	-3.23235	-0.10459	-6.38041
-0.10552	-5.65102	-0.10539	-6.44909	-0.10558	-3.29324	-0.10509	-6.39082
-0.10602	-5.65856	-0.10589	-6.48416	-0.10609	-3.32848	-0.1056	-6.40041
-0.10652	-5.66031	-0.10639	-6.47862	-0.10659	-3.27046	-0.1061	-6.40938
-0.10702	-5.60434	-0.10689	-6.54694	-0.10709	-3.24364	-0.1066	-6.41898
-0.10753	-5.57294	-0.10739	-6.55958	-0.10759	-3.2495	-0.1071	-6.42879
-0.10803	-5.62633	-0.10789	-6.52376	-0.10809	-3.22031	-0.1076	-6.43839
-0.10852	-5.7086	-0.10839	-6.52785	-0.10859	-3.20265	-0.1081	-6.44776
-0.10902	-5.71696	-0.10889	-6.55939	-0.10908	-3.22461	-0.1086	-6.45693
-0.10953	-5.7162	-0.10939	-6.56166	-0.10958	-3.26792	-0.1091	-6.4676
-0.11003	-5.75083	-0.1099	-6.54169	-0.11009	-3.32077	-0.1096	-6.47843
-0.11053	-5.73624	-0.1104	-6.56747	-0.11061	-3.39099	-0.1101	-6.4885
-0.11103	-5.71095	-0.1109	-6.58719	-0.1111	-3.4029	-0.1106	-6.49843
-0.11154	-5.70807	-0.1114	-6.5985	-0.11159	-3.37507	-0.1111	-6.50826
-0.11204	-5.70762	-0.1119	-6.57914	-0.11209	-3.38845	-0.1116	-6.51901
-0.11253	-5.70052	-0.1124	-6.58352	-0.11258	-3.34518	-0.1121	-6.5296
-0.11303	-5.67189	-0.1129	-6.60722	-0.11307	-3.25606	-0.1126	-6.53983
-0.11352	-5.66422	-0.1134	-6.61024	-0.11358	-3.23965	-0.1131	-6.54969
-0.11402	-5.68477	-0.11389	-6.67826	-0.11408	-3.27071	-0.11359	-6.55863
-0.11452	-5.70278	-0.11438	-6.69929	-0.11457	-3.28528	-0.11409	-6.56894
-0.11502	-5.76617	-0.11488	-6.68772	-0.11507	-3.2946	-0.11459	-6.58106
-0.11552	-5.83555	-0.11538	-6.75405	-0.11558	-3.31397	-0.11509	-6.59316
-0.11602	-5.831	-0.11589	-6.74386	-0.11608	-3.33162	-0.11559	-6.60443
-0.11652	-5.82956	-0.11639	-6.70139	-0.11657	-3.40643	-0.11609	-6.61549
-0.11703	-5.79687	-0.11689	-6.71955	-0.11707	-3.44713	-0.11659	-6.6273
-0.11753	-5.74488	-0.11739	-6.75005	-0.11757	-3.39459	-0.1171	-6.6389
-0.11802	-5.70937	-0.11789	-6.78121	-0.11808	-3.3664	-0.1176	-6.65013
-0.11852	-5.71813	-0.11839	-6.79439	-0.11859	-3.35007	-0.11809	-6.66067
-0.11902	-5.80256	-0.11889	-6.84188	-0.11908	-3.31994	-0.11859	-6.67241
-0.11952	-5.85597	-0.11939	-6.89291	-0.11958	-3.32134	-0.11909	-6.68568
-0.12003	-5.84236	-0.1199	-6.83256	-0.12009	-3.37509	-0.1196	-6.69813
-0.12053	-5.77693	-0.12041	-6.8065	-0.12059	-3.39138	-0.1201	-6.71026
-0.12103	-5.70602	-0.1209	-6.88202	-0.12109	-3.3174	-0.1206	-6.7218
-0.12153	-5.69016	-0.1214	-6.90879	-0.12159	-3.28124	-0.12109	-6.73399
-0.12204	-5.72568	-0.12191	-6.89656	-0.12209	-3.34478	-0.1216	-6.74744
-0.12254	-5.75368	-0.12241	-6.89812	-0.12259	-3.41817	-0.1221	-6.76072
-0.12303	-5.72376	-0.1229	-6.90673	-0.12309	-3.45246	-0.1226	-6.77374
-0.12353	-5.73446	-0.1234	-6.87062	-0.12359	-3.43488	-0.12309	-6.78557
-0.12402	-5.77567	-0.12389	-6.87083	-0.12409	-3.42253	-0.12359	-6.79751
-0.12452	-5.80068	-0.12438	-6.96298	-0.12458	-3.49192	-0.12408	-6.81112
-0.12502	-5.82098	-0.12488	-7.00424	-0.12508	-3.5378	-0.12459	-6.82536
-0.12552	-5.81386	-0.12538	-6.99167	-0.12558	-3.51365	-0.12509	-6.83892
-0.12602	-5.79088	-0.12588	-6.99669	-0.12608	-3.50138	-0.12559	-6.85169
-0.12652	-5.78152	-0.12638	-6.98822	-0.12658	-3.48666	-0.12609	-6.86503
-0.12702	-5.79157	-0.12689	-6.98118	-0.12708	-3.44318	-0.12659	-6.87756
-0.12752	-5.80864	-0.12739	-7.0242	-0.12758	-3.41826	-0.12709	-6.88879
-0.12802	-5.8218	-0.12789	-7.08083	-0.12808	-3.45219	-0.12759	-6.90036
-0.12852	-5.83087	-0.12838	-7.10912	-0.12858	-3.485	-0.12809	-6.91267
-0.12902	-5.85678	-0.12888	-7.15902	-0.12908	-3.54894	-0.12859	-6.9268
-0.12952	-5.84858	-0.12939	-7.13503	-0.12958	-3.57135	-0.12909	-6.94153
-0.13003	-5.79606	-0.1299	-7.08988	-0.13009	-3.50557	-0.12959	-6.95598
-0.13053	-5.79422	-0.1304	-7.14484	-0.13059	-3.47392	-0.13009	-6.97014
-0.13102	-5.78495	-0.13089	-7.15811	-0.13109	-3.49898	-0.13059	-6.98361
-0.13152	-5.78529	-0.13139	-7.14196	-0.13158	-3.48686	-0.13109	-6.9977
-0.13203	-5.83649	-0.13189	-7.19708	-0.13208	-3.43691	-0.13159	-7.01178
-0.13252	-5.84815	-0.13239	-7.23028	-0.13257	-3.45316	-0.13209	-7.02575
-0.13302	-5.83347	-0.13289	-7.22666	-0.13307	-3.51171	-0.13259	-7.04093
-0.13351	-5.84735	-0.13338	-7.2378	-0.13357	-3.51427	-0.13308	-7.05574
-0.134	-5.85359	-0.13387	-7.23291	-0.13407	-3.4625	-0.13357	-7.06975
-0.1345	-5.83728	-0.13437	-7.27577	-0.13457	-3.43245	-0.13408	-7.08349
-0.13501	-5.83689	-0.13487	-7.35817	-0.13507	-3.45512	-0.13458	-7.09677
-0.13551	-5.8617	-0.13537	-7.379	-0.13558	-3.4964	-0.13508	-7.10951
-0.13601	-5.93541	-0.13587	-7.38332	-0.13608	-3.56392	-0.13558	-7.12229
-0.13652	-6.05232	-0.13638	-7.36216	-0.13657	-3.6197	-0.13609	-7.13683
-0.13702	-6.06437	-0.13688	-7.3638	-0.13707	-3.56295	-0.13659	-7.1509
-0.13752	-5.95972	-0.13738	-7.42528	-0.13758	-3.49725	-0.13709	-7.16384
-0.13801	-5.93356	-0.13788	-7.43434	-0.13809	-3.51058	-0.13759	-7.17661
-0.13851	-6.01674	-0.13838	-7.42711	-0.13858	-3.53762	-0.13809	-7.19037
-0.13902	-6.02105	-0.13889	-7.44542	-0.13907	-3.54468	-0.13859	-7.20573
-0.13953	-5.96077	-0.13939	-7.43495	-0.13958	-3.54785	-0.13909	-7.22072
-0.14003	-5.97647	-0.1399	-7.49478	-0.14008	-3.58811	-0.1396	-7.23525
-0.14052	-6.0274	-0.1404	-7.56255	-0.14058	-3.59448	-0.1401	-7.24911
-0.14102	-6.07012	-0.14089	-7.5516	-0.14108	-3.5672	-0.1406	-7.26366
-0.14153	-6.05117	-0.1414	-7.6058	-0.14158	-3.60878	-0.1411	-7.2792
-0.14203	-5.94707	-0.1419	-7.69296	-0.14208	-3.63569	-0.1416	-7.29419
-0.14253	-5.8777	-0.1424	-7.6859	-0.14259	-3.58877	-0.1421	-7.30917
-0.14303	-5.94813	-0.14289	-7.59393	-0.14308	-3.58568	-0.14259	-7.32369
-0.14352	-5.99514	-0.14338	-7.57402	-0.14358	-3.62239	-0.14309	-7.33841
-0.14401	-5.93719	-0.14388	-7.64072	-0.14408	-3.62327	-0.14358	-7.35476
-0.14451	-5.88711	-0.14438	-7.70439	-0.14458	-3.62252	-0.14408	-7.37199
-0.14501	-5.90467	-0.14488	-7.76141	-0.14508	-3.65188	-0.14458	-7.38897
-0.14551	-5.97241	-0.14538	-7.75705	-0.14558	-3.6474	-0.14508	-7.40497
-0.14601	-6.02128	-0.14588	-7.75867	-0.14608	-3.58361	-0.14559	-7.42148
-0.14652	-5.98513	-0.14639	-7.77529	-0.14658	-3.50589	-0.14609	-7.43867
-0.14702	-5.92804	-0.14689	-7.76112	-0.14707	-3.50266	-0.14659	-7.45552
-0.14752	-5.97525	-0.14739	-7.80535	-0.14757	-3.59061	-0.14709	-7.47217
-0.14801	-6.07993	-0.14788	-7.85642	-0.14807	-3.60886	-0.14759	-7.48867
-0.14851	-6.13042	-0.14838	-7.86909	-0.14858	-3.58502	-0.14809	-7.50654
-0.14902	-6.11765	-0.14889	-7.86117	-0.14908	-3.5912	-0.14859	-7.52488
-0.14953	-6.12631	-0.14939	-7.8689	-0.14958	-3.59919	-0.14909	-7.54272
-0.15003	-6.12333	-0.14989	-7.95768	-0.15008	-3.65401	-0.14959	-7.56028
-0.15052	-6.09363	-0.15039	-7.99899	-0.15058	-3.75086	-0.15009	-7.5775
-0.15102	-6.07972	-0.15089	-7.98042	-0.15108	-3.77721	-0.15059	-7.59587
-0.15152	-6.06097	-0.15139	-8.01622	-0.15159	-3.71147	-0.15109	-7.61443
-0.15202	-6.07018	-0.15189	-8.06363	-0.15208	-3.65017	-0.15159	-7.63259
-0.15252	-6.10916	-0.15239	-8.09071	-0.15257	-3.6313	-0.15209	-7.65094
-0.15301	-6.1404	-0.15288	-8.0834	-0.15308	-3.65282	-0.15258	-7.66848
-0.1535	-6.18882	-0.15337	-8.12612	-0.15357	-3.66503	-0.15307	-7.68707
-0.154	-6.20281	-0.15387	-8.24538	-0.15405	-3.67172	-0.15357	-7.70729
-0.15451	-6.15712	-0.15437	-8.26687	-0.15455	-3.68954	-0.15408	-7.72573
-0.15501	-6.13369	-0.15487	-8.18614	-0.15505	-3.6661	-0.15458	-7.74153
-0.15551	-6.14779	-0.15537	-8.19611	-0.15555	-3.6365	-0.15508	-7.75791
-0.15601	-6.15738	-0.15587	-8.28625	-0.15606	-3.68195	-0.15558	-7.77658
-0.15651	-6.14444	-0.15638	-8.26632	-0.15656	-3.74514	-0.15608	-7.79564
-0.15701	-6.12238	-0.15688	-8.27179	-0.15705	-3.81322	-0.15658	-7.81513
-0.15751	-6.13061	-0.15738	-8.39749	-0.15755	-3.86613	-0.15708	-7.83443
-0.15801	-6.16592	-0.15787	-8.40773	-0.15805	-3.85843	-0.15758	-7.85394
-0.15851	-6.20344	-0.15838	-8.37147	-0.15856	-3.85006	-0.15808	-7.87516
-0.15902	-6.19831	-0.15889	-8.41828	-0.15907	-3.83721	-0.15859	-7.89639
-0.15952	-6.1971	-0.15939	-8.46241	-0.15957	-3.78616	-0.15909	-7.91685
-0.16003	-6.29475	-0.15989	-8.5044	-0.16007	-3.7188	-0.15959	-7.93648
-0.16053	-6.3647	-0.16039	-8.51417	-0.16057	-3.6921	-0.16009	-7.95748
-0.16103	-6.31027	-0.16089	-8.54827	-0.16107	-3.69626	-0.16059	-7.98037
-0.16152	-6.3029	-0.16139	-8.61062	-0.16157	-3.68483	-0.16109	-8.0015
-0.16202	-6.3533	-0.16189	-8.61347	-0.16208	-3.69391	-0.16159	-8.02131
-0.16252	-6.37564	-0.16238	-8.66225	-0.16258	-3.73996	-0.16208	-8.04078
-0.16301	-6.43572	-0.16288	-8.70491	-0.16307	-3.77185	-0.16258	-8.06078
-0.1635	-6.47934	-0.16337	-8.70503	-0.16356	-3.83691	-0.16307	-8.08289
-0.164	-6.46278	-0.16387	-8.69135	-0.16406	-3.91523	-0.16357	-8.1059
-0.1645	-6.43334	-0.16437	-8.7019	-0.16457	-3.89269	-0.16408	-8.12841
-0.165	-6.40332	-0.16487	-8.79981	-0.16507	-3.84812	-0.16458	-8.14813
-0.1655	-6.39179	-0.16537	-8.88513	-0.16557	-3.81809	-0.16508	-8.16557
-0.166	-6.45341	-0.16587	-8.91865	-0.16607	-3.75624	-0.16558	-8.18386
-0.1665	-6.54297	-0.16637	-8.91993	-0.16658	-3.73091	-0.16608	-8.20413
-0.167	-6.52739	-0.16687	-8.92429	-0.16707	-3.76247	-0.16658	-8.22553
-0.1675	-6.48196	-0.16737	-8.93928	-0.16757	-3.76925	-0.16707	-8.24678
-0.168	-6.47116	-0.16786	-8.99686	-0.16807	-3.77204	-0.16757	-8.2698
-0.1685	-6.49256	-0.16837	-9.0675	-0.16857	-3.81543	-0.16807	-8.29359
-0.169	-6.56691	-0.16888	-9.04136	-0.16907	-3.81337	-0.16858	-8.31673
-0.1695	-6.62077	-0.16938	-9.1052	-0.16956	-3.81094	-0.16908	-8.34015
-0.17001	-6.57748	-0.16988	-9.20767	-0.17006	-3.8718	-0.16958	-8.36382
-0.17051	-6.50573	-0.17037	-9.22998	-0.17057	-3.91736	-0.17008	-8.38823
-0.17101	-6.53284	-0.17087	-9.2644	-0.17107	-3.90927	-0.17058	-8.41253
-0.1715	-6.59229	-0.17137	-9.27407	-0.17156	-3.8486	-0.17108	-8.43596
-0.172	-6.58719	-0.17187	-9.3135	-0.17206	-3.78656	-0.17157	-8.45859
-0.1725	-6.57054	-0.17236	-9.34348	-0.17256	-3.78171	-0.17207	-8.48187
-0.173	-6.59619	-0.17286	-9.38315	-0.17306	-3.82509	-0.17257	-8.50693
-0.1735	-6.62095	-0.17337	-9.41765	-0.17356	-3.8525	-0.17307	-8.5315
-0.174	-6.58051	-0.17388	-9.39359	-0.17407	-3.83127	-0.17358	-8.55534
-0.17451	-6.52473	-0.17438	-9.45017	-0.17456	-3.83058	-0.17408	-8.57883
-0.17501	-6.57764	-0.17488	-9.56627	-0.17506	-3.89599	-0.17458	-8.60226
-0.17552	-6.65297	-0.17538	-9.55077	-0.17556	-3.91237	-0.17508	-8.62714
-0.17602	-6.62281	-0.17588	-9.54104	-0.17608	-3.84703	-0.17558	-8.6525
-0.17652	-6.59026	-0.17638	-9.61536	-0.17659	-3.80457	-0.17609	-8.67769
-0.17702	-6.5751	-0.17688	-9.65603	-0.17708	-3.7747	-0.17659	-8.70247
-0.17752	-6.57864	-0.17738	-9.72404	-0.17759	-3.74401	-0.17708	-8.72761
-0.17802	-6.67643	-0.17789	-9.79724	-0.17809	-3.81532	-0.17759	-8.7541
-0.17853	-6.80674	-0.17839	-9.82216	-0.17859	-3.89598	-0.17809	-8.78021
-0.17904	-6.81722	-0.1789	-9.8563	-0.1791	-3.86829	-0.1786	-8.80558
-0.17953	-6.76138	-0.1794	-9.92292	-0.1796	-3.8675	-0.1791	-8.83015
-0.18003	-6.78818	-0.1799	-9.92735	-0.18009	-3.90788	-0.1796	-8.8554
-0.18053	-6.83488	-0.1804	-9.92299	-0.18059	-3.9224	-0.1801	-8.88232
-0.18104	-6.82154	-0.1809	-9.99022	-0.1811	-3.92711	-0.1806	-8.90915
-0.18153	-6.84147	-0.1814	-10.0622	-0.1816	-3.93854	-0.1811	-8.9352
-0.18203	-6.9435	-0.1819	-10.1043	-0.1821	-3.91526	-0.1816	-8.9556
-0.18252	-6.98997	-0.18239	-10.1109	-0.18259	-3.84085	-0.18209	-8.96957
-0.18302	-6.94014	-0.18289	-10.151	-0.18309	-3.84251	-0.18258	-8.98483
-0.18351	-6.90022	-0.18338	-10.2154	-0.18359	-3.94564	-0.18308	-9.00483
-0.18402	-6.91548	-0.18388	-10.2751	-0.18409	-3.9988	-0.18359	-9.02827
-0.18452	-6.95392	-0.18439	-10.3397	-0.18459	-3.98562	-0.18409	-9.053
-0.18502	-6.9892	-0.18489	-10.358	-0.18509	-4.01727	-0.18459	-9.07952
-0.18553	-7.00033	-0.18539	-10.4016	-0.1856	-4.11967	-0.18509	-9.10751
-0.18602	-6.98124	-0.18589	-10.4936	-0.1861	-4.18714	-0.18559	-9.1355
-0.18651	-6.94545	-0.18639	-10.5123	-0.18659	-4.12409	-0.18609	-9.16355
-0.18701	-6.95794	-0.18688	-10.5501	-0.18709	-4.0352	-0.18659	-9.19104
-0.18751	-7.04774	-0.18738	-10.6437	-0.18759	-4.00793	-0.18709	-9.22024
-0.18802	-7.08657	-0.18789	-10.655	-0.18809	-4.00192	-0.18759	-9.25045
-0.18853	-7.09883	-0.1884	-10.6789	-0.18859	-4.02169	-0.18809	-9.28002
-0.18904	-7.13477	-0.1889	-10.8052	-0.18909	-4.05516	-0.18859	-9.30972
-0.18953	-7.14477	-0.1894	-10.8839	-0.18958	-4.04144	-0.18909	-9.33878
-0.19003	-7.14357	-0.1899	-10.8944	-0.19009	-3.99359	-0.18959	-9.36849
-0.19053	-7.12577	-0.1904	-10.9698	-0.1906	-3.96701	-0.19009	-9.39906
-0.19103	-7.13404	-0.1909	-11.0611	-0.1911	-4.02813	-0.19059	-9.42962
-0.19153	-7.18517	-0.1914	-11.0818	-0.19159	-4.12341	-0.19109	-9.45986
-0.19202	-7.22293	-0.19189	-11.072	-0.19208	-4.16699	-0.19159	-9.48891
-0.19251	-7.21479	-0.19238	-11.1291	-0.19257	-4.15871	-0.19208	-9.51908
-0.19301	-7.16022	-0.19288	-11.228	-0.19307	-4.13419	-0.19258	-9.55129
-0.19352	-7.15566	-0.19338	-11.2352	-0.19357	-4.1184	-0.19308	-9.58381
-0.19403	-7.21508	-0.19388	-11.2892	-0.19409	-4.05411	-0.19358	-9.61646
-0.19452	-7.30047	-0.19438	-11.4517	-0.19459	-3.99864	-0.19408	-9.64876
-0.19502	-7.37221	-0.19488	-11.5472	-0.1951	-4.0288	-0.19458	-9.68116
-0.19552	-7.36288	-0.19539	-11.5414	-0.1956	-4.08091	-0.19509	-9.71338
-0.19603	-7.3204	-0.19589	-11.5727	-0.1961	-4.1266	-0.19559	-9.74559
-0.19652	-7.31281	-0.19639	-11.6724	-0.1966	-4.20713	-0.19609	-9.77787
-0.19702	-7.32991	-0.19689	-11.7057	-0.1971	-4.25063	-0.19658	-9.81028
-0.19753	-7.42497	-0.19739	-11.7206	-0.19761	-4.24059	-0.19709	-9.84414
-0.19803	-7.56175	-0.1979	-11.7713	-0.19811	-4.22177	-0.19759	-9.87858
-0.19854	-7.57571	-0.1984	-11.8377	-0.19861	-4.19293	-0.19809	-9.91299
-0.19904	-7.53783	-0.1989	-11.9509	-0.19911	-4.16357	-0.19859	-9.94614
-0.19954	-7.53466	-0.1994	-12.0389	-0.1996	-4.13929	-0.19909	-9.97923
-0.20004	-7.46376	-0.1999	-12.0744	-0.2001	-4.12626	-0.19959	-10.0137
-0.20054	-7.42606	-0.2004	-12.1304	-0.2006	-4.17876	-0.20009	-10.048
-0.20104	-7.51516	-0.2009	-12.2038	-0.20111	-4.27571	-0.20059	-10.0825
-0.20153	-7.58081	-0.2014	-12.2511	-0.2016	-4.33877	-0.20109	-10.1168
-0.20202	-7.58361	-0.20189	-12.3225	-0.20209	-4.34561	-0.20158	-10.1506
-0.20252	-7.59418	-0.20238	-12.4213	-0.20258	-4.28683	-0.20208	-10.1859
-0.20302	-7.61067	-0.20288	-12.4853	-0.20309	-4.24404	-0.20258	-10.2226
-0.20352	-7.63837	-0.20338	-12.539	-0.20359	-4.21947	-0.20308	-10.2594
-0.20402	-7.65974	-0.20388	-12.5769	-0.20409	-4.18527	-0.20358	-10.2956
-0.20452	-7.68026	-0.20438	-12.6647	-0.20459	-4.17159	-0.20408	-10.3332
-0.20502	-7.70727	-0.20489	-12.7904	-0.20509	-4.18022	-0.20459	-10.3716
-0.20553	-7.73792	-0.20538	-12.8625	-0.20559	-4.27857	-0.20509	-10.4083
-0.20602	-7.76804	-0.20588	-12.9599	-0.20609	-4.37596	-0.20559	-10.4439
-0.20652	-7.73406	-0.20638	-13.0014	-0.2066	-4.348	-0.20608	-10.4793
-0.20702	-7.72691	-0.20688	-13.0301	-0.20709	-4.30878	-0.20658	-10.5179
-0.20753	-7.79574	-0.20739	-13.1589	-0.20759	-4.26521	-0.20708	-10.5578
-0.20803	-7.82873	-0.20789	-13.22	-0.2081	-4.24685	-0.20759	-10.5957
-0.20853	-7.88429	-0.20839	-13.2606	-0.20861	-4.26334	-0.20809	-10.6331
-0.20903	-7.92893	-0.20889	-13.3887	-0.2091	-4.26297	-0.20859	-10.6706
-0.20953	-7.91116	-0.20939	-13.4645	-0.20959	-4.30149	-0.20908	-10.7095
-0.21003	-7.92555	-0.20988	-13.5115	-0.2101	-4.40209	-0.20958	-10.7491
-0.21052	-7.96861	-0.21039	-13.6096	-0.2106	-4.43822	-0.21008	-10.7884
-0.21102	-7.96774	-0.21089	-13.7047	-0.2111	-4.37727	-0.21058	-10.8281
-0.21151	-7.95408	-0.21138	-13.7424	-0.21158	-4.31745	-0.21108	-10.8671
-0.21201	-7.9721	-0.21187	-13.7823	-0.21206	-4.32139	-0.21157	-10.9069
-0.2125	-8.00853	-0.21237	-13.9078	-0.21256	-4.3773	-0.21207	-10.9486
-0.21301	-8.0577	-0.21287	-13.9815	-0.21307	-4.39261	-0.21257	-10.9908
-0.21351	-8.1533	-0.21337	-13.9739	-0.21358	-4.32929	-0.21308	-11.0325
-0.21401	-8.22358	-0.21388	-14.058	-0.21408	-4.27654	-0.21358	-11.0736
-0.21452	-8.21125	-0.21438	-14.2126	-0.21457	-4.29377	-0.21408	-11.1158
-0.21502	-8.16169	-0.21488	-14.2976	-0.21508	-4.36901	-0.21458	-11.1581
-0.21552	-8.11249	-0.21538	-14.3461	-0.21559	-4.38668	-0.21508	-11.2006
-0.21602	-8.15111	-0.21588	-14.4256	-0.2161	-4.33771	-0.21558	-11.2431
-0.21652	-8.21568	-0.21638	-14.5154	-0.21659	-4.36944	-0.21608	-11.2857
-0.21702	-8.2707	-0.21688	-14.6659	-0.21708	-4.43282	-0.21658	-11.3294
-0.21753	-8.30341	-0.21739	-14.7615	-0.21758	-4.42393	-0.21708	-11.3733
-0.21803	-8.30252	-0.21789	-14.7638	-0.21809	-4.42712	-0.21759	-11.4176
-0.21852	-8.35076	-0.21839	-14.8568	-0.21859	-4.44907	-0.21809	-11.4618
-0.21902	-8.40257	-0.21889	-15.0081	-0.21909	-4.44748	-0.21859	-11.506
-0.21953	-8.3873	-0.21939	-15.116	-0.2196	-4.41566	-0.21909	-11.5517
-0.22003	-8.36939	-0.2199	-15.1935	-0.2201	-4.44654	-0.21959	-11.5967
-0.22054	-8.37746	-0.22039	-15.2549	-0.22059	-4.52606	-0.22009	-11.6401
-0.22103	-8.37076	-0.22089	-15.3491	-0.22109	-4.49135	-0.22059	-11.6844
-0.22152	-8.38111	-0.22138	-15.4742	-0.22159	-4.42143	-0.22108	-11.7318
-0.22201	-8.47181	-0.22188	-15.5742	-0.22208	-4.43306	-0.22158	-11.7795
-0.22252	-8.55504	-0.22238	-15.6693	-0.22258	-4.43968	-0.22207	-11.8265
-0.22302	-8.57314	-0.22288	-15.7374	-0.22308	-4.41051	-0.22258	-11.8757
-0.22351	-8.59	-0.22338	-15.819	-0.22359	-4.42632	-0.22308	-11.9243
-0.22402	-8.55945	-0.22387	-15.9113	-0.22409	-4.47421	-0.22358	-11.9722
-0.22452	-8.53856	-0.22437	-16.006	-0.22459	-4.50055	-0.22408	-12.0215
-0.22502	-8.58876	-0.22488	-16.1192	-0.2251	-4.52011	-0.22458	-12.0705
-0.22552	-8.63206	-0.22538	-16.2159	-0.22561	-4.59234	-0.22508	-12.1191
-0.22601	-8.69559	-0.22588	-16.3075	-0.2261	-4.66158	-0.22558	-12.1679
-0.22651	-8.74544	-0.22637	-16.375	-0.22659	-4.64005	-0.22608	-12.2184
-0.22702	-8.69961	-0.22688	-16.5095	-0.22709	-4.559	-0.22658	-12.2675
-0.22752	-8.64253	-0.22738	-16.6854	-0.22759	-4.52225	-0.22708	-12.3152
-0.22802	-8.68815	-0.22788	-16.7928	-0.22808	-4.52883	-0.22758	-12.3673
-0.22852	-8.76502	-0.22838	-16.869	-0.22858	-4.49422	-0.22808	-12.4246
-0.22902	-8.76749	-0.22888	-16.9643	-0.22909	-4.51748	-0.22858	-12.4816
-0.22953	-8.76557	-0.22938	-17.0849	-0.22959	-4.66081	-0.22908	-12.5348
-0.23003	-8.77274	-0.22988	-17.1715	-0.23008	-4.72491	-0.22958	-12.5887
-0.23052	-8.73985	-0.23038	-17.2597	-0.23058	-4.65984	-0.23008	-12.6427
-0.23101	-8.72745	-0.23087	-17.4304	-0.23108	-4.5913	-0.23057	-12.6957
-0.2315	-8.76358	-0.23137	-17.5481	-0.23157	-4.58222	-0.23107	-12.7492
-0.232	-8.79596	-0.23186	-17.6346	-0.23207	-4.61673	-0.23156	-12.8045
-0.2325	-8.78333	-0.23236	-17.7905	-0.23257	-4.62412	-0.23207	-12.8605
-0.23301	-8.76187	-0.23286	-17.9061	-0.23308	-4.57864	-0.23257	-12.9187
-0.23351	-8.78548	-0.23336	-17.9977	-0.23359	-4.645	-0.23307	-12.9773
-0.23401	-8.85221	-0.23386	-18.1311	-0.23409	-4.79022	-0.23357	-13.0315
-0.23451	-8.90281	-0.23437	-18.211	-0.23458	-4.80481	-0.23407	-13.0859
-0.23501	-8.9662	-0.23487	-18.288	-0.23508	-4.76207	-0.23457	-13.1477
-0.23551	-9.03489	-0.23537	-18.5254	-0.23559	-4.70199	-0.23507	-13.2116
-0.23601	-8.97537	-0.23587	-18.6924	-0.2361	-4.66869	-0.23557	-13.2706
-0.23651	-8.90453	-0.23637	-18.6812	-0.2366	-4.69275	-0.23607	-13.3282
-0.23702	-8.93482	-0.23688	-18.7502	-0.2371	-4.69384	-0.23658	-13.3894
-0.23752	-8.97158	-0.23738	-18.9479	-0.23759	-4.66198	-0.23708	-13.4548
-0.23802	-8.97078	-0.23788	-19.1145	-0.23808	-4.74347	-0.23758	-13.5217
-0.23852	-9.032	-0.23838	-19.1961	-0.23859	-4.8725	-0.23808	-13.5861
-0.23902	-9.08953	-0.23888	-19.2748	-0.2391	-4.85687	-0.23858	-13.6493
-0.23952	-9.08537	-0.23938	-19.4661	-0.2396	-4.83574	-0.23908	-13.7131
-0.24002	-9.15142	-0.23988	-19.6489	-0.24011	-4.8462	-0.23958	-13.7791
-0.24052	-9.24768	-0.24037	-19.7266	-0.2406	-4.77617	-0.24007	-13.8452
-0.24101	-9.19738	-0.24086	-19.8536	-0.24109	-4.69702	-0.24056	-13.9072
-0.2415	-9.16247	-0.24136	-20.0442	-0.24159	-4.68569	-0.24106	-13.9718
-0.242	-9.29193	-0.24186	-20.1784	-0.24209	-4.73102	-0.24156	-14.04
-0.2425	-9.339	-0.24236	-20.3041	-0.24258	-4.76883	-0.24207	-14.1064
-0.243	-9.30257	-0.24286	-20.4079	-0.24308	-4.77287	-0.24257	-14.1742
-0.2435	-9.29843	-0.24336	-20.4884	-0.24359	-4.81681	-0.24306	-14.2489
-0.24401	-9.30841	-0.24386	-20.7045	-0.24409	-4.84156	-0.24357	-14.3268
-0.24451	-9.3235	-0.24436	-20.8706	-0.24459	-4.88826	-0.24407	-14.3974
-0.24501	-9.34494	-0.24486	-20.9406	-0.24509	-5.0073	-0.24457	-14.4633
-0.2455	-9.3582	-0.24536	-21.0858	-0.24559	-4.98143	-0.24507	-14.5346
-0.246	-9.37822	-0.24586	-21.2307	-0.24609	-4.90461	-0.24556	-14.6106
-0.24651	-9.42468	-0.24637	-21.4182	-0.2466	-4.89953	-0.24606	-14.6864
-0.24701	-9.4991	-0.24687	-21.581	-0.2471	-4.86223	-0.24657	-14.7638
-0.24751	-9.55277	-0.24737	-21.6382	-0.24759	-4.84489	-0.24707	-14.8415
-0.24801	-9.52335	-0.2478	-21.8038	-0.24808	-4.89688	-0.24757	-14.9176
-0.24851	-9.5078	-0.24859	-22.0085	-0.24859	-4.97749	-0.24806	-14.9937
-0.24901	-9.56937	-0.24945	-22.1827	-0.24909	-5.0164	-0.24857	-15.0669
-0.2495	-9.61953	-0.24971	-22.2534	-0.24958	-4.44029	-0.24907	-15.1384
-0.25	-9.60716	-0.24995	-22.2513	-0.25008	-4.92181	-0.24956	-15.2181
-0.2505	-9.61065	-0.25036	-22.4184	-0.25058	-4.95239	-0.25006	-15.3027
-0.25099	-9.65892	-0.25084	-22.6772	-0.25107	-5.04668	-0.25056	-15.3812
-0.2515	-9.6452	-0.25134	-22.8617	-0.25157	-5.09921	-0.25106	-15.4567
-0.252	-9.62577	-0.25185	-22.996	-0.25208	-5.02323	-0.25156	-15.5437
-0.2525	-9.71019	-0.25235	-23.1628	-0.25259	-5.01341	-0.25206	-15.6372
-0.253	-9.78245	-0.25285	-23.3756	-0.25309	-5.03088	-0.25256	-15.7236
-0.25351	-9.76117	-0.25336	-23.5396	-0.25358	-4.99697	-0.25307	-15.8065
-0.25401	-9.75441	-0.25386	-23.6442	-0.25408	-4.98284	-0.25357	-15.8872
-0.25451	-9.78811	-0.25436	-23.8223	-0.25459	-4.96395	-0.25407	-15.9698
-0.25501	-9.81824	-0.25486	-23.9855	-0.25509	-4.95786	-0.25457	-16.0547
-0.25551	-9.79029	-0.25536	-24.0981	-0.25559	-5.04378	-0.25507	-16.138
-0.25601	-9.80775	-0.25586	-24.3328	-0.2561	-5.13992	-0.25557	-16.2292
-0.25651	-9.88762	-0.25637	-24.5918	-0.25662	-5.22046	-0.25607	-16.3293
-0.25702	-9.88826	-0.25688	-24.8292	-0.25711	-5.27822	-0.25658	-16.4262
-0.25752	-9.93308	-0.25738	-24.9573	-0.2576	-5.21276	-0.25708	-16.5163
-0.25802	-9.97146	-0.25787	-25.0571	-0.25809	-5.15464	-0.25758	-16.6081
-0.25852	-9.95564	-0.25837	-25.2922	-0.25859	-5.13427	-0.25808	-16.7009
-0.25902	-10.0129	-0.25888	-25.4415	-0.25911	-5.10936	-0.25858	-16.79
-0.25952	-10.0946	-0.25938	-25.5755	-0.25963	-5.12031	-0.25908	-16.8827
-0.26002	-10.1063	-0.25988	-25.8219	-0.26013	-5.21234	-0.25957	-16.9776
-0.26051	-10.0583	-0.26037	-26.0599	-0.26061	-5.29166	-0.26007	-17.0733
-0.261	-10.0368	-0.26086	-26.2426	-0.2611	-5.23413	-0.26056	-17.1714
-0.2615	-10.0434	-0.26136	-26.4427	-0.26161	-5.17417	-0.26107	-17.2676
-0.262	-10.0131	-0.26186	-26.6441	-0.26212	-5.20428	-0.26157	-17.364
-0.26251	-10.0395	-0.26236	-26.8291	-0.26261	-5.31731	-0.26207	-17.4642
-0.26301	-10.1262	-0.26286	-27.0362	-0.2631	-5.42567	-0.26257	-17.5706
-0.26351	-10.1276	-0.26336	-27.1959	-0.2636	-5.41808	-0.26307	-17.6774
-0.26401	-10.0837	-0.26386	-27.3378	-0.2641	-5.35699	-0.26357	-17.779
-0.26451	-10.1309	-0.26436	-27.5613	-0.2646	-5.26083	-0.26407	-17.8781
-0.26501	-10.1561	-0.26486	-27.7775	-0.26511	-5.22285	-0.26457	-17.9774
-0.26551	-10.0971	-0.26536	-27.9554	-0.2656	-5.29287	-0.26507	-18.0794
-0.26601	-10.1714	-0.26587	-28.1788	-0.26608	-5.37345	-0.26557	-18.1856
-0.26652	-10.3039	-0.26637	-28.4412	-0.26659	-5.37015	-0.26607	-18.2976
-0.26702	-10.3559	-0.26687	-28.6637	-0.26708	-5.33794	-0.26657	-18.4091
-0.26752	-10.3955	-0.26737	-28.8134	-0.26759	-5.39269	-0.26707	-18.5097
-0.26801	-10.4452	-0.26787	-29.0153	-0.2681	-5.49991	-0.26757	-18.6106
-0.26852	-10.5088	-0.26837	-29.2582	-0.2686	-5.49881	-0.26807	-18.7209
-0.26902	-10.5702	-0.26887	-29.4785	-0.26909	-5.48132	-0.26857	-18.837
-0.26951	-10.5917	-0.26937	-29.7687	-0.26959	-5.53892	-0.26907	-18.9498
-0.27001	-10.541	-0.26986	-30.0092	-0.27009	-5.50662	-0.26957	-19.0525
-0.2705	-10.4823	-0.27036	-30.1768	-0.27058	-5.47312	-0.27006	-19.1588
-0.271	-10.4966	-0.27085	-30.3797	-0.27108	-5.49896	-0.27056	-19.2764
-0.2715	-10.5476	-0.27135	-30.6026	-0.27158	-5.45784	-0.27106	-19.3895
-0.272	-10.5877	-0.27186	-30.8242	-0.27209	-5.43623	-0.27156	-19.4991
-0.2725	-10.6397	-0.27236	-31.0158	-0.27259	-5.57566	-0.27206	-19.6171
-0.273	-10.6971	-0.27286	-31.2105	-0.27308	-5.65701	-0.27256	-19.7381
-0.27351	-10.6816	-0.27336	-31.4607	-0.27359	-5.59866	-0.27306	-19.8582
-0.27401	-10.6481	-0.27386	-31.7226	-0.2741	-5.4949	-0.27356	-19.9806
-0.27451	-10.7209	-0.27436	-31.9795	-0.2746	-5.42517	-0.27407	-20.1031
-0.27501	-10.7841	-0.27486	-32.2002	-0.2751	-5.4317	-0.27456	-20.2226
-0.27551	-10.795	-0.27536	-32.4217	-0.27559	-5.45399	-0.27506	-20.3444
-0.27602	-10.8571	-0.27587	-32.6054	-0.2761	-5.51278	-0.27556	-20.4671
-0.27652	-10.8976	-0.27638	-32.848	-0.2766	-5.60116	-0.27607	-20.5882
-0.27702	-10.8802	-0.27688	-33.1242	-0.2771	-5.65974	-0.27657	-20.7139
-0.27752	-10.9146	-0.27737	-33.3295	-0.2776	-5.6805	-0.27707	-20.8404
-0.27802	-10.9518	-0.27787	-33.591	-0.2781	-5.69484	-0.27757	-20.9636
-0.27852	-10.9187	-0.27838	-33.7853	-0.27861	-5.77781	-0.27807	-21.08
-0.27902	-10.9743	-0.27887	-33.9988	-0.27912	-5.86162	-0.27857	-21.2011
-0.27952	-11.0674	-0.27937	-34.3618	-0.27962	-5.82185	-0.27906	-21.3384
-0.28001	-11.0941	-0.27986	-34.6404	-0.2801	-5.76055	-0.27956	-21.4691
-0.2805	-11.1151	-0.28035	-34.8458	-0.28059	-5.76885	-0.28005	-21.5903
-0.281	-11.0944	-0.28085	-35.1044	-0.28109	-5.77038	-0.28055	-21.7207
-0.2815	-11.089	-0.28135	-35.3461	-0.2816	-5.74627	-0.28105	-21.855
-0.282	-11.1532	-0.28186	-35.5385	-0.28211	-5.78808	-0.28149	-21.9722
-0.2825	-11.1938	-0.28235	-35.7932	-0.28261	-5.87086	-0.28228	-22.1591
-0.283	-11.2307	-0.28286	-36.1294	-0.2831	-5.96567	-0.28312	-22.3364
-0.28351	-11.3021	-0.28336	-36.4279	-0.2836	-6.05888	-0.28339	-22.3853
-0.284	-11.3448	-0.28386	-36.6167	-0.28411	-6.02778	-0.28364	-22.4541
-0.28449	-11.3459	-0.28435	-36.8574	-0.28461	-5.97049	-0.28405	-22.5763
-0.28499	-11.3709	-0.28485	-37.1605	-0.2851	-5.98889	-0.28455	-22.7165
-0.2855	-11.3995	-0.28536	-37.3694	-0.2856	-5.94016	-0.28505	-22.852
-0.28601	-11.3979	-0.28587	-37.6534	-0.2861	-5.90154	-0.28556	-22.9799
-0.28651	-11.3876	-0.28637	-37.9865	-0.28661	-5.93066	-0.28606	-23.1145
-0.28701	-11.3937	-0.28687	-38.257	-0.28711	-5.98503	-0.28656	-23.2601
-0.28751	-11.4747	-0.28736	-38.5331	-0.28761	-6.01773	-0.28706	-23.406
-0.288	-11.5761	-0.28786	-38.8672	-0.2881	-5.97383	-0.28756	-23.5474
-0.2885	-11.5986	-0.28836	-39.1674	-0.2886	-6.06111	-0.28806	-23.6893
-0.289	-11.5944	-0.28886	-39.3941	-0.28911	-6.20278	-0.28856	-23.8245
-0.2895	-11.6183	-0.28936	-39.7058	-0.2896	-6.17688	-0.28905	-23.9575
-0.28999	-11.6478	-0.28985	-39.9882	-0.29008	-6.13744	-0.28955	-24.1002
-0.29049	-11.7312	-0.29034	-40.2334	-0.29058	-6.13484	-0.29005	-24.2427
-0.29099	-11.8679	-0.29085	-40.5259	-0.29108	-6.09755	-0.29055	-24.3875
-0.29149	-11.9078	-0.29135	-40.84	-0.29158	-6.12556	-0.29105	-24.5395
-0.29199	-11.8475	-0.29185	-41.1215	-0.29208	-6.15676	-0.29155	-24.6841
-0.29249	-11.8305	-0.29235	-41.3849	-0.29258	-6.13339	-0.29205	-24.8221
-0.29299	-11.8951	-0.29285	-41.716	-0.29308	-6.12535	-0.29255	-24.9719
-0.29349	-11.9493	-0.29336	-41.9673	-0.29359	-6.13993	-0.29306	-25.1267
-0.29399	-11.977	-0.29386	-42.1279	-0.2941	-6.20125	-0.29356	-25.2735
-0.29449	-12.0382	-0.29435	-42.3893	-0.2946	-6.31509	-0.29406	-25.4219
-0.29499	-12.077	-0.29485	-42.6798	-0.29511	-6.42514	-0.29456	-25.5758
-0.2955	-12.0569	-0.29536	-42.9698	-0.29561	-6.45126	-0.29506	-25.729
-0.29601	-12.0793	-0.29587	-43.3972	-0.2961	-6.42855	-0.29556	-25.8847
-0.29651	-12.1299	-0.29637	-43.7383	-0.2966	-6.41836	-0.29606	-26.0409
-0.29701	-12.1361	-0.29687	-43.9548	-0.29709	-6.4189	-0.29656	-26.1952
-0.29751	-12.1839	-0.29737	-44.3441	-0.2976	-6.4011	-0.29706	-26.3493
-0.29801	-12.2383	-0.29787	-44.7627	-0.29811	-6.40138	-0.29756	-26.5027
-0.2985	-12.2386	-0.29837	-45.02	-0.29861	-6.40336	-0.29806	-26.6594
-0.299	-12.2897	-0.29887	-45.2358	-0.29911	-6.36096	-0.29856	-26.8135
-0.29949	-12.3775	-0.29936	-45.514	-0.2996	-6.41972	-0.29906	-26.965
-0.29999	-12.4154	-0.29985	-45.8967	-0.3001	-6.54076	-0.29955	-27.118
-0.30049	-12.45	-0.30035	-46.3415	-0.30059	-6.57037	-0.30005	-27.2725
-0.30099	-12.4643	-0.30085	-46.6412	-0.30109	-6.56549	-0.30055	-27.4288
-0.30149	-12.5005	-0.30135	-46.8795	-0.30158	-6.60187	-0.30105	-27.5883
-0.30199	-12.6075	-0.30185	-47.2001	-0.30209	-6.63306	-0.30155	-27.7474
-0.30249	-12.6596	-0.30235	-47.4912	-0.3026	-6.63616	-0.30205	-27.903
-0.303	-12.6657	-0.30286	-47.8028	-0.3031	-6.58551	-0.30256	-28.0663
-0.3035	-12.7005	-0.30336	-48.1986	-0.3036	-6.54857	-0.30306	-28.2342
-0.30399	-12.7751	-0.30385	-48.5004	-0.3041	-6.60462	-0.30356	-28.3946
-0.30449	-12.7997	-0.30435	-48.7131	-0.3046	-6.65611	-0.30405	-28.5533
-0.305	-12.7814	-0.30485	-48.9969	-0.30509	-6.64778	-0.30455	-28.7131
-0.3055	-12.8209	-0.30536	-49.3639	-0.30559	-6.64358	-0.30506	-28.8742
-0.306	-12.8697	-0.30587	-49.7727	-0.30609	-6.72077	-0.30556	-29.0338
-0.3065	-12.9064	-0.30636	-50.0676	-0.30659	-6.83485	-0.30606	-29.1936
-0.307	-12.9642	-0.30686	-50.3375	-0.30709	-6.83777	-0.30656	-29.3585
-0.3075	-12.9826	-0.30736	-50.6991	-0.30759	-6.78716	-0.30706	-29.5259
-0.308	-12.9641	-0.30786	-51.0799	-0.30808	-6.78185	-0.30756	-29.7009
-0.3085	-12.931	-0.30836	-51.4393	-0.30858	-6.8104	-0.30806	-29.8816
-0.30899	-12.9835	-0.30886	-51.8522	-0.30907	-6.83129	-0.30856	-30.0594
-0.30948	-13.1193	-0.30935	-52.26	-0.30957	-6.90665	-0.30905	-30.2341
-0.30998	-13.1725	-0.30985	-52.5791	-0.31007	-6.94452	-0.30954	-30.4014
-0.31048	-13.231	-0.31034	-52.8455	-0.31058	-6.92605	-0.31005	-30.5663
-0.31098	-13.2912	-0.31085	-53.1064	-0.31108	-6.98835	-0.31055	-30.7404
-0.31149	-13.2468	-0.31135	-53.4304	-0.31158	-7.08594	-0.31104	-30.9188
-0.31199	-13.2099	-0.31185	-53.7876	-0.31208	-7.15883	-0.31155	-31.0928
-0.31249	-13.2143	-0.31235	-54.136	-0.31259	-7.1642	-0.31205	-31.2613
-0.31299	-13.2229	-0.31285	-54.4136	-0.31308	-7.10755	-0.31255	-31.4276
-0.31349	-13.2427	-0.31335	-54.7273	-0.31358	-7.06976	-0.31305	-31.6052
-0.31399	-13.3296	-0.31385	-55.1396	-0.31408	-7.05409	-0.31355	-31.7875
-0.31449	-13.4539	-0.31435	-55.4933	-0.31458	-7.04889	-0.31405	-31.9635
-0.31499	-13.5072	-0.31486	-55.8588	-0.31508	-7.10143	-0.31455	-32.1361
-0.31549	-13.5318	-0.31536	-56.2104	-0.31559	-7.17491	-0.31506	-32.3116
-0.316	-13.5972	-0.31586	-56.6007	-0.31609	-7.26963	-0.31556	-32.4923
-0.3165	-13.6596	-0.31636	-57.0295	-0.31659	-7.32915	-0.31606	-32.6808
-0.317	-13.7092	-0.31686	-57.4082	-0.31709	-7.30734	-0.31655	-32.8771
-0.3175	-13.6805	-0.31736	-57.7462	-0.31759	-7.30076	-0.31706	-33.0666
-0.318	-13.6163	-0.31786	-58.0003	-0.31809	-7.34368	-0.31755	-33.2532
-0.3185	-13.6894	-0.31836	-58.3681	-0.31859	-7.33704	-0.31806	-33.4364
-0.31899	-13.7844	-0.31885	-58.8559	-0.31908	-7.28628	-0.31855	-33.61
-0.31948	-13.7924	-0.31934	-59.2789	-0.31958	-7.24399	-0.31905	-33.7844
-0.31998	-13.7934	-0.31984	-59.7469	-0.32008	-7.2596	-0.31954	-33.9633
-0.32048	-13.8356	-0.32034	-60.2184	-0.32058	-7.2799	-0.32004	-34.1404
-0.32098	-13.9074	-0.32084	-60.5811	-0.32108	-7.29204	-0.32055	-34.3266
-0.32148	-13.9463	-0.32134	-60.8685	-0.32157	-7.34937	-0.32105	-34.5215
-0.32198	-13.9817	-0.32184	-61.1657	-0.32207	-7.38515	-0.32155	-34.708
-0.32248	-14.0186	-0.32235	-61.5447	-0.32257	-7.43111	-0.32205	-34.8863
-0.32298	-14.1011	-0.32285	-62.0123	-0.32308	-7.50583	-0.32255	-35.0714
-0.32348	-14.201	-0.32334	-62.4718	-0.32358	-7.58905	-0.32305	-35.2815
-0.32397	-14.2312	-0.32384	-62.767	-0.32408	-7.62487	-0.32354	-35.4945
-0.32448	-14.2536	-0.32434	-63.1306	-0.32458	-7.62448	-0.32404	-35.6885
-0.32499	-14.2701	-0.32485	-63.4644	-0.32508	-7.62304	-0.32455	-35.8833
-0.32549	-14.2924	-0.32535	-63.7005	-0.32558	-7.59913	-0.32505	-36.0772
-0.32598	-14.3298	-0.32585	-64.1713	-0.32608	-7.57409	-0.32555	-36.2643
-0.32648	-14.3705	-0.32635	-64.6306	-0.32658	-7.62327	-0.32604	-36.4554
-0.32698	-14.423	-0.32685	-65.0412	-0.32708	-7.68787	-0.32655	-36.6552
-0.32748	-14.49	-0.32735	-65.5482	-0.32758	-7.66704	-0.32705	-36.8559
-0.32798	-14.4665	-0.32785	-65.8039	-0.32808	-7.63595	-0.32754	-37.0501
-0.32848	-14.4036	-0.32834	-66.0504	-0.32857	-7.67374	-0.32804	-37.2396
-0.32899	-14.4745	-0.32885	-66.5468	-0.32908	-7.76924	-0.32855	-37.4377
-0.32951	-14.5886	-0.32937	-66.9322	-0.32959	-7.85197	-0.32906	-37.639
-0.33002	-14.5944	-0.32988	-67.2512	-0.3301	-7.87227	-0.32957	-37.8349
-0.33052	-14.5962	-0.33039	-67.8154	-0.33061	-7.83295	-0.33007	-38.0352
-0.33102	-14.6764	-0.33089	-68.4297	-0.33111	-7.77064	-0.33058	-38.2372
-0.33153	-14.7198	-0.33139	-68.8532	-0.33161	-7.80149	-0.33108	-38.4436
-0.33203	-14.7492	-0.3319	-69.2207	-0.33211	-7.94102	-0.33158	-38.6456
-0.33253	-14.8229	-0.3324	-69.5094	-0.3326	-7.94583	-0.33208	-38.836
-0.33303	-14.8372	-0.3329	-69.8135	-0.3331	-7.90708	-0.33258	-39.03
-0.33353	-14.8182	-0.33339	-70.3356	-0.3336	-8.0179	-0.33308	-39.2382
-0.33404	-14.8168	-0.3339	-70.7696	-0.3341	-8.1424	-0.33358	-39.4505
-0.33454	-14.8229	-0.3344	-71.1961	-0.33462	-8.1787	-0.33408	-39.6607
-0.33503	-14.9063	-0.33491	-71.6576	-0.33512	-8.1586	-0.33459	-39.8739
-0.33554	-15.0092	-0.33541	-71.9323	-0.33562	-8.1753	-0.33509	-40.0807
-0.33605	-15.0612	-0.33591	-72.2753	-0.33612	-8.1473	-0.33559	-40.2727
-0.33655	-15.1243	-0.33641	-72.7148	-0.33661	-8.0704	-0.33609	-40.4798
-0.33705	-15.208	-0.33691	-73.1683	-0.33712	-8.0813	-0.33659	-40.7028
-0.33754	-15.2319	-0.33742	-73.6037	-0.33763	-8.1526	-0.33709	-40.9165
-0.33804	-15.2111	-0.33791	-73.9884	-0.33813	-8.17	-0.33759	-41.1279
-0.33853	-15.1915	-0.33841	-74.4547	-0.33863	-8.1503	-0.33808	-41.3393
-0.33903	-15.2054	-0.3389	-74.8893	-0.33911	-8.222	-0.33858	-41.5545
-0.33952	-15.2429	-0.33939	-75.2813	-0.3396	-8.3757	-0.33908	-41.7652
-0.34003	-15.2513	-0.3399	-75.7514	-0.3401	-8.4	-0.33958	-41.9768
-0.34053	-15.3063	-0.3404	-76.2575	-0.34061	-8.3805	-0.34008	-42.1954
-0.34103	-15.3903	-0.3409	-76.6854	-0.34111	-8.3901	-0.34058	-42.4157
-0.34153	-15.4706	-0.3414	-77.0392	-0.34161	-8.3235	-0.34108	-42.6383
-0.34204	-15.5381	-0.34191	-77.2878	-0.34212	-8.2934	-0.34159	-42.8667
-0.34254	-15.5805	-0.34241	-77.6589	-0.34262	-8.35	-0.34209	-43.102
-0.34303	-15.6031	-0.3429	-78.1383	-0.34311	-8.3708	-0.34259	-43.3269
-0.34353	-15.6099	-0.3434	-78.5948	-0.34361	-8.4095	-0.34308	-43.5445
-0.34404	-15.6627	-0.34391	-79.1465	-0.3441	-8.467	-0.34359	-43.7574
-0.34454	-15.735	-0.34441	-79.4819	-0.34461	-8.4971	-0.34409	-43.9711
-0.34505	-15.7666	-0.34491	-79.8164	-0.34512	-8.5302	-0.34459	-44.1923
-0.34554	-15.7499	-0.34541	-80.4696	-0.34562	-8.571	-0.34509	-44.4195
-0.34604	-15.7708	-0.34591	-81.0761	-0.34612	-8.6334	-0.34559	-44.6491
-0.34654	-15.8527	-0.34641	-81.5408	-0.34662	-8.6318	-0.34609	-44.8733
-0.34704	-15.8994	-0.34691	-81.9082	-0.34712	-8.6315	-0.34659	-45.0965
-0.34754	-15.9289	-0.34741	-82.228	-0.34761	-8.6798	-0.34709	-45.3179
-0.34804	-15.97	-0.34791	-82.7167	-0.34811	-8.6681	-0.34759	-45.5287
-0.34853	-16.0208	-0.3484	-83.1926	-0.34861	-8.6434	-0.34808	-45.7362
-0.34903	-16.0488	-0.34889	-83.4231	-0.3491	-8.6869	-0.34857	-45.9446
-0.34953	-15.988	-0.3494	-83.8075	-0.3496	-8.7233	-0.34907	-46.1578
-0.35003	-15.9241	-0.3499	-84.236	-0.35011	-8.7463	-0.34958	-46.3855
-0.35053	-16.0047	-0.3504	-84.5326	-0.35061	-8.7924	-0.35008	-46.6254
-0.35103	-16.1468	-0.3509	-84.9632	-0.35111	-8.8243	-0.35058	-46.862
-0.35153	-16.2481	-0.3514	-85.5493	-0.35161	-8.8771	-0.35108	-47.0924
-0.35204	-16.3	-0.35191	-86.1799	-0.35212	-8.9546	-0.35159	-47.3267
-0.35253	-16.3047	-0.35241	-86.7494	-0.35262	-9.025	-0.35209	-47.5623
-0.35302	-16.3208	-0.3529	-87.1859	-0.35311	-9.0139	-0.35259	-47.8098
-0.35353	-16.3778	-0.35341	-87.6087	-0.35361	-8.9888	-0.35308	-48.0594
-0.35406	-16.4198	-0.35391	-88.0872	-0.35411	-8.9972	-0.35359	-48.2834
-0.35457	-16.4312	-0.35442	-88.5073	-0.35462	-9	-0.35409	-48.5034
-0.35506	-16.4707	-0.35492	-88.7586	-0.35513	-8.9576	-0.3546	-48.7324
-0.35554	-16.5281	-0.35542	-89.0914	-0.35562	-9.0129	-0.3551	-48.9689
-0.35603	-16.5818	-0.35592	-89.583	-0.35612	-9.17	-0.35559	-49.205
-0.35653	-16.6567	-0.35642	-89.9667	-0.35662	-9.2282	-0.35609	-49.4284
-0.35703	-16.7249	-0.35692	-90.5144	-0.35712	-9.2566	-0.35659	-49.6619
-0.35753	-16.7693	-0.35742	-91.138	-0.35762	-9.2864	-0.35709	-49.907
-0.35802	-16.7977	-0.35791	-91.5142	-0.35811	-9.2754	-0.35759	-50.1506
-0.35852	-16.8565	-0.3584	-91.9314	-0.35861	-9.2727	-0.35808	-50.3949
-0.35903	-16.959	-0.3589	-92.3081	-0.35911	-9.2712	-0.35858	-50.6292
-0.35954	-17.0192	-0.3594	-92.6025	-0.35962	-9.2602	-0.35909	-50.8602
-0.36003	-17.0225	-0.3599	-93.1495	-0.36012	-9.2748	-0.35959	-51.0831
-0.36053	-17.0548	-0.3604	-93.8077	-0.36062	-9.228	-0.36009	-51.2949
-0.36103	-17.1155	-0.3609	-94.1734	-0.36112	-9.2205	-0.36059	-51.5053
-0.36153	-17.2002	-0.36141	-94.5272	-0.36162	-9.3184	-0.36109	-51.7183
-0.36203	-17.292	-0.36191	-95.2029	-0.36212	-9.3287	-0.36159	-51.9406
-0.36253	-17.3408	-0.3624	-95.7781	-0.36262	-9.3596	-0.36209	-52.1766
-0.36303	-17.3278	-0.3629	-96.1451	-0.36313	-9.475	-0.36259	-52.4179
-0.36354	-17.3935	-0.3634	-96.4538	-0.36362	-9.6181	-0.36309	-52.6664
-0.36404	-17.4622	-0.36391	-96.8522	-0.36412	-9.6809	-0.36359	-52.9147
-0.36454	-17.4446	-0.36441	-97.381	-0.36462	-9.6087	-0.36409	-53.1583
-0.36504	-17.46	-0.36491	-97.8806	-0.36512	-9.5781	-0.36459	-53.4048
-0.36554	-17.5225	-0.36541	-98.4895	-0.36561	-9.6504	-0.36509	-53.6464
-0.36604	-17.5827	-0.36591	-99.2065	-0.36612	-9.6853	-0.36559	-53.8845
-0.36654	-17.6383	-0.36641	-99.6079	-0.36663	-9.622	-0.36609	-54.1218
-0.36703	-17.7275	-0.36691	-99.8748	-0.36713	-9.624	-0.36659	-54.3589
-0.36753	-17.7784	-0.36741	-100.272	-0.36763	-9.8432	-0.36709	-54.5906
-0.36802	-17.8472	-0.3679	-100.613	-0.36812	-10.0082	-0.36758	-54.8236
-0.36852	-17.8329	-0.36839	-101.065	-0.36861	-9.9803	-0.36808	-55.0675
-0.36902	-17.753	-0.36889	-101.743	-0.36911	-9.9557	-0.36858	-55.3238
-0.36952	-17.8435	-0.36939	-102.37	-0.36961	-9.9577	-0.36908	-55.5756
-0.37002	-17.9657	-0.36989	-103.004	-0.37011	-9.9367	-0.36958	-55.8114
-0.37053	-18.0177	-0.3704	-103.817	-0.37059	-9.9201	-0.37008	-56.0543
-0.37103	-18.0975	-0.3709	-104.186	-0.37109	-9.9098	-0.37059	-56.3009
-0.37153	-18.1767	-0.37141	-104.171	-0.37161	-9.9143	-0.37109	-56.5371
-0.37203	-18.2485	-0.3719	-104.514	-0.37212	-9.9631	-0.37159	-56.776
-0.37253	-18.3157	-0.3724	-105.071	-0.37263	-10.0993	-0.37209	-57.0199
-0.37303	-18.3105	-0.3729	-105.547	-0.37312	-10.2242	-0.37259	-57.2599
-0.37353	-18.2819	-0.37341	-106.024	-0.37361	-10.2257	-0.37309	-57.5035
-0.37404	-18.3467	-0.37392	-106.579	-0.37412	-10.2149	-0.37359	-57.7727
-0.37454	-18.4838	-0.37442	-107.112	-0.37462	-10.204	-0.3741	-58.0582
-0.37504	-18.5412	-0.37491	-107.529	-0.37512	-10.1689	-0.3746	-58.3356
-0.37554	-18.5492	-0.37541	-107.943	-0.37562	-10.1579	-0.3751	-58.5981
-0.37604	-18.5916	-0.37592	-108.36	-0.37612	-10.1601	-0.3756	-58.8462
-0.37654	-18.673	-0.37642	-108.971	-0.37662	-10.2093	-0.3761	-59.0895
-0.37704	-18.793	-0.37691	-109.75	-0.37711	-10.3326	-0.3766	-59.3355
-0.37754	-18.9026	-0.37741	-110.231	-0.37761	-10.4876	-0.37709	-59.5734
-0.37803	-18.9642	-0.3779	-110.66	-0.37811	-10.579	-0.37759	-59.8049
-0.37852	-18.9902	-0.3784	-111.228	-0.37861	-10.5587	-0.37809	-60.0393
-0.37902	-19.009	-0.3789	-111.91	-0.37912	-10.5426	-0.37859	-60.2843
-0.37952	-19.0348	-0.3794	-112.505	-0.37962	-10.5219	-0.37909	-60.5402
-0.38002	-19.1018	-0.3799	-113.042	-0.38011	-10.4841	-0.37959	-60.8007
-0.38053	-19.1864	-0.3804	-113.575	-0.38061	-10.5196	-0.38009	-61.066
-0.38103	-19.2298	-0.38091	-114.126	-0.38112	-10.5442	-0.38059	-61.3249
-0.38153	-19.2975	-0.38141	-114.53	-0.38163	-10.4909	-0.3811	-61.5783
-0.38202	-19.3793	-0.3819	-114.833	-0.38213	-10.5031	-0.3816	-61.8356
-0.38252	-19.4199	-0.3824	-115.33	-0.38262	-10.5777	-0.38209	-62.0826
-0.38303	-19.439	-0.3829	-115.752	-0.38312	-10.663	-0.38259	-62.3349
-0.38353	-19.4417	-0.38341	-116.19	-0.38361	-10.7404	-0.3831	-62.614
-0.38404	-19.5072	-0.38391	-116.862	-0.38412	-10.7481	-0.3836	-62.893
-0.38454	-19.6423	-0.38441	-117.502	-0.38461	-10.6931	-0.3841	-63.1574
-0.38504	-19.7333	-0.38491	-117.934	-0.38511	-10.6487	-0.3846	-63.4135
-0.38554	-19.8037	-0.38541	-118.476	-0.38561	-10.6799	-0.3851	-63.6637
-0.38604	-19.8853	-0.38591	-119.254	-0.38611	-10.8256	-0.3856	-63.9068
-0.38653	-19.9689	-0.38641	-119.584	-0.3866	-11.0037	-0.38609	-64.1354
-0.38703	-20.0346	-0.3869	-119.509	-0.3871	-11.03	-0.38659	-64.3572
-0.38752	-20.1041	-0.3874	-119.871	-0.3876	-11.0048	-0.38708	-64.6009
-0.38801	-20.1769	-0.38789	-120.553	-0.3881	-11.0163	-0.38758	-64.8609
-0.38852	-20.2262	-0.38839	-121.098	-0.3886	-11.0073	-0.38808	-65.1179
-0.38902	-20.3253	-0.3889	-121.786	-0.38911	-10.9942	-0.38858	-65.3984
-0.38952	-20.3986	-0.3894	-122.536	-0.38961	-11.0087	-0.38908	-65.7052
-0.39002	-20.3885	-0.38989	-123.062	-0.39011	-11.0163	-0.38959	-66.0009
-0.39052	-20.4046	-0.3904	-123.313	-0.39062	-11.0192	-0.39009	-66.2753
-0.39102	-20.4601	-0.3909	-123.737	-0.39113	-11.0845	-0.39059	-66.5388
-0.39152	-20.5118	-0.3914	-124.383	-0.39163	-11.2662	-0.39109	-66.7941
-0.39202	-20.5444	-0.3919	-124.695	-0.39212	-11.3781	-0.39159	-67.0421
-0.39252	-20.605	-0.3924	-125.116	-0.39261	-11.3314	-0.39209	-67.296
-0.39303	-20.7328	-0.3929	-125.925	-0.39311	-11.3295	-0.39259	-67.5602
-0.39353	-20.8298	-0.39341	-126.361	-0.39362	-11.3428	-0.39309	-67.8259
-0.39404	-20.9108	-0.39391	-126.691	-0.39413	-11.3216	-0.3936	-68.0899
-0.39454	-20.9704	-0.39441	-127.511	-0.39463	-11.2612	-0.39409	-68.3475
-0.39503	-21.005	-0.39491	-128.389	-0.39513	-11.2791	-0.39459	-68.6061
-0.39553	-21.1004	-0.39541	-128.823	-0.39563	-11.4766	-0.39509	-68.8701
-0.39604	-21.2142	-0.39592	-129.077	-0.39613	-11.6045	-0.39559	-69.1311
-0.39653	-21.2901	-0.39641	-129.654	-0.39662	-11.5976	-0.39609	-69.3995
-0.39703	-21.3522	-0.39691	-130.265	-0.39712	-11.5957	-0.39659	-69.6837
-0.39752	-21.4195	-0.3974	-130.669	-0.3976	-11.5879	-0.39708	-69.9671
-0.39801	-21.5302	-0.39789	-131.014	-0.3981	-11.569	-0.39758	-70.2313
-0.39851	-21.6699	-0.39839	-131.7	-0.3986	-11.5625	-0.39808	-70.4743
-0.39901	-21.7272	-0.39889	-132.52	-0.39911	-11.5446	-0.39859	-70.7118
-0.39951	-21.7564	-0.39939	-133.027	-0.39961	-11.5532	-0.39908	-70.9652
-0.40002	-21.8432	-0.3999	-133.474	-0.40011	-11.6255	-0.39958	-71.2296
-0.40052	-21.9351	-0.4004	-133.803	-0.40061	-11.7479	-0.40009	-71.4928
-0.40095	-21.9586	-0.4009	-134.218	-0.40111	-11.8567	-0.40059	-71.7623
-0.40173	-22.0699	-0.4014	-134.784	-0.40162	-11.8966	-0.40109	-72.0426
-0.40254	-22.2064	-0.40189	-135.338	-0.40212	-11.9353	-0.40158	-72.3263
-0.40281	-22.2158	-0.40239	-135.877	-0.40261	-11.9514	-0.40208	-72.6235
-0.40309	-22.2288	-0.4029	-136.21	-0.40311	-11.9203	-0.40259	-72.9251
-0.40352	-22.2842	-0.40341	-136.665	-0.40361	-11.9053	-0.40309	-73.1984
-0.40401	-22.3652	-0.40391	-137.531	-0.40412	-11.8725	-0.40359	-73.4586
-0.40451	-22.44	-0.4044	-138.007	-0.40461	-11.8897	-0.40409	-73.7129
-0.40502	-22.5383	-0.4049	-138.366	-0.40511	-11.9358	-0.40459	-73.964
-0.40552	-22.6719	-0.4054	-138.887	-0.40561	-11.9395	-0.40509	-74.234
-0.40602	-22.813	-0.4059	-139.236	-0.40611	-11.9618	-0.40559	-74.5305
-0.40651	-22.8922	-0.4064	-139.613	-0.40661	-12.0166	-0.40608	-74.8211
-0.40701	-22.9233	-0.40689	-139.865	-0.4071	-12.0806	-0.40658	-75.0876
-0.4075	-23.0066	-0.40738	-140.234	-0.4076	-12.1184	-0.40708	-75.3593
-0.408	-23.1115	-0.40788	-140.959	-0.40811	-12.1997	-0.40758	-75.6504
-0.40851	-23.2007	-0.40838	-141.66	-0.40862	-12.334	-0.40808	-75.9368
-0.40901	-23.2672	-0.40889	-142.357	-0.40912	-12.3801	-0.40859	-76.199
-0.40951	-23.2909	-0.40939	-143.103	-0.4096	-12.3567	-0.40909	-76.4571
-0.41002	-23.3549	-0.40989	-143.666	-0.4101	-12.3644	-0.40959	-76.7319
-0.41052	-23.5293	-0.4104	-144.185	-0.41062	-12.3706	-0.41009	-77.0002
-0.41102	-23.7097	-0.4109	-144.63	-0.41112	-12.3909	-0.4106	-77.2559
-0.41152	-23.8497	-0.4114	-145.1	-0.41162	-12.4253	-0.41109	-77.525
-0.41201	-23.9359	-0.4119	-145.613	-0.41212	-12.3572	-0.41159	-77.7987
-0.41252	-23.9802	-0.4124	-146.091	-0.41262	-12.3482	-0.4121	-78.0684
-0.41303	-24.0519	-0.41291	-146.878	-0.41312	-12.4874	-0.4126	-78.3363
-0.41353	-24.1175	-0.41341	-147.574	-0.41363	-12.621	-0.4131	-78.614
-0.41403	-24.2107	-0.41391	-147.782	-0.41413	-12.6803	-0.4136	-78.9045
-0.41453	-24.3335	-0.41441	-148.095	-0.41464	-12.613	-0.4141	-79.198
-0.41504	-24.4165	-0.41491	-148.867	-0.41514	-12.5773	-0.4146	-79.5108
-0.41554	-24.4812	-0.41542	-149.53	-0.41564	-12.6732	-0.4151	-79.8246
-0.41603	-24.5224	-0.41591	-150.196	-0.41613	-12.7486	-0.4156	-80.106
-0.41653	-24.5898	-0.41641	-151.217	-0.41663	-12.7232	-0.4161	-80.3763
-0.41702	-24.7305	-0.4169	-151.94	-0.41712	-12.7251	-0.41659	-80.6536
-0.41752	-24.9228	-0.41739	-151.876	-0.41762	-12.7983	-0.41709	-80.9242
-0.41801	-25.06	-0.41789	-151.947	-0.41813	-12.8121	-0.41759	-81.1978
-0.41851	-25.0981	-0.4184	-152.472	-0.41862	-12.8075	-0.4181	-81.4731
-0.41901	-25.1557	-0.4189	-152.719	-0.41912	-12.933	-0.4186	-81.7317
-0.41952	-25.2822	-0.4194	-153.187	-0.41963	-13.0277	-0.4191	-81.9918
-0.42002	-25.4679	-0.4199	-154.157	-0.42013	-12.9618	-0.4196	-82.2656
-0.42052	-25.5979	-0.4204	-155.05	-0.42064	-12.9638	-0.4201	-82.5345
-0.42102	-25.7025	-0.4209	-155.696	-0.42114	-13.0512	-0.4206	-82.7952
-0.42152	-25.8064	-0.4214	-156.015	-0.42163	-13.0621	-0.4211	-83.0761
-0.42202	-25.86	-0.4219	-156.345	-0.42212	-13.0814	-0.4216	-83.3611
-0.42253	-25.9352	-0.42241	-156.898	-0.42261	-13.1257	-0.4221	-83.6288
-0.42303	-26.0334	-0.42291	-157.306	-0.42312	-13.1463	-0.4226	-83.8999
-0.42353	-26.1343	-0.42341	-157.896	-0.42363	-13.1633	-0.4231	-84.1782
-0.42403	-26.271	-0.42391	-158.736	-0.42414	-13.1583	-0.4236	-84.4593
-0.42453	-26.3815	-0.42441	-159.183	-0.42464	-13.1909	-0.4241	-84.7248
-0.42503	-26.4948	-0.42491	-159.586	-0.42514	-13.2582	-0.4246	-84.9757
-0.42553	-26.638	-0.42541	-160.25	-0.42564	-13.3021	-0.4251	-85.2432
-0.42603	-26.6913	-0.42591	-160.781	-0.42614	-13.3096	-0.4256	-85.5457
-0.42652	-26.767	-0.4264	-161.477	-0.42662	-13.2827	-0.4261	-85.8602
-0.42701	-26.9162	-0.42689	-162.429	-0.42711	-13.3084	-0.42659	-86.1785
-0.42752	-27.0512	-0.42739	-162.852	-0.42761	-13.3402	-0.42709	-86.4963
-0.42802	-27.1791	-0.4279	-163.135	-0.42812	-13.3827	-0.42759	-86.7926
-0.42852	-27.326	-0.4284	-163.478	-0.42863	-13.4126	-0.42809	-87.0838
-0.42901	-27.4374	-0.42889	-163.851	-0.42913	-13.4445	-0.42859	-87.3861
-0.42952	-27.4998	-0.4294	-164.174	-0.42963	-13.5449	-0.4291	-87.6943
-0.43002	-27.6038	-0.4299	-164.565	-0.43014	-13.6156	-0.4296	-87.9897
-0.43052	-27.7472	-0.4304	-165.268	-0.43064	-13.6054	-0.4301	-88.2812
-0.43102	-27.9156	-0.4309	-165.996	-0.43114	-13.6555	-0.4306	-88.5803
-0.43152	-28.0871	-0.4314	-166.765	-0.43163	-13.7508	-0.43109	-88.8597
-0.43203	-28.1386	-0.43191	-167.646	-0.43213	-13.7475	-0.4316	-89.1323
-0.43253	-28.148	-0.43241	-168.17	-0.43263	-13.7456	-0.4321	-89.4158
-0.43303	-28.284	-0.43292	-168.465	-0.43314	-13.7518	-0.4326	-89.7015
-0.43353	-28.4316	-0.43341	-168.932	-0.43363	-13.7229	-0.4331	-90.0007
-0.43403	-28.5572	-0.43391	-169.537	-0.43413	-13.7315	-0.4336	-90.3075
-0.43454	-28.7359	-0.43441	-170.022	-0.43463	-13.7866	-0.43411	-90.6158
-0.43503	-28.8466	-0.43492	-170.524	-0.43514	-13.8601	-0.43461	-90.9365
-0.43553	-28.9034	-0.43541	-171.408	-0.43564	-14.0002	-0.4351	-91.2546
-0.43602	-29.0216	-0.43591	-172.364	-0.43614	-14.1106	-0.4356	-91.567
-0.43652	-29.1727	-0.4364	-172.94	-0.43663	-14.1708	-0.4361	-91.8763
-0.43702	-29.2736	-0.43689	-172.997	-0.43713	-14.1972	-0.43659	-92.176
-0.43751	-29.3799	-0.43739	-173.143	-0.43762	-14.1889	-0.43709	-92.4614
-0.43801	-29.5348	-0.43789	-173.738	-0.43812	-14.2095	-0.4376	-92.7263
-0.43851	-29.6599	-0.43839	-174.463	-0.43863	-14.2303	-0.4381	-92.9982
[truncated: 719 more rows]

[truncated: 12 more sheets: Figure 3b, Figure 3c, Figure 3d, Figure 3e, Figure 3f, Figure 3g, Figure 3h, Figure 3i, Figure 4a, Figure 4b, Figure 5b, Figure 5d]
